# Supplementary material for: Resistome diversity in cattle and the environment decreases during beef production
Source: eLife. 2016 Mar 8;5:e13195. doi: 10.7554/eLife.13195 (PMC4798965; doi:10.7554/eLife.13195)
Supplement: Figure 1—source data 1. — DOI: http://dx.doi.org/10.7554/eLife.13195.004 [file elife-13195-fig1-data1.xlsx]

## Sheet: Sheet2
Source Data for Figure 1: Sample collection details, by location, sample matrix and pen
Location	Sample Type	Pen A	Pen B	Pen C	Pen D	Pen E	Pen F	Pen G	Pen H
Placement of cattle in their feedlot pen		2013-07-13	2013-07-11	2013-06-07	2013-08-19	2013-08-13	2013-08-12	2013-08-18	2013-08-20
Arrival sample collected		2013-07-19	2013-07-19	2013-07-19	2013-08-30	2013-09-06	2013-09-06	2013-09-06	2013-09-06
	Pooled fecal sample from ground of the pen
	Pooled soil sample from ground of the pen
	Pooled drinking water sample from water trough in pen
Exit sample collected		2013-12-03	2013-11-26	2014-01-20	2014-01-20	2013-12-08	2014-01-07	2014-01-07	2014-01-07
	Pooled fecal sample from ground of the pen
	Pooled soil sample from ground of the pen
	Pooled drinking water sample from water trough in pen
Truck sample collected		2013-12-04	2013-11-27	2014-01-21	2014-01-21	2013-12-09	2014-01-08	2014-01-08	2014-01-08
	Sponge swab of internal walls of truck
Holding pen sample collected		2013-12-04	2013-11-27	2014-01-21	2014-01-21	2013-12-09	2014-01-08	2014-01-08	2014-01-08
	Pooled fecal sample from ground of the pen
	Pooled drinking water sample from water trough in holding pen
Abattoir samples collected		2013-12-05	2013-12-02	2014-01-22	2014-01-22	2013-12-11	2014-01-10	2014-01-10	2014-01-10
	Rinsates of beef trimmings (i.e., carcass pieces to go into ground beef)
	Sponge swabs of conveyor belts used to transport primal cuts (chuck and round)
