# Supplementary material for: Resistome diversity in cattle and the environment decreases during beef production
Source: eLife. 2016 Mar 8;5:e13195. doi: 10.7554/eLife.13195 (PMC4798965; doi:10.7554/eLife.13195)
Supplement: Figure 2—source data 1. — DOI: http://dx.doi.org/10.7554/eLife.13195.007 [file elife-13195-fig2-data1.xlsx]

## Sheet: Raw_unordered_counts
Source Data for Figure 2 -- Raw count matrix of ARDs (rows) identified by sample (columns)
ARD	Samp1	Samp2	Samp3	Samp4	Samp5	Samp6	Samp7	Samp8	Samp9	Samp22	Samp23	Samp24	Samp25	Samp26	Samp27	Samp32	Samp33	Samp34	Samp35	Samp38	Samp39	Samp40	Samp50	Samp51	Samp62	Samp63	Samp64	Samp65	Samp66	Samp67	Samp68	Samp69	Samp70	Samp71	Samp72	Samp74	Samp75	Samp76	Samp77	Samp78	Samp79	Samp80	Samp82	Samp83	Samp84	Samp85	Samp86	Samp87	Samp88
(AGly)Aac)-IVa:X01385:244-1029:786	0	0	0	0	0	0	0	0	0	0	0	0	0	0	0	0	0	0	0	0	0	0	0	0	0	0	0	0	0	0	0	0	0	0	0	0	0	0	0	0	0	0	0	0	0	0	0	0	0
(AGly)AadA1-pm:JQ690540:7968-8798:831	0	0	0	0	0	70	70	0	0	0	0	0	79	0	0	0	0	0	0	0	0	21	0	0	0	0	0	0	0	0	0	0	0	0	0	0	0	0	0	0	0	0	0	0	0	0	0	0	0
(AGly)AadA1:M95287:3320-4111:792	0	0	0	0	0	0	27	0	0	0	0	0	0	0	0	0	0	0	0	0	0	0	0	0	0	0	0	0	0	0	0	0	0	0	0	0	0	0	0	0	0	0	0	0	0	0	0	0	0
(AGly)AadA11:AJ567827:1-792:792	0	0	0	0	0	0	0	0	0	0	0	0	0	0	0	0	0	0	0	0	0	0	0	0	0	0	0	0	0	0	0	0	0	0	0	0	0	0	0	0	0	0	0	0	0	0	0	0	0
(AGly)AadA24:HQ123586:88-768:781	0	0	0	0	0	0	0	0	0	0	0	0	0	0	0	0	0	0	0	0	0	0	0	0	0	0	0	0	0	0	0	0	0	0	0	0	0	0	0	0	0	0	0	0	0	0	0	0	0
(AGly)AadA5:AF137361:64-852:789	0	0	0	0	0	22	0	0	0	0	0	0	0	0	0	0	0	0	0	0	0	0	0	0	0	0	0	0	0	0	0	0	0	0	0	0	0	0	0	0	0	0	0	0	0	0	0	0	0
(AGly)AadA7:AF224733:32-829:798	0	0	0	0	0	0	0	0	0	0	0	0	11	0	0	0	0	0	0	0	0	0	0	0	0	0	0	0	0	0	0	0	0	0	0	0	0	0	0	0	0	0	0	0	0	0	0	0	0
(AGly)AadA9:AJ420072:26773-27609:837	0	0	0	0	0	71	101	27	47	13	0	45	41	0	49	15	0	0	24	0	0	23	0	0	0	0	0	0	0	0	0	0	0	0	0	36	0	0	0	0	0	0	0	0	0	0	0	0	0
(AGly)AadD:AF181950:3176-3946:771	0	0	0	0	0	33	0	0	51	0	0	43	27	0	37	22	0	0	22	0	0	41	0	20	0	0	0	10	0	0	0	0	0	0	0	0	0	0	0	0	0	0	0	0	0	0	0	0	0
(AGly)Ant6-Ia:AF330699:22-930:909	0	0	0	0	0	0	0	0	0	0	0	0	0	0	17	0	18	0	23	0	0	0	0	16	0	0	0	17	0	0	0	0	0	0	0	0	0	0	0	0	0	0	0	0	0	0	0	0	0
(AGly)Ant6-Ib:FN594949:27482-28339:858	32	95	41	58	29	50	0	0	54	67	0	0	41	33	27	36	45	58	86	0	0	53	100	80	0	0	0	0	0	0	0	0	0	32	0	0	0	0	0	0	0	0	67	0	178	30	19	0	61
(AGly)Aph3-Ia:HQ840942:23569-24384:816	0	0	0	0	0	0	0	0	0	0	0	0	0	0	0	0	0	0	0	60	0	0	0	0	0	0	0	0	0	0	0	0	0	0	0	0	0	0	0	0	0	47	30	0	0	0	0	0	0
(AGly)Aph3-III:V01547:535-1329:795	108	45	337	56	76	0	0	30	30	41	0	0	43	15	0	13	45	0	112	0	0	46	0	46	0	0	0	23	0	0	0	0	0	0	0	0	0	0	0	0	0	0	0	15	75	20	0	28	0
(AGly)Aph3Ia:FJ172370:38668-39483:816	0	0	0	0	0	0	0	0	0	0	0	0	0	0	0	0	0	0	0	0	0	0	0	0	0	0	0	0	0	0	0	0	0	0	0	0	0	0	0	0	0	0	0	0	0	0	0	0	0
(AGly)Aph4-Ia:V01499:231-1256:1026	0	0	0	0	0	0	0	0	0	0	0	0	0	0	0	0	0	0	0	0	0	0	0	0	0	0	0	0	0	0	0	0	0	0	0	0	0	0	0	0	0	0	0	0	0	0	0	0	0
(AGly)Sat-2A:X51546:518-1042:525	0	0	0	0	0	0	0	0	0	0	0	0	7	0	0	63	0	0	0	0	0	120	0	32	0	0	0	0	0	0	0	0	0	0	0	86	66	0	0	0	0	0	0	0	0	0	0	0	0
(AGly)Sat4A:X92945:38870-39412:543	19	0	0	18	14	0	0	0	0	0	0	0	25	0	0	0	9	0	16	0	0	0	0	11	0	0	0	7	0	0	0	0	0	0	0	0	0	0	0	0	0	0	0	0	0	0	0	0	0
(AGly)Spc:X02588:331-1113:783	0	0	0	0	0	254	176	80	127	0	0	971	66	29	870	378	0	0	102	0	25	189	0	396	0	0	0	24	0	0	0	0	42	0	0	80	0	0	0	0	0	0	27	0	0	0	0	0	0
(AGly)Str:X92946:18908-18060:849	0	0	0	0	0	51	22	95	422	0	0	1277	491	84	1281	973	0	0	275	0	115	317	0	1017	113	0	0	76	0	80	0	0	82	17	0	22	0	0	0	0	0	0	33	0	0	0	0	0	0
(AGly)StrA:AB366441:22458-23261:804	0	0	0	0	0	0	26	0	0	0	0	0	0	0	0	0	0	0	0	0	0	0	0	0	0	0	0	0	0	0	0	0	0	16	0	0	0	43	40	0	0	0	0	0	0	0	0	0	0
(AGly)StrB:FJ474091:264-1100:837	0	0	0	0	0	26	31	0	0	0	0	0	0	0	0	31	0	0	0	0	0	33	0	16	0	0	0	20	0	0	16	0	0	0	0	35	52	89	82	0	0	0	0	0	0	0	0	0	0
(Bla)ACI-1:AJ007350:240-1094:855	175	43	382	207	195	24	0	80	130	0	0	20	104	0	0	0	0	45	132	0	0	34	0	27	0	0	0	0	0	0	0	0	0	0	0	0	0	0	0	0	0	0	31	0	0	0	0	0	0
(Bla)AmpC1_Ecoli:FN649414:2765051-2766355:1302	50	55	0	0	0	76	33	39	132	0	52	52	0	0	36	0	0	0	0	0	0	0	0	0	0	0	0	0	0	0	0	0	0	0	0	0	0	0	0	0	0	0	0	0	0	0	0	0	0
(Bla)AmpC2_Ecoli:CP002970:332756-333889:1134	57	71	0	20	0	86	50	27	145	0	63	34	0	0	0	0	0	0	0	0	0	0	0	0	0	0	0	0	0	0	0	0	0	0	0	0	0	0	0	0	0	0	0	0	0	0	0	0	0
(Bla)AMPH_Ecoli:AP012030:395554-396711:1158	58	65	0	20	0	101	36	41	126	0	70	36	0	0	36	0	0	0	0	51	0	0	0	0	0	0	0	0	0	0	0	0	0	0	0	0	0	0	0	0	0	0	30	0	0	0	0	0	0
(Bla)CARB-10:EU850412:2270-3166:897	0	0	0	0	0	0	0	0	0	0	0	0	0	0	0	0	0	0	0	0	0	0	0	0	0	0	0	0	0	0	0	0	0	0	0	0	0	33	0	0	0	0	0	0	0	0	0	0	0
(Bla)CARB-4:AY913772:1600-2466:867	0	0	0	0	0	16	0	0	0	0	0	0	0	0	0	0	0	0	0	0	0	0	0	0	0	0	0	0	0	0	0	0	0	0	0	0	0	0	0	0	0	0	0	0	0	0	0	0	0
(Bla)CARB-5:AF135373:12-908:897	0	0	0	0	0	0	0	0	0	0	0	0	0	0	0	0	0	0	0	0	0	26	0	0	0	0	0	34	0	0	0	0	0	0	0	23	0	46	0	94	0	0	0	0	0	0	0	0	0
(Bla)cfxA:U38243:150-1115:966	17	0	0	0	16	0	0	0	0	0	0	0	0	0	0	0	0	0	30	0	0	0	0	0	0	0	0	0	0	0	0	0	0	0	0	0	0	0	0	0	0	0	0	0	0	0	0	0	0
(Bla)cfxA4:AY769933:1-966:966	0	0	0	0	0	0	0	0	0	0	0	0	0	0	0	0	0	0	19	0	0	0	0	0	0	0	0	0	0	0	0	0	0	0	0	0	0	0	0	0	0	0	0	0	0	0	0	0	0
(Bla)cfxA5:AY769934:28-993:966	28	0	0	0	0	0	0	0	0	0	0	0	0	0	0	0	0	0	19	0	0	0	0	0	0	0	0	0	0	0	0	0	0	0	0	0	0	0	0	0	0	0	0	0	0	0	0	0	0
(Bla)cfxA6:GQ342996:798-1793:966	487	0	1696	218	306	0	0	112	100	0	0	0	214	36	60	0	158	84	203	0	0	58	44	61	0	0	0	0	0	0	0	0	0	0	0	0	0	0	0	0	0	0	0	34	0	0	62	41	0
(Bla)cphA5:AY227051:1-765:765	0	0	0	0	0	0	0	0	0	0	0	0	0	0	0	0	0	0	0	0	0	0	0	0	0	0	0	0	0	0	0	0	0	0	0	0	0	0	41	0	0	0	0	0	0	0	0	0	0
(Bla)OXA-235:JQ820240:591-1421:831	0	0	0	0	0	0	0	0	0	0	0	0	16	0	0	0	0	0	0	0	0	0	0	0	0	0	0	0	0	0	0	0	0	0	0	0	0	0	0	0	0	0	0	0	0	0	0	0	0
(Bla)OXA-347:JN086160:1583-2407:825	0	0	0	0	0	0	57	0	0	0	0	0	0	0	0	0	0	0	0	0	0	0	0	0	0	0	0	0	0	0	0	0	0	0	0	0	0	0	0	0	0	0	41	0	0	0	0	0	0
(Bla)Penicillin_Binding_Protein_Ecoli:CP002291:664439-666340:1902	97	78	0	0	0	128	73	60	198	0	89	52	0	0	46	0	0	0	0	63	0	0	0	0	0	0	0	0	0	0	0	0	0	0	0	0	0	0	0	0	0	68	40	0	0	0	0	0	0
(Bla)ROB-1:AF022114:303-1220:918	0	0	0	0	0	0	0	0	0	0	0	0	0	0	0	0	0	0	0	0	0	0	0	0	0	0	0	0	0	0	17	0	0	0	0	0	0	0	0	0	0	0	453	0	0	0	0	0	0
(Bla)TEM-116:AY425988:6-866:861	0	0	0	0	0	0	0	0	0	0	0	0	0	0	0	0	0	0	0	0	0	0	0	0	0	0	0	0	0	0	0	0	0	0	0	0	0	0	0	0	0	0	19	0	0	0	0	0	0
(Gly)VanA-G:AY271782:157-606:450	0	65	0	0	0	0	0	0	0	56	0	0	0	0	0	0	0	0	0	0	0	0	0	0	0	0	0	0	0	0	0	0	0	0	0	0	0	0	0	0	0	0	0	0	0	0	0	0	0
(MLS)CfrA:AM408573:10028-11077:1050	0	0	0	0	0	0	0	0	0	0	0	0	0	0	0	0	0	0	0	0	0	0	0	0	0	0	0	0	0	0	0	0	0	0	0	0	0	0	0	0	0	0	0	0	0	0	0	0	0
(MLS)Erm33:AJ313523:163-894:732	0	0	0	0	0	89	94	0	0	0	0	477	31	22	320	77	0	0	112	0	0	46	0	80	0	0	0	0	0	0	0	0	0	0	0	34	0	0	0	0	0	0	0	0	0	0	0	0	0
(MLS)Erm35:AF319779:33-833:801	0	0	0	0	0	34	129	0	0	0	0	0	0	0	0	0	0	0	0	0	0	0	0	0	0	0	0	0	0	0	0	0	0	0	0	0	0	0	0	0	0	0	0	0	0	0	0	0	0
(MLS)Erm42:FR734406:1-906:906	0	0	0	0	0	0	21	0	0	0	0	0	0	0	0	0	0	0	0	0	0	0	0	0	0	0	0	0	0	0	0	0	0	0	0	0	0	0	0	0	0	0	0	0	0	0	0	0	0
(MLS)ErmA:X03216:4551-5282:732	0	0	0	0	0	145	71	22	74	0	0	651	53	21	563	251	0	0	45	0	15	119	0	269	0	0	0	17	0	0	0	0	32	0	0	57	0	0	0	0	0	0	40	0	0	0	0	0	0
(MLS)ErmB:M11180:714-1451:738	0	0	0	0	0	0	0	0	0	0	0	0	0	0	0	0	0	0	0	0	14	0	0	0	0	9	0	16	0	0	0	0	0	29	0	0	0	0	0	0	0	0	0	0	0	0	0	0	0
(MLS)ErmC:M19652:988-1722:735	0	0	0	0	0	0	34	0	0	0	0	0	0	0	103	0	0	0	0	0	0	0	0	0	0	0	0	0	0	0	0	0	0	0	0	0	0	0	0	0	0	0	0	0	0	0	0	0	0
(MLS)ErmF:M14730:241-1041:801	15	0	0	27	40	0	48	0	0	0	0	0	0	0	0	0	0	0	0	0	0	0	0	16	0	0	0	0	0	0	0	0	0	0	0	0	0	0	0	0	0	0	0	0	0	0	0	0	0
(MLS)ErmG:M15332:672-1406:735	92	46	0	36	51	29	0	0	34	0	0	0	34	0	0	23	64	58	57	0	0	44	0	42	0	0	0	0	0	0	0	0	0	0	0	0	0	0	0	0	0	0	41	0	0	0	0	0	0
(MLS)ErmQ:L22689:262-1035:774	0	0	28	0	0	0	0	0	21	0	0	0	0	0	0	20	45	21	33	0	0	25	47	43	0	0	0	0	0	0	0	0	0	0	0	0	0	0	0	0	0	0	0	41	174	32	49	33	58
(MLS)ErmT:M64090:168-902:735	0	0	0	0	0	40	26	0	0	0	0	0	0	0	0	0	0	0	0	0	0	0	0	0	0	0	0	0	0	0	0	0	0	0	0	0	0	0	0	0	0	0	0	0	0	0	0	0	0
(MLS)ErmX:M36726:296-1150:855	0	0	0	0	69	0	0	0	0	0	30	61	0	53	88	0	0	0	0	0	0	0	0	0	0	0	0	0	0	0	0	0	0	0	0	0	0	0	0	0	0	0	0	0	40	0	0	0	0
(MLS)ErmY:AB014481:556-1290:735	0	0	0	0	0	0	0	0	0	0	0	65	0	0	37	42	0	0	29	0	0	0	0	32	0	0	0	0	0	0	0	0	0	0	0	0	0	0	0	0	0	0	0	0	0	0	0	0	0
(MLS)LnuB:AJ238249:127-930:804	0	0	0	0	0	0	0	0	0	0	0	0	0	0	0	0	0	0	0	0	0	0	0	0	0	0	0	0	0	0	0	0	43	0	0	0	0	0	0	0	0	0	0	0	0	0	0	0	0
(MLS)LnuC:AY928180:1150-1644:495	423	413	174	264	269	157	25	88	139	244	176	108	177	305	125	57	355	345	339	0	0	185	191	234	0	0	0	0	19	0	0	0	0	0	0	15	0	0	0	0	14	0	127	70	73	88	86	101	80
(MLS)LsaB:AJ579365:4150-5628:1479	0	0	0	0	0	0	0	0	0	0	0	0	0	0	0	0	0	0	0	0	0	26	0	0	0	0	0	0	0	0	0	0	0	0	0	0	0	0	0	0	0	0	0	0	0	0	0	0	0
(MLS)MefA:U70055:314-1531:1218	6397	5341	5352	5484	4560	1588	375	2337	3231	3934	863	865	2631	2245	717	874	4602	4489	3888	89	0	2772	3461	2872	0	0	69	0	0	0	0	0	0	0	0	0	0	0	0	0	0	0	1733	1485	788	1057	967	1467	975
(MLS)MefB:FJ196385:11084-12313:1230	0	0	0	0	0	0	0	0	0	0	0	0	0	0	0	0	0	0	0	0	0	0	0	0	0	0	208	0	106	0	196	0	187	488	165	0	0	0	0	0	0	0	0	0	0	0	0	0	0
(MLS)MphB:D85892:1159-2067:909	0	0	0	0	0	0	0	0	0	0	0	0	0	0	0	147	0	0	0	0	0	0	0	0	0	0	0	0	0	0	0	0	0	0	0	0	0	0	0	0	0	0	0	0	0	0	0	0	0
(MLS)MphE:JF769133:8777-9661:885	0	0	0	0	0	21	144	0	0	35	0	0	0	0	0	0	0	0	0	0	15	47	0	0	0	0	0	0	0	0	0	0	0	0	0	64	0	0	0	0	0	0	156	0	0	0	0	0	0
(MLS)MsrD:AF274302:2462-3925:1464	0	0	0	0	0	0	0	0	0	0	0	0	0	0	0	0	91	0	52	0	0	0	0	0	0	0	0	0	0	0	0	0	0	0	0	0	0	0	0	0	0	0	0	0	0	0	0	0	0
(MLS)MsrE:JF769133:7246-8721:1476	0	0	0	0	0	109	662	0	0	146	0	0	0	0	0	0	0	0	0	64	57	171	0	0	0	0	0	0	0	0	0	0	0	0	0	270	0	37	0	0	0	0	569	0	0	0	0	0	0
(MLS)VgaD:GQ205627:1394-2971:1578	0	0	0	0	0	0	0	0	0	0	0	0	94	0	0	0	0	0	0	0	0	0	0	0	0	0	0	0	0	0	0	0	0	0	0	0	0	0	0	0	0	0	0	0	0	0	0	0	0
(Phe)CatB10:AJ878850:1197-1829:633	0	0	0	0	0	0	55	0	0	0	0	0	0	0	0	0	0	0	0	0	0	0	0	0	0	0	0	0	0	0	0	0	0	0	0	0	0	0	0	0	0	0	0	0	0	0	0	0	0
(Phe)CatQ:M55620459-1118:660	0	0	0	0	0	0	0	0	0	0	0	0	0	0	0	0	0	0	0	0	0	0	0	0	0	0	0	0	0	0	0	0	51	0	0	0	0	0	0	0	0	0	0	0	0	0	0	0	0
(Phe)Cmr:U85507:3518-4693:1172	0	0	0	0	0	0	0	0	41	0	0	0	0	0	29	0	0	0	0	0	0	0	0	0	0	0	0	0	0	0	0	0	0	0	0	0	0	0	0	0	0	0	0	0	0	0	0	0	0
(Phe)FexA:JQ041372:14024-15451:1428	0	0	0	0	0	0	25	0	0	0	0	0	0	0	0	0	0	0	0	0	0	0	0	0	0	0	0	0	0	0	0	0	0	0	0	0	0	0	0	0	0	0	0	0	0	0	0	0	0
(Phe)FloR:AKLJ01000508:383-1597:1215	0	0	0	0	0	0	71	0	0	0	0	0	0	0	0	0	0	0	0	0	0	43	0	0	0	0	0	0	0	0	0	0	0	0	0	0	0	0	63	0	0	0	0	0	0	0	0	0	0
(Sul)SulII:EU360945:1617-2432:816	0	0	0	0	0	0	23	0	0	0	0	0	0	0	0	11	0	0	0	0	0	43	0	0	0	0	0	0	0	0	0	0	0	0	0	23	16	0	0	0	0	0	0	0	0	0	0	0	0
(Tet)Tet-31:AJ250203:1651-2883:1233	0	0	0	0	0	0	0	0	0	0	0	0	0	0	0	0	0	0	0	0	0	0	0	0	0	0	0	0	0	0	0	0	0	0	0	0	0	0	0	0	0	0	0	0	0	0	0	0	0
(Tet)Tet-32:DQ647324:181-2100:1920	270	437	233	404	417	209	0	169	183	416	111	75	242	154	0	91	261	297	388	0	0	215	254	215	0	0	0	0	0	0	0	0	99	0	0	0	0	0	0	0	0	0	344	145	136	77	93	67	189
(Tet)Tet-33:AJ420072:22940-24163:1224	0	0	0	0	0	32	38	0	42	0	0	36	21	0	52	0	0	0	0	0	0	0	0	0	0	0	0	0	0	0	0	0	0	0	0	0	0	0	0	0	0	0	0	0	0	0	0	0	0
(Tet)Tet-36:AJ514254:2534-4456:1923	0	0	0	0	0	0	0	0	0	0	0	0	142	0	0	80	0	0	86	0	0	70	0	141	0	0	0	0	0	0	0	0	51	0	0	32	0	0	0	0	0	0	0	0	0	0	0	0	0
(Tet)Tet-39:AY743590:749-1936:1188	0	0	0	0	0	0	43	0	0	0	0	0	56	0	0	0	0	0	0	0	0	0	0	0	0	0	0	0	0	0	0	0	0	0	0	0	0	0	0	0	0	0	0	0	0	0	0	0	0
(Tet)Tet-40:AM419751:14211-15431:1221	194	491	157	188	333	249	0	111	61	844	114	53	130	226	0	0	132	104	304	0	0	114	104	130	0	0	0	0	0	0	0	0	0	0	0	0	0	0	0	0	0	0	234	76	191	0	75	52	174
(Tet)Tet-44:FN594949:25245-27167:1923	233	914	596	396	313	339	51	120	247	1159	241	101	290	1057	220	198	379	365	701	0	0	397	194	496	0	0	0	0	82	0	100	0	128	94	0	0	0	0	0	0	0	0	498	208	868	178	184	160	391
(Tet)TetA-P:L20800:	36	0	91	47	35	0	0	0	45	0	0	0	38	30	0	77	108	62	70	0	0	140	150	112	0	0	0	0	0	0	0	0	0	0	0	0	0	0	0	0	0	0	125	0	689	23	167	112	234
(Tet)TetA:JX424423:94438-95712:1275	0	0	0	0	0	0	0	0	0	0	0	0	0	0	0	0	0	0	0	0	0	0	0	0	0	0	101	0	0	0	0	0	0	0	0	0	0	0	99	29	0	0	0	0	0	0	0	0	0
(Tet)TetB-P:L20800:2309-4267:1959	0	0	83	60	0	0	0	0	107	43	32	63	40	26	34	107	146	62	115	0	0	229	155	156	0	0	0	0	0	0	0	0	0	37	0	0	0	0	0	0	0	0	169	35	390	61	103	123	159
(Tet)TetC:EU751612:1-1191:1191	0	109	0	0	0	0	0	0	0	0	0	0	0	0	0	0	0	0	0	189	0	0	0	0	0	0	31	0	0	0	0	0	42	0	0	30	0	0	0	0	0	149	68	0	0	0	0	0	0
(Tet)TetE:DQ366299:36-1253:1218	0	0	0	0	0	0	0	0	0	0	0	0	0	0	0	0	0	0	0	0	37	0	0	0	61	0	59	115	0	37	28	306	68	0	44	86	0	0	0	0	0	0	0	0	0	0	0	0	0
(Tet)TetL:FN435329:1-1377:1377	0	25	0	0	0	0	0	0	0	0	0	34	0	0	0	0	0	0	37	0	0	0	0	0	0	0	0	0	0	0	0	0	0	0	0	0	0	0	0	0	0	0	0	0	0	0	0	0	0
(Tet)TetM:U08812:1981-3900:1920	0	0	0	0	0	0	0	0	0	0	0	0	0	0	0	0	0	0	0	0	65	56	0	0	0	0	80	297	164	0	0	0	0	0	196	0	0	0	0	0	0	0	0	0	0	0	0	0	0
(Tet)TetO:M18896:207-2126:1920	980	1140	1744	1722	1550	451	116	397	613	1605	724	296	760	2506	651	218	1224	946	1164	0	0	712	1074	731	0	0	0	0	0	0	0	0	129	76	0	0	0	0	0	0	0	0	990	354	842	258	981	412	905
(Tet)TetQ:Z21523:362-2287:1926	5443	2620	3577	4404	3573	675	156	1115	1418	2452	671	215	1694	405	147	278	1962	2094	2407	0	0	1343	1449	1117	0	0	183	0	79	0	119	84	102	342	84	0	0	0	0	0	64	0	782	472	162	529	382	609	259
(Tet)TetR:HF545434:53576-54226:651	20	0	0	20	0	0	10	0	0	7	0	0	0	0	0	0	0	0	0	0	0	0	0	0	0	0	294	0	32	0	45	17	0	22	0	0	0	0	153	49	0	0	0	0	0	0	0	0	0
(Tet)TetS:L09756:447-2372:1926	0	0	0	0	0	0	0	0	0	0	0	0	0	0	0	0	0	0	0	0	151	0	0	0	9744	105	820	418	2408	0	1486	1031	0	511	1816	0	0	0	0	0	0	0	0	0	0	0	0	0	0
(Tet)TetT:L42544:478-2433:1956	0	0	0	0	0	107	136	0	82	0	0	123	0	0	137	95	0	0	161	0	0	64	0	84	0	0	0	0	0	0	0	0	0	0	0	63	0	0	0	0	0	0	0	0	0	0	0	0	0
(Tet)TetW:AJ222769:3687-5606:1920	1067	1789	592	734	1269	769	160	664	517	2394	653	254	512	702	381	286	738	751	1076	62	0	589	775	828	0	0	0	0	82	0	34	0	62	114	0	95	0	0	0	0	97	0	1169	241	736	283	194	301	523
(Tet)TetX:M37699:586-1752:1167	67	0	0	91	171	0	189	38	0	0	0	0	96	0	0	0	47	0	80	0	0	0	29	0	0	0	0	0	0	0	0	0	0	0	0	50	0	0	0	0	0	0	87	0	0	0	0	0	0
(Tet)TetY:AF070999:1680-2855:1176	0	0	0	0	0	0	0	0	0	0	0	0	0	0	0	0	0	0	0	0	0	0	0	0	0	0	0	0	0	0	0	0	0	75	0	0	0	0	0	0	0	0	0	0	0	0	0	0	0
(Tet)TetZ:AF121000:11880-13034:1155	0	0	0	0	0	115	132	253	142	19	0	151	129	0	225	45	0	0	0	0	0	43	0	35	45	0	0	0	0	0	0	0	0	0	0	0	0	0	0	0	0	0	30	0	0	0	0	0	0
(Tmt)DfrA3:J03306:103-591:489	0	0	0	0	0	0	0	0	0	0	0	0	0	0	0	0	0	0	0	0	0	0	0	0	0	0	0	18	0	0	0	0	0	0	0	0	0	0	0	0	0	0	0	0	0	0	0	0	0
aadA1_1_X02340	0	0	0	0	0	48	61	0	0	0	0	0	0	0	0	0	0	0	0	0	0	0	0	0	0	0	0	0	0	0	0	0	0	0	0	0	0	0	0	0	0	0	0	0	0	0	0	0	0
aadA1_2_JN815078	0	0	0	0	0	42	42	0	0	0	0	0	35	0	0	0	0	0	0	0	0	0	0	0	0	0	0	0	0	0	0	0	0	0	0	0	0	0	0	0	0	0	0	0	0	0	0	0	0
aadA1_3_JQ414041	0	0	0	0	0	49	31	0	0	0	0	0	43	0	0	0	0	0	0	0	0	0	0	0	0	0	0	0	0	0	0	0	0	0	0	0	0	0	0	0	0	0	0	0	0	0	0	0	0
aadA1_5_JQ480156	0	0	0	0	0	32	31	0	0	0	0	0	60	0	0	25	0	0	0	0	0	0	0	0	0	0	0	0	0	0	0	0	0	0	0	35	0	0	0	0	0	0	0	0	0	0	0	0	0
aadA1_5_JX185132	0	0	0	0	0	33	32	0	0	0	0	0	46	0	0	0	0	0	0	0	0	0	0	0	0	0	0	0	0	0	0	0	0	0	0	0	0	0	0	0	0	0	0	0	0	0	0	0	0
aadA11_1_AY144590	0	0	0	0	0	0	0	0	0	0	0	0	0	0	0	0	0	0	0	0	0	0	0	0	0	0	25	0	0	0	0	0	0	0	0	0	0	0	0	0	0	0	0	0	0	0	0	0	0
AB104852.1.gene4	0	0	0	0	0	31	35	0	0	0	0	0	41	0	0	0	0	0	0	0	0	0	0	0	0	0	0	0	0	0	0	0	0	0	0	0	0	0	0	0	0	0	0	0	0	0	0	0	0
AF024666.2.gene33	0	0	0	0	0	0	37	0	40	0	0	0	0	0	0	0	0	0	0	0	0	39	0	0	0	0	0	0	0	0	0	0	0	0	0	0	0	0	0	0	0	0	0	0	0	0	0	0	0
AF047479.2.gene12	0	0	0	0	0	0	107	0	0	0	0	0	0	0	0	0	0	0	0	0	0	0	0	0	0	0	0	0	0	0	0	0	0	0	0	0	0	0	0	0	0	0	0	0	0	0	0	0	0
AF118107.1.gene1	0	0	0	0	0	0	123	0	0	0	0	0	0	0	0	0	0	0	0	0	0	0	0	0	0	0	0	0	0	0	0	0	0	0	0	0	0	0	79	0	0	0	0	0	0	0	0	0	0
AF118110.1.gene1	20	0	0	0	0	0	0	0	0	0	0	0	0	0	0	0	0	0	0	0	0	0	0	0	0	0	0	0	0	0	0	0	0	0	0	0	0	0	0	0	0	0	0	0	0	0	0	0	0
AF205943.1.gene15	0	0	0	0	0	34	32	0	0	0	0	0	50	0	0	0	0	0	0	0	0	0	0	0	0	0	0	0	0	0	0	0	0	0	0	0	0	0	0	0	0	0	0	0	0	0	0	0	0
AF231986.2.gene2	0	0	0	0	0	0	48	0	0	0	0	0	0	0	0	0	0	0	0	0	0	38	0	0	0	0	0	0	0	0	0	0	0	0	0	0	0	0	0	0	0	0	0	0	0	0	0	0	0
AF252855.1.gene1	0	0	0	0	0	0	59	0	0	0	0	0	0	0	0	0	0	0	0	0	0	0	0	0	0	0	0	0	0	0	0	0	0	0	0	0	0	0	0	0	0	0	0	0	0	0	0	0	0
AF313472.2.gene15	0	0	0	0	0	0	0	0	0	0	0	0	0	0	0	16	0	0	0	0	0	0	0	0	0	0	0	20	0	0	0	0	0	0	0	15	19	28	38	0	0	0	0	0	0	0	0	0	0
AF313472.2.gene16	0	0	0	0	0	13	20	0	0	0	0	0	0	0	0	0	0	0	0	0	0	26	0	0	0	0	0	17	0	0	0	0	0	25	0	0	26	58	56	0	0	0	0	0	0	0	0	0	0
AF332662.1.gene1	0	0	0	0	0	0	0	0	0	0	0	0	0	0	0	0	0	0	0	0	0	0	0	0	0	0	0	0	0	0	0	0	0	0	0	0	0	0	0	0	0	0	0	0	0	0	0	0	0
AJ223604.1.gene9	0	0	0	0	0	18	17	0	0	0	0	3	11	0	0	0	0	0	7	0	0	4	0	0	0	0	0	0	0	0	5	0	0	0	0	0	0	0	0	0	0	0	0	0	0	0	0	0	0
AJ295238.gene	348	383	550	547	587	188	0	164	208	477	219	140	263	683	195	71	366	319	384	0	0	227	291	277	0	0	0	0	0	0	0	0	73	0	0	0	0	0	0	0	0	0	317	130	243	0	363	111	272
AJ518835.1.gene6	0	0	0	0	0	0	85	0	0	0	0	0	0	0	0	0	0	0	0	0	0	0	0	0	0	0	0	0	0	0	0	0	0	0	0	0	0	0	33	0	0	0	0	0	0	0	0	0	0
AJ549214.1.gene2	0	0	0	0	0	0	0	0	0	0	0	0	0	0	0	0	0	0	0	0	0	0	0	0	0	0	0	0	0	0	0	0	0	0	0	0	0	0	0	0	0	0	0	0	0	0	0	0	0
AM180355.1.gene636	0	0	0	0	0	0	0	0	0	0	0	0	0	0	0	0	0	0	0	0	0	0	0	0	0	0	0	0	0	0	0	0	63	0	0	0	0	0	0	0	0	0	0	0	0	0	0	0	0
AM296480.1.gene1	0	0	0	0	0	0	61	0	0	0	0	0	0	0	0	0	0	0	0	0	0	0	0	0	0	0	0	0	0	0	0	0	0	0	0	0	0	0	28	0	0	0	0	0	0	0	0	0	0
AM399080.1.gene2	0	0	0	0	0	11	7	0	8	0	0	36	0	0	49	0	0	0	5	0	0	10	0	0	0	0	0	28	0	0	0	0	0	0	0	0	0	0	0	0	0	0	7	0	0	0	0	0	0
AP009048.1.gene1101	37	46	0	0	0	72	36	25	98	0	43	30	0	0	0	0	0	0	0	0	0	0	0	0	0	0	0	0	0	0	0	0	0	0	0	0	0	0	0	0	0	0	0	0	0	0	0	0	0
AP009048.1.gene1113	63	50	0	0	0	80	0	30	104	0	39	40	0	0	27	0	0	0	0	0	0	0	0	0	0	0	0	0	0	0	0	0	0	0	0	0	0	0	0	0	0	0	0	0	0	0	0	0	0
AP009048.1.gene1178	69	62	0	0	0	100	40	38	120	0	59	41	0	27	35	0	0	0	0	76	0	0	0	0	0	0	0	0	0	0	0	0	0	0	0	0	0	0	0	0	0	0	0	0	0	0	0	0	0
AP009048.1.gene1179	31	27	0	0	0	48	28	0	70	0	15	20	0	0	0	0	0	0	0	0	0	0	0	0	0	0	0	0	0	0	0	0	0	0	0	0	0	0	0	0	0	0	0	0	0	0	0	0	0
AP009048.1.gene1295	12	0	0	0	0	15	0	0	24	0	0	0	0	0	0	0	0	0	0	0	0	0	0	0	0	0	0	0	0	0	0	0	0	0	0	0	0	0	0	0	0	0	0	0	0	0	0	0	0
AP009048.1.gene1587	7	11	0	0	0	0	6	0	19	0	0	0	0	0	0	0	0	0	0	0	0	0	0	0	0	0	0	0	0	0	0	0	0	0	0	0	0	0	0	0	0	0	0	0	0	0	0	0	0
AP009048.1.gene1721	54	40	0	0	0	98	40	32	154	0	43	24	0	0	0	0	0	0	0	0	0	0	0	0	0	0	0	0	0	0	0	0	0	0	0	0	0	0	0	0	0	0	0	0	0	0	0	0	0
AP009048.1.gene2132	55	38	0	0	0	80	0	0	100	0	31	35	0	23	0	0	0	0	0	44	0	0	0	0	0	0	0	0	0	0	0	0	0	0	0	0	0	0	0	0	0	29	0	0	0	0	0	0	0
AP009048.1.gene2133	148	123	0	0	0	215	91	80	274	0	95	78	0	0	66	0	0	0	0	115	0	0	0	0	0	0	0	0	0	0	0	0	0	0	0	0	0	0	0	0	0	0	0	0	0	0	0	0	0
AP009048.1.gene2134	128	117	0	0	0	189	65	0	214	0	90	67	0	0	59	0	0	0	0	112	0	0	0	0	0	0	0	0	0	0	0	0	0	0	0	0	0	0	0	0	0	0	0	0	0	0	0	0	0
AP009048.1.gene2135	64	57	0	0	0	86	45	22	146	0	53	44	0	0	0	0	0	0	0	39	0	0	0	0	0	0	0	0	0	0	0	0	0	0	0	0	0	0	0	0	0	47	0	0	0	0	0	0	0
AP009048.1.gene2136	61	52	0	0	0	116	59	34	112	0	25	45	0	0	28	0	0	0	0	53	0	0	0	0	0	0	0	0	0	0	0	0	0	0	0	0	0	0	0	0	0	64	0	0	0	0	0	0	0
AP009048.1.gene2137	0	24	0	0	0	22	0	18	37	0	31	20	0	0	0	0	0	0	0	0	0	0	0	0	0	0	0	0	0	0	0	0	0	0	0	0	0	0	0	0	0	45	18	0	0	0	0	0	0
AP009048.1.gene2287	76	0	0	0	0	93	0	0	164	0	83	0	0	44	0	0	0	0	0	0	0	0	0	0	0	0	0	0	0	0	0	0	0	0	0	0	0	0	0	0	0	0	0	0	0	0	0	0	0
AP009048.1.gene2312	105	78	0	0	0	109	59	41	207	0	84	59	0	0	49	0	0	0	0	0	0	0	0	0	0	0	0	0	0	0	0	0	0	0	0	0	0	0	0	0	0	0	0	0	0	0	0	0	0
AP009048.1.gene2427	0	40	0	0	0	56	0	0	91	0	31	0	0	0	0	0	0	0	0	0	0	0	0	0	0	0	0	0	0	0	0	0	0	0	0	0	0	0	0	0	0	0	0	0	0	0	0	0	0
AP009048.1.gene2430	164	156	0	0	0	225	104	0	363	0	148	135	0	73	94	0	0	0	0	161	0	0	0	0	0	0	0	0	0	0	0	0	0	0	0	0	0	0	0	0	0	0	0	0	0	0	0	0	0
AP009048.1.gene2520	181	161	0	0	0	223	88	93	327	0	104	120	0	0	64	0	0	0	0	0	0	0	0	0	0	0	0	0	0	0	0	0	0	0	0	0	0	0	0	0	0	0	0	0	0	0	0	0	0
AP009048.1.gene2734	52	51	0	0	0	82	0	31	105	0	52	48	0	25	26	0	0	0	15	63	0	0	0	0	0	0	0	0	0	0	0	0	0	0	0	0	0	0	0	0	0	23	0	0	0	0	0	0	0
AP009048.1.gene2735	66	67	0	0	0	119	45	0	113	0	45	43	0	0	42	0	0	0	0	64	0	0	0	0	0	0	0	0	0	0	0	0	0	0	0	0	0	0	0	0	0	40	0	0	0	0	0	0	0
AP009048.1.gene3066	54	0	0	0	0	62	0	0	81	0	46	0	0	0	0	0	0	0	0	0	0	0	0	0	0	0	0	0	0	0	0	0	0	0	0	0	0	0	0	0	0	0	0	0	0	0	0	0	0
AP009048.1.gene3077	57	0	0	0	0	96	0	48	130	0	78	0	0	0	28	0	0	0	0	0	0	0	0	0	0	0	0	0	0	0	0	0	0	0	0	0	0	0	0	0	0	0	0	0	0	0	0	0	0
AP009048.1.gene3103	26	0	0	0	0	45	15	0	44	0	34	0	0	9	0	0	0	0	0	0	0	0	0	0	0	0	0	0	0	0	0	0	0	0	0	0	0	0	0	0	0	0	0	0	0	0	0	0	0
AP009048.1.gene3222	28	36	0	0	0	46	29	15	64	0	37	15	0	0	22	0	0	0	0	29	0	0	0	0	0	0	0	0	0	0	0	0	0	0	0	0	0	0	0	0	0	0	0	0	0	0	0	0	0
AP009048.1.gene3307	22	13	0	0	0	27	10	0	46	0	0	0	0	0	12	0	0	0	0	0	0	0	0	0	0	0	0	0	0	0	0	0	0	0	0	0	0	0	0	0	0	0	0	0	0	0	0	0	0
AP009048.1.gene3308	54	73	0	0	0	103	43	0	112	22	49	33	0	25	0	0	0	0	0	50	0	0	0	0	0	0	0	0	0	0	0	0	0	0	0	0	0	0	0	0	0	29	0	0	0	0	0	0	0
AP009048.1.gene3309	208	211	0	0	0	273	111	119	371	0	157	128	0	65	95	0	0	0	0	0	0	0	0	0	0	0	0	0	0	0	0	0	0	0	0	0	0	0	0	0	0	0	0	0	0	0	0	0	0
AP009048.1.gene3341	138	117	0	0	0	159	0	0	251	0	111	0	0	0	0	0	0	0	0	0	0	0	0	0	0	0	0	0	0	0	0	0	0	0	0	0	0	0	0	0	0	0	0	0	0	0	0	0	0
AP009048.1.gene3414	29	30	0	0	0	27	0	11	30	0	0	0	0	0	0	0	0	0	0	0	0	0	0	0	0	0	0	0	0	0	0	0	0	0	0	0	0	0	0	0	0	0	0	0	0	0	0	0	0
AP009048.1.gene3415	66	65	0	0	0	104	42	0	90	0	0	30	21	0	20	0	0	0	0	0	0	0	0	0	0	0	0	0	0	0	0	0	0	0	0	0	0	0	0	0	0	27	0	0	0	0	0	0	0
AP009048.1.gene3616	99	57	0	0	22	108	38	36	174	0	67	59	0	29	38	0	0	0	22	44	0	0	0	0	0	0	0	0	0	0	0	0	0	0	0	0	0	0	0	0	0	0	0	0	0	0	0	0	0
AP009048.1.gene3819	58	33	0	25	0	63	30	0	111	0	32	47	0	16	22	0	0	0	13	42	0	0	0	0	0	0	0	0	0	0	0	0	0	0	0	0	0	0	0	0	0	0	0	0	0	0	0	0	0
AP009048.1.gene3822	205	221	0	53	0	271	119	90	333	0	144	100	0	52	103	0	0	0	0	126	0	0	0	0	0	0	0	0	0	0	0	0	0	0	0	0	0	0	0	0	0	0	72	0	0	0	0	0	0
AP009048.1.gene3823	77	58	0	0	0	85	36	43	114	25	62	48	0	0	36	0	0	0	0	38	0	0	0	0	0	0	0	0	0	0	0	0	0	0	0	0	0	0	0	0	0	0	0	0	0	0	0	0	0
AP009048.1.gene3929	61	58	0	20	0	108	35	42	103	0	39	50	0	0	36	0	0	0	30	0	0	0	0	0	0	0	0	0	0	0	0	0	0	0	0	0	0	0	0	0	0	0	0	0	0	0	0	0	0
AP009048.1.gene3975	29	42	0	0	0	55	11	25	83	0	18	28	0	0	15	0	0	0	0	31	0	0	0	0	0	0	0	0	0	0	0	0	0	0	0	0	0	0	0	0	0	0	8	0	0	0	0	0	0
AP009048.1.gene596	0	0	0	0	0	0	0	0	0	0	0	0	0	0	0	0	0	0	0	0	0	0	0	0	0	0	0	0	0	0	0	0	0	0	0	0	0	0	0	0	0	0	8	0	0	0	0	0	0
aph(3)-Ia_1_V00359	0	0	0	0	0	0	0	0	0	0	0	0	0	0	0	0	0	0	0	71	0	0	0	0	0	0	0	0	0	0	0	0	0	0	0	0	0	0	0	0	0	52	34	0	0	0	0	0	0
AY034138.1.gene10	0	0	0	0	0	0	39	0	0	0	0	0	0	0	0	0	0	0	0	0	0	26	0	0	0	0	0	0	0	0	0	0	0	0	0	0	0	0	33	0	0	0	0	0	0	0	0	0	0
AY115475.1.gene3	0	0	0	0	0	62	32	0	0	0	0	0	56	0	0	0	0	0	0	0	0	13	0	0	0	0	0	0	0	0	0	0	0	0	0	0	0	0	0	0	0	0	0	0	0	0	0	0	0
AY171578.gene	0	0	0	0	0	0	0	0	0	0	0	0	0	0	0	0	0	0	0	25	0	0	0	0	0	0	0	0	0	0	0	0	0	0	0	12	0	0	0	0	0	17	23	0	0	0	0	0	0
AY216678.1.gene1	0	0	0	0	0	0	0	0	0	0	0	0	0	0	0	0	0	0	0	0	0	0	0	0	0	0	0	0	0	0	0	0	0	0	0	0	0	0	0	0	0	0	0	0	0	0	0	0	0
AY339625.2.gene5	0	0	0	0	0	0	0	0	0	0	0	0	0	0	0	0	0	0	0	0	0	15	0	0	0	0	0	0	0	0	0	0	0	0	0	0	0	0	0	0	0	0	0	0	0	0	0	0	0
AY712687.1.gene1	0	0	0	0	0	0	0	0	0	0	0	24	16	0	19	0	0	0	0	0	0	0	0	0	0	0	0	0	0	0	0	0	0	0	0	0	0	0	0	0	0	0	0	0	0	0	0	0	0
AY758206.1.gene7	0	0	0	0	0	0	0	0	0	0	0	0	0	0	0	0	0	0	0	0	0	0	0	0	0	30	0	0	0	0	0	0	0	0	0	0	0	0	0	0	0	0	0	0	0	0	0	0	0
blaCARB-8_1_AY178993	0	0	0	0	0	0	0	0	0	0	0	0	0	0	0	0	0	0	0	0	0	0	0	0	0	0	0	0	0	0	0	0	0	0	0	25	0	64	0	73	0	0	0	0	0	0	0	0	0
blaROB-1_1_DQ840517	0	0	0	0	0	0	0	0	0	0	0	0	0	0	0	0	0	0	0	0	0	0	0	0	0	0	0	0	0	0	0	0	0	0	0	0	0	0	0	0	0	0	398	0	0	0	0	0	0
blaTEM-1A_4_HM749966	0	0	0	0	0	0	0	0	0	0	0	0	0	0	0	0	0	0	0	11	0	0	0	0	0	0	0	0	0	0	0	0	0	0	0	0	0	0	0	0	0	0	0	0	0	0	0	0	0
cat_2_M35190	81	0	0	54	6	0	0	0	0	0	0	0	0	0	0	0	0	0	11	0	0	0	0	0	0	0	0	0	0	0	0	0	0	0	0	0	0	0	0	0	0	0	0	0	0	0	0	0	0
cfxA3_1_AF472622	0	0	0	0	0	0	0	0	14	0	0	0	0	0	0	0	0	0	0	0	0	0	0	0	0	0	0	0	0	0	0	0	0	0	0	0	0	0	0	0	0	0	0	0	0	0	0	0	0
CP000034.1.gene2186	0	0	0	0	0	0	0	0	20	0	0	0	0	0	10	0	0	0	0	0	0	0	0	0	0	0	0	0	0	0	0	0	0	0	0	0	0	0	0	0	0	0	0	0	0	0	0	0	0
CP000034.1.gene2198	76	68	0	0	0	159	44	47	181	0	57	51	0	0	0	0	0	0	0	71	0	0	0	0	0	0	0	0	0	0	0	0	0	0	0	0	0	0	0	0	0	0	0	0	0	0	0	0	0
CP000034.1.gene2328	0	0	0	0	0	0	0	0	27	0	0	0	0	0	0	0	0	0	0	0	0	0	0	0	0	0	0	0	0	0	0	0	0	0	0	0	0	0	0	0	0	0	0	0	0	0	0	0	0
CP000034.1.gene2879	22	20	0	0	0	32	14	0	56	0	25	19	0	0	13	0	0	0	0	29	0	0	0	0	0	0	0	0	0	0	0	0	0	0	0	0	0	0	0	0	0	0	0	0	0	0	0	0	0
CP000034.1.gene3210	0	0	0	0	0	65	0	0	77	0	0	0	0	0	0	0	0	0	0	0	0	0	0	0	0	0	0	0	0	0	0	0	0	0	0	0	0	0	0	0	0	0	0	0	0	0	0	0	0
CP000034.1.gene3741	0	104	0	0	0	155	0	0	179	0	0	0	0	0	0	0	0	0	0	0	0	0	0	0	0	0	0	0	0	0	0	0	0	0	0	0	0	0	0	0	0	0	0	0	0	0	0	0	0
CP000034.1.gene3834	0	0	0	0	0	10	12	0	0	0	0	0	0	0	0	0	0	0	0	0	0	0	0	0	0	0	0	0	0	0	0	0	0	0	0	0	0	0	0	0	0	0	0	0	0	0	0	0	0
CP000647.1.gene3761	67	33	0	0	0	0	0	0	92	0	0	0	0	0	0	0	0	0	0	0	0	0	0	0	0	0	0	0	0	0	0	0	0	0	0	0	0	0	0	0	0	0	0	0	0	0	0	0	0
CP000647.1.gene4394	55	0	0	0	0	54	19	0	85	0	50	0	0	0	0	0	0	0	0	0	0	0	0	0	0	0	0	0	0	0	0	0	0	0	0	0	0	0	0	0	0	0	0	0	0	0	0	0	0
cphA1_4_AY261376	0	0	0	0	0	0	0	0	0	0	0	0	0	0	0	0	0	0	0	0	0	0	0	0	0	0	0	0	0	0	0	0	0	0	0	0	0	0	59	0	0	0	0	0	0	0	0	0	0
D78168.1.gene1	61	38	0	0	0	67	38	25	100	0	52	32	0	16	16	0	0	0	0	0	0	17	0	0	0	0	0	0	0	0	0	0	0	0	0	0	0	0	0	0	0	0	0	0	0	0	0	0	0
D78168.1.gene2	0	0	0	0	0	0	0	0	43	0	0	0	0	0	0	0	0	0	0	0	0	0	0	0	0	0	0	0	0	0	0	0	0	0	0	0	0	0	0	0	0	0	0	0	0	0	0	0	0
DQ464881.1.gene4	0	0	0	0	0	0	8	0	0	0	0	0	0	0	0	11	0	0	0	0	0	0	0	0	0	0	0	0	0	0	0	0	0	0	0	0	0	0	9	0	0	0	0	0	0	0	0	0	0
DQ516954.1.gene1	0	0	0	0	0	0	0	0	0	0	0	0	0	0	0	0	0	0	0	0	0	0	0	0	0	0	0	0	35	0	0	0	0	0	0	0	0	0	0	0	0	0	0	0	0	0	0	0	0
DQ516970.1.gene1	0	0	0	0	0	0	0	0	0	0	0	0	0	0	0	0	0	0	0	0	0	0	0	0	0	0	0	0	46	0	0	0	0	0	0	0	0	0	0	0	0	0	0	0	0	0	0	0	0
DQ677333.1.gene1	0	0	0	0	0	0	30	0	0	0	0	0	0	0	0	0	0	0	0	0	0	0	0	0	0	0	0	0	0	0	0	0	0	0	0	0	0	0	0	0	0	0	0	0	0	0	0	0	0
EF118171.1.gene7	0	0	0	0	0	0	0	0	0	0	0	0	0	0	0	0	0	0	0	0	0	0	0	0	0	0	0	0	0	0	0	0	0	0	0	0	0	0	0	0	0	0	0	0	0	0	0	0	0
erm(42)_2_AB601890	0	0	0	0	0	0	20	0	0	0	0	0	0	0	0	0	0	0	0	0	0	0	0	0	0	0	0	0	0	0	0	0	0	0	0	0	0	0	0	0	0	0	0	0	0	0	0	0	0
erm(A)_3_EU348758	0	0	0	0	0	42	23	0	137	0	0	194	23	0	179	112	0	0	132	0	12	47	0	62	0	0	0	49	0	0	0	0	0	0	0	21	0	0	0	0	0	0	0	0	0	0	0	0	0
erm(B)_1_JN899585	0	0	0	0	0	0	0	0	0	0	0	0	0	0	0	0	0	0	0	0	17	0	0	0	0	0	0	21	0	0	0	0	0	26	0	0	0	0	0	0	0	0	28	0	0	0	0	0	0
erm(B)_12_U18931	0	14	0	0	0	0	0	0	0	0	0	0	0	0	0	0	0	0	0	0	15	0	0	0	0	0	0	0	0	0	0	0	0	0	0	0	0	0	0	0	0	0	22	0	0	0	0	0	0
erm(B)_16_X82819	0	0	0	0	0	0	0	0	0	0	0	0	0	0	0	0	0	0	0	0	0	0	0	0	0	0	0	20	0	0	0	0	0	0	0	0	0	0	0	0	0	0	0	0	0	0	0	0	0
erm(B)_17_X64695	0	0	0	0	0	0	0	0	0	0	0	0	0	0	0	0	0	0	0	0	0	0	0	0	0	0	0	0	0	0	0	0	0	29	0	0	0	0	0	0	0	0	11	0	0	0	0	0	0
erm(B)_18_X66468	0	0	0	0	0	0	0	0	0	0	0	0	0	0	0	0	0	0	0	0	25	0	0	0	0	0	0	29	0	0	24	0	0	29	0	0	0	0	0	0	0	0	0	0	0	0	0	0	0
erm(B)_7_AF368302	0	0	0	0	0	0	0	0	0	0	0	0	0	0	0	0	0	0	0	0	14	0	0	0	0	0	0	16	0	0	0	0	0	0	0	0	0	0	0	0	0	0	16	0	0	0	0	0	0
erm(B)_9_AF299292	0	0	0	0	0	0	0	0	0	0	0	0	0	0	0	0	0	0	0	0	12	0	0	0	0	0	0	0	0	0	0	0	0	34	0	0	0	0	0	0	0	0	0	0	0	0	0	0	0
erm(C)_1_V01278	0	0	0	0	0	561	742	66	271	33	0	2077	441	104	2348	147	0	0	0	0	0	33	0	137	84	0	0	0	0	18	0	0	21	0	0	101	0	0	0	0	0	0	28	0	0	0	0	0	0
erm(C)_12_Y09003	0	116	0	0	0	1809	1862	85	459	110	0	10876	662	296	5741	568	0	0	2397	0	36	142	0	434	55	0	0	27	0	61	12	0	141	0	0	447	0	21	0	0	0	0	132	0	0	0	0	0	0
erm(C)_13_M13761	0	0	0	0	0	0	0	0	0	0	0	0	0	0	34	0	0	0	0	0	0	0	0	0	0	0	0	0	0	0	0	0	0	0	0	0	0	0	0	0	0	0	0	0	0	0	0	0	0
erm(C)_15_U82607	0	0	0	0	0	0	0	0	0	0	0	84	0	0	84	0	0	0	0	0	0	0	0	0	0	0	0	0	0	0	0	0	0	0	0	0	0	0	0	0	0	0	0	0	0	0	0	0	0
erm(F)_3_M17808	26	0	0	43	91	17	109	13	0	14	0	0	0	0	0	0	17	30	33	0	0	0	0	16	0	0	0	0	0	0	0	0	0	0	0	30	0	0	0	0	0	0	46	0	0	0	0	0	0
erm(F)_4_M62487	38	0	0	25	15	0	0	0	29	0	0	0	35	0	0	0	25	81	50	0	0	24	13	39	0	0	0	0	0	0	0	0	0	0	0	0	0	0	0	0	0	0	72	0	0	0	0	0	0
erm(G)_2_L42817	42	0	0	0	47	28	0	0	0	0	0	0	0	0	0	0	43	0	42	0	0	0	0	0	0	0	0	0	0	0	0	0	0	0	0	0	0	0	0	0	0	0	0	0	0	0	0	0	0
erm(T)_2_AY894138	0	40	0	0	0	79	80	0	0	0	0	21	0	0	17	0	0	0	0	0	0	0	0	0	0	0	0	0	0	0	0	0	0	0	0	0	0	0	0	0	0	0	0	0	0	0	0	0	0
erm(T)_3_AF310974	0	0	0	0	0	50	14	0	0	0	0	0	0	0	0	0	0	0	0	0	0	0	0	0	0	0	0	0	0	0	0	0	0	0	0	0	0	0	0	0	0	0	0	0	0	0	0	0	0
erm(X)_2_X51472	0	0	0	0	63	0	0	0	0	0	46	57	0	62	64	0	0	0	22	0	0	0	0	0	0	0	0	0	0	0	0	0	0	0	0	0	0	0	0	0	0	0	0	0	39	0	0	0	0
erm(X)_3_U21300	0	0	0	0	49	0	0	0	0	0	61	33	0	56	47	0	0	0	15	0	0	0	0	0	0	0	0	0	0	0	0	0	0	0	0	0	0	0	0	0	0	0	0	0	36	0	0	0	0
erm(X)_4_NC_005206	0	0	0	0	0	162	92	769	647	0	0	909	914	127	1611	562	0	0	335	0	0	132	0	334	114	14	0	0	0	0	18	0	0	34	0	30	15	0	0	0	0	0	54	0	0	0	0	0	0
EU434751.1.gene2	991	1706	598	831	1237	730	156	662	523	2357	609	227	510	764	325	320	685	680	1043	91	43	570	714	751	0	0	0	0	61	0	35	0	67	123	0	77	0	0	0	0	110	0	1201	223	653	292	248	247	513
fexA_1_AJ549214	0	0	0	0	0	0	0	0	0	0	0	0	0	0	0	0	0	0	0	0	0	0	0	0	0	0	0	0	0	0	0	0	0	0	0	0	0	0	0	0	0	0	0	0	0	0	0	0	0
FJ768952.1.gene1	97	79	0	0	0	123	48	55	142	26	56	54	0	28	40	0	0	0	0	42	0	0	0	0	0	0	0	0	0	0	0	0	0	0	0	0	0	0	0	0	0	35	0	0	0	0	0	0	0
floR_1_AF071555	0	0	0	0	0	0	0	0	0	0	0	0	0	0	0	0	0	0	0	0	0	0	0	0	0	0	0	0	0	0	0	0	0	0	0	0	0	0	0	0	0	0	0	0	0	0	0	0	0
floR_2_AF118107	0	0	0	0	0	0	49	0	0	0	0	0	0	0	0	0	0	0	0	0	0	0	0	0	0	0	0	0	0	0	0	0	0	0	0	0	0	0	0	0	0	0	0	0	0	0	0	0	0
FQ312006.1.gene706	0	0	0	0	0	0	0	0	0	0	0	0	0	0	0	0	0	0	0	0	0	0	0	0	0	0	0	0	0	0	0	0	0	0	0	0	0	0	0	0	0	0	16	0	0	0	0	0	0
GQ149347.1.gene3	0	0	0	0	0	0	0	0	0	0	0	0	0	0	0	0	0	0	0	0	6	0	0	0	0	0	0	0	0	0	0	0	0	0	0	0	0	0	0	0	0	0	0	0	0	0	0	0	0
GQ205627.2.gene3	0	0	0	0	0	0	0	0	0	0	0	0	24	0	0	0	0	0	0	0	0	0	0	0	0	0	0	0	0	0	0	0	0	0	0	0	0	0	0	0	0	0	0	0	0	0	0	0	0
GQ465831.1.gene2	37	44	0	0	0	70	29	0	71	0	43	28	0	0	0	0	0	0	0	0	0	0	0	0	0	0	0	0	0	0	0	0	0	0	0	0	0	0	0	0	0	0	0	0	0	0	0	0	0
GU060319.1.gene3	0	0	0	0	0	0	32	0	0	0	0	0	25	0	0	0	0	0	0	0	0	0	0	0	0	0	0	0	0	0	0	0	0	0	0	0	0	0	0	0	0	0	0	0	0	0	0	0	0
GU371926.1.gene94	0	0	0	41	0	0	0	0	0	0	0	0	0	0	0	0	0	0	0	0	0	0	0	0	0	0	0	0	0	0	0	0	0	0	0	0	0	0	0	0	0	0	0	0	0	0	0	0	0
JQ364968.1.gene6	0	0	0	0	0	0	0	0	0	0	0	0	18	0	0	0	0	0	0	0	0	0	0	0	0	0	0	0	0	0	0	0	0	0	0	0	0	0	0	0	0	0	0	0	0	0	0	0	0
JQ394987.1.gene1	46	32	0	0	0	82	0	0	72	0	45	31	0	0	0	0	0	0	0	31	0	0	0	0	0	0	0	0	0	0	0	0	0	0	0	0	0	0	0	0	0	0	0	0	0	0	0	0	0
JQ740052.1.gene2	1186	2636	938	1031	1694	1126	185	553	407	4566	744	176	564	1391	286	203	628	612	1291	79	0	498	746	630	0	0	0	0	0	0	0	0	0	0	0	0	0	0	0	0	92	0	1138	239	1009	343	331	233	1052
JQ861959.1.gene11	0	0	0	0	0	0	0	0	0	0	0	0	0	0	0	0	0	0	0	0	0	0	0	0	0	0	0	0	0	0	0	0	57	0	0	0	0	0	0	0	0	0	0	0	0	0	0	0	0
JX560992.1.gene10	0	0	0	0	0	28	0	0	15	0	0	51	0	11	51	0	0	0	53	0	0	0	0	22	0	0	0	0	0	0	0	0	77	0	0	25	0	0	0	0	0	0	0	0	0	0	0	0	0
JX560992.1.gene8	0	0	0	0	0	49	0	0	0	0	0	57	31	0	92	37	0	0	27	0	0	20	0	22	0	0	0	0	0	0	0	0	77	0	0	0	0	0	0	0	0	0	0	0	0	0	0	0	0
L22689.1.gene1	0	0	18	21	0	0	0	0	23	0	0	0	0	0	17	27	64	24	28	0	0	37	30	54	0	0	0	0	0	0	0	0	0	0	0	0	0	0	0	0	0	0	9	48	183	46	52	19	60
M12730.1.gene3	0	0	0	0	0	130	130	0	61	0	0	662	113	0	763	0	0	0	0	0	0	0	0	0	0	0	0	0	0	0	0	0	0	0	0	0	0	0	0	0	0	0	0	0	0	0	0	0	0
M58408.gene	46	0	0	0	0	0	0	0	76	0	0	0	0	0	0	0	0	0	0	0	0	0	0	0	0	0	0	0	0	0	0	0	0	0	0	0	0	0	0	0	0	0	0	0	0	0	0	0	0
M62487.1.gene1	38	24	0	39	22	0	21	18	43	20	0	0	25	0	0	0	30	74	64	0	0	40	0	35	0	0	0	0	0	0	0	0	0	0	0	0	0	0	0	0	0	0	72	0	0	0	0	0	0
M86701.1.gene1	0	0	0	0	0	0	0	0	0	0	0	0	0	0	0	0	0	0	0	0	0	0	0	0	0	0	0	0	0	0	0	0	0	0	0	0	0	0	0	0	0	0	15	0	0	0	0	0	0
M86913.1.gene3	0	0	0	0	0	37	44	0	0	0	0	0	56	0	0	0	0	0	0	0	0	0	0	0	0	0	0	0	0	0	0	0	0	0	0	0	0	0	0	0	0	0	0	0	0	0	0	0	0
mph(E)_3_EU294228	0	0	0	0	0	26	150	0	0	46	0	0	0	0	0	0	0	0	0	24	15	68	0	0	0	0	0	0	0	0	0	0	0	0	0	74	0	16	0	0	0	0	226	0	0	0	0	0	0
msr(D)_3_AF227520	0	0	0	0	0	0	0	0	38	0	0	0	0	0	58	34	75	0	0	0	0	52	0	0	0	0	0	0	0	0	0	0	0	0	0	0	0	0	0	0	0	0	57	0	0	0	0	0	0
NC_002695.1.914983	0	0	0	0	0	33	0	0	0	0	0	0	0	0	0	0	0	0	0	0	0	0	0	0	0	0	0	0	0	0	0	0	0	0	0	0	0	0	0	0	0	0	0	0	0	0	0	0	0
NC_002695.1.915041	0	0	0	0	0	14	0	0	14	0	0	0	0	0	0	0	0	0	0	0	0	0	0	0	0	0	0	0	0	0	0	0	0	0	0	0	0	0	0	0	0	0	0	0	0	0	0	0	0
NC_002695.1.915651	20	0	0	0	0	33	12	0	35	0	31	15	0	0	0	0	0	0	0	0	0	0	0	0	0	0	0	0	0	0	0	0	0	0	0	0	0	0	0	0	0	0	11	0	0	0	0	0	0
NC_002695.1.916016	0	0	0	0	0	0	0	0	30	0	0	9	0	14	0	0	0	0	0	22	0	0	0	0	0	0	0	0	0	0	0	0	0	0	0	0	0	0	0	0	0	0	0	0	0	0	0	0	0
NC_002695.1.916103	0	0	0	0	0	0	0	0	15	0	0	0	0	0	0	0	0	0	0	0	0	0	0	0	0	0	0	0	0	0	0	0	0	0	0	0	0	0	0	0	0	0	0	0	0	0	0	0	0
NC_002695.1.916234	19	29	0	0	0	44	0	0	41	0	27	0	0	0	0	0	0	0	0	19	0	0	0	0	0	0	0	0	0	0	0	0	0	0	0	0	0	0	0	0	0	0	0	0	0	0	0	0	0
NC_002695.1.916274	0	0	0	0	0	62	0	0	0	0	0	0	0	0	0	0	0	0	0	0	0	0	0	0	0	0	0	0	0	0	0	0	0	0	0	0	0	0	0	0	0	0	0	0	0	0	0	0	0
NC_002695.1.917339	0	0	0	0	0	0	0	0	12	0	0	0	0	0	0	0	0	0	0	0	0	0	0	0	0	0	0	0	0	0	0	0	0	0	0	0	0	0	0	0	0	0	0	0	0	0	0	0	0
NC_004973.1.1449625	0	0	0	0	0	0	0	0	0	0	0	0	0	0	0	0	0	0	0	0	0	0	0	9	0	0	0	0	0	0	0	0	0	0	0	0	0	0	28	0	0	0	36	0	0	0	0	0	0
NC_004973.1.1449626	0	0	0	0	0	0	0	0	0	0	0	0	18	0	0	0	0	0	0	0	0	0	0	0	0	0	0	0	0	0	13	0	0	25	0	23	0	37	35	0	0	0	0	0	0	0	0	0	0
NC_011595.7072242	0	0	0	0	0	0	21	0	0	0	0	0	0	0	0	0	0	0	0	0	0	0	0	0	0	0	0	0	0	0	0	0	0	0	0	0	0	0	0	0	0	0	0	0	0	0	0	0	0
NC_023287.1.18156494	2150	2529	1372	1435	1325	719	193	889	877	0	0	212	691	564	246	236	1168	1272	1106	0	0	780	845	866	22	0	0	0	0	0	0	0	0	0	0	31	0	0	0	0	0	0	625	379	217	266	290	346	279
str_2_FN435330	0	0	0	0	0	0	0	0	81	0	0	295	126	0	315	260	0	0	74	0	20	82	0	224	0	0	0	31	0	0	0	0	0	0	0	0	0	0	0	0	0	0	0	0	0	0	0	0	0
strA_2_M28829	0	0	0	0	0	0	22	0	0	0	0	0	0	0	0	0	0	0	0	0	0	0	0	0	0	0	0	0	0	0	0	0	0	0	0	0	0	0	0	0	0	0	0	0	0	0	0	0	0
strA_3_AF024602	0	0	0	0	0	0	0	0	0	0	0	0	0	0	0	0	0	0	0	0	0	0	0	0	0	0	0	0	0	0	0	0	0	0	0	17	0	45	49	0	0	0	0	0	0	0	0	0	0
strA_4_NC_003384	0	0	0	0	0	0	31	0	0	0	0	0	0	0	0	0	0	0	0	0	0	0	0	0	0	0	0	0	0	0	0	0	0	0	0	19	0	23	36	0	0	0	0	0	0	0	0	0	0
strA_5_AF321550	0	0	0	0	0	0	0	0	0	0	0	0	0	0	0	0	0	0	0	0	0	18	0	0	0	0	0	0	0	0	0	0	0	0	0	27	0	43	31	0	0	0	0	0	0	0	0	0	0
strB_3_AF024602	0	0	0	0	0	0	34	0	0	0	14	0	0	0	0	30	0	0	0	0	0	31	0	0	0	0	0	36	0	0	0	0	0	0	0	25	26	60	70	0	0	0	25	0	0	0	0	0	0
sul1_2_CP002151	0	0	0	0	0	0	0	0	0	0	0	0	0	0	0	0	0	0	0	0	0	0	0	0	0	0	0	0	0	0	0	0	0	0	0	0	0	0	0	0	0	0	0	0	0	0	0	0	0
sul1_9_AY963803	0	0	0	0	0	0	0	0	0	0	0	0	0	0	0	0	0	0	0	0	0	0	0	0	0	0	0	0	0	0	0	0	0	0	0	0	0	0	0	0	0	0	0	0	0	0	0	0	0
sul2_1_AF542061	0	0	0	0	0	0	18	0	0	0	0	0	0	0	0	0	0	0	0	0	0	24	0	0	0	0	0	0	0	0	0	0	0	0	0	0	0	0	0	0	0	0	0	0	0	0	0	0	0
sul2_10_AM183225	0	0	0	0	0	0	0	0	0	0	0	0	0	0	0	0	0	0	0	0	0	28	0	0	0	0	0	0	0	0	0	0	0	0	0	20	0	0	0	0	0	0	0	0	0	0	0	0	0
sul2_11_AY232670	0	0	0	0	0	0	0	0	0	0	0	0	0	0	0	0	0	0	0	0	0	21	0	0	0	0	0	0	0	0	0	0	0	0	0	0	0	0	0	0	0	0	0	0	0	0	0	0	0
sul2_12_AF497970	0	0	0	0	0	0	20	0	0	0	0	0	0	0	0	0	0	0	0	0	0	25	0	0	0	0	0	0	0	0	0	0	0	0	0	15	0	0	0	0	0	0	0	0	0	0	0	0	0
sul2_13_AJ289135	0	0	0	0	0	0	19	0	0	0	0	0	0	0	0	0	0	0	0	0	0	19	0	0	0	0	0	0	0	0	0	0	0	0	0	0	0	0	0	0	0	0	0	0	0	0	0	0	0
sul2_14_AJ514834	0	0	0	0	0	0	33	0	0	0	0	0	0	0	0	0	0	0	0	0	0	35	0	0	0	0	0	11	0	0	0	0	0	0	0	0	0	0	0	0	0	0	27	0	0	0	0	0	0
sul2_15_FJ968160	0	0	0	0	0	0	0	0	0	0	0	0	0	0	0	0	0	0	0	0	0	0	0	0	0	0	0	0	0	0	0	0	0	0	0	14	0	0	0	0	0	0	0	0	0	0	0	0	0
sul2_17_U57647	0	0	0	0	0	0	13	0	0	0	0	0	0	0	0	0	0	0	0	0	0	29	0	0	0	0	0	0	0	0	0	0	0	0	0	0	0	0	0	0	0	0	0	0	0	0	0	0	0
sul2_18_AJ830714	0	0	0	0	0	0	21	0	0	0	0	0	0	0	0	0	0	0	0	0	0	0	0	0	0	0	0	0	0	0	0	0	0	0	0	0	0	0	0	0	0	0	0	0	0	0	0	0	0
sul2_19_AJ319822	0	0	0	0	0	0	24	0	0	0	0	0	0	0	0	0	0	0	0	0	0	28	0	0	0	0	0	0	0	0	0	0	0	0	0	0	0	0	0	0	0	0	0	0	0	0	0	0	0
sul2_20_AJ830710	0	0	0	0	0	0	0	0	0	0	0	0	0	0	0	0	0	0	0	0	0	0	0	0	0	0	0	0	0	0	0	0	0	0	0	0	0	0	0	0	0	0	0	0	0	0	0	0	0
sul2_3_HQ840942	0	0	0	0	0	0	0	0	0	0	0	0	0	0	0	0	0	0	0	0	0	0	0	0	0	0	0	0	0	0	0	0	0	0	0	0	0	0	0	0	0	0	0	0	0	0	0	0	0
sul2_6_FN995456	0	0	0	0	0	0	0	0	0	0	0	0	0	0	0	13	0	0	0	0	0	31	0	0	0	0	0	0	0	0	0	0	0	0	0	0	0	0	0	0	0	0	0	0	0	0	0	0	0
sul2_7_HM486907	0	0	0	0	0	0	0	0	0	0	0	0	0	0	0	0	0	0	0	0	0	35	0	0	0	0	0	0	0	0	0	0	0	0	0	0	0	0	0	0	0	0	0	0	0	0	0	0	0
sul2_8_AJ877041	0	0	0	0	0	0	0	0	0	0	0	0	0	0	0	0	0	0	0	0	0	0	0	0	0	0	0	0	0	0	0	0	0	0	0	0	0	0	0	0	0	0	0	0	0	0	0	0	0
sul2_9_FJ197818	0	0	0	0	0	0	27	0	0	0	0	0	0	0	0	0	0	0	0	0	0	30	0	0	0	0	0	0	0	0	0	0	0	0	0	0	0	0	0	0	0	0	20	0	0	0	0	0	0
tet(31)_1_GQ283908	0	0	0	0	0	0	0	0	0	0	0	0	0	0	0	0	0	0	0	0	0	0	0	0	0	0	0	0	0	0	0	0	0	0	0	0	0	0	0	0	0	0	0	0	0	0	0	0	0
tet(32)_1_EU722333	198	235	108	403	231	126	0	96	77	199	102	0	138	160	58	0	172	182	275	0	0	144	152	116	0	0	0	0	64	0	0	0	0	0	0	0	0	0	0	0	0	0	150	60	103	0	0	0	76
tet(33)_1_DQ077487	0	0	0	0	0	0	0	0	14	0	0	0	0	0	10	0	0	0	0	0	0	0	0	8	0	0	0	0	0	0	0	0	0	0	0	0	0	0	0	0	0	0	0	0	0	0	0	0	0
tet(33)_3_DQ390458	0	0	0	0	0	0	0	0	0	0	0	26	0	0	43	33	0	0	0	0	0	0	0	0	0	0	0	0	0	0	0	0	0	0	0	0	0	0	0	0	0	0	0	0	0	0	0	0	0
tet(39)_2_EU495991	0	0	0	0	0	0	0	0	0	0	0	0	19	0	0	0	0	0	0	0	0	0	0	0	0	0	0	0	0	0	0	0	0	0	0	0	0	0	0	0	0	0	0	0	0	0	0	0	0
tet(40)_1_FJ158002	211	466	215	193	315	244	0	123	83	814	137	0	132	193	45	0	106	104	248	0	0	99	120	147	0	0	0	0	0	0	0	0	0	0	0	0	0	0	0	0	0	0	208	66	182	72	66	71	184
tet(40)_2_FJ158002	557	1320	493	497	837	582	105	297	191	2269	365	92	233	683	163	87	339	270	634	0	0	278	316	307	0	0	0	0	0	0	0	0	21	0	0	0	0	0	0	0	54	0	606	123	459	149	188	132	506
tet(44)_1_NZ_ABDU01000081	161	669	451	269	276	286	70	120	225	986	156	102	282	669	162	169	302	355	546	0	0	324	172	388	0	0	0	0	0	0	145	0	72	148	0	0	0	0	0	0	0	0	415	165	713	168	146	164	274
tet(A)_2_X00006	0	0	0	0	0	0	0	0	0	0	0	0	0	0	0	0	0	0	0	0	0	0	0	0	0	0	113	0	0	0	0	0	0	0	0	0	0	0	0	36	0	0	0	0	0	0	0	0	0
tet(A)_3_AY196695	0	0	0	0	0	0	0	0	0	0	0	0	0	0	0	0	0	0	0	0	0	0	0	0	0	0	148	0	0	0	0	0	0	0	0	0	0	0	45	0	0	0	0	0	0	0	0	0	0
tet(A)_4_AJ517790	0	0	0	0	0	0	0	0	0	0	0	0	0	0	0	0	0	0	0	0	0	0	0	0	0	0	82	0	0	0	24	0	0	0	0	0	0	0	82	0	0	0	0	0	0	0	0	0	0
tet(A)_5_AJ419171	0	0	0	0	0	0	0	0	0	0	0	0	0	0	0	0	0	0	0	0	0	0	0	0	0	0	43	0	0	0	0	0	0	0	0	0	0	0	47	0	0	0	0	0	0	0	0	0	0
tet(A)_6_AJ313332	0	0	0	0	0	0	0	0	0	0	0	0	0	0	0	0	0	0	0	0	0	0	0	0	0	0	0	0	0	0	0	0	0	0	0	0	0	0	40	0	0	0	0	0	0	0	0	0	0
tet(B)_3_AP000342	0	0	0	0	0	0	0	0	0	0	21	0	0	0	0	0	0	0	0	0	0	0	0	0	0	0	0	0	0	0	0	0	0	0	0	0	0	0	0	0	0	0	0	0	0	0	0	0	0
tet(C)_1_NC_002109	0	84	0	0	0	0	0	0	0	0	0	0	0	0	0	0	0	0	0	109	0	0	0	0	0	0	0	0	0	0	0	0	0	0	0	0	0	0	0	0	0	101	67	0	0	0	0	0	0
tet(C)_2_NC_003123	0	0	0	0	0	0	0	0	0	0	0	0	0	0	0	0	0	0	0	0	0	0	0	0	0	0	0	0	0	0	0	0	0	0	0	0	0	0	0	241	0	0	0	0	0	0	0	0	0
tet(C)_6_Y19114	0	83	0	0	0	0	0	0	0	0	0	0	0	0	0	0	0	0	0	95	0	0	0	0	0	0	0	0	0	0	0	0	0	0	0	48	0	0	0	0	0	98	51	0	0	0	0	0	0
tet(C)_9_AY046276	0	126	0	0	0	19	0	0	0	0	0	0	0	0	0	0	0	0	0	193	0	0	0	0	0	0	34	0	0	0	0	0	33	25	0	38	0	0	0	0	0	141	76	0	0	0	0	0	0
tet(G)_2_AF133139	0	0	0	0	0	0	0	0	0	0	0	0	0	0	0	0	0	0	0	0	0	0	0	0	0	0	0	0	0	0	0	28	0	0	0	0	0	0	0	0	0	0	0	0	0	0	0	0	0
tet(H)_1_Y16103	0	0	0	0	0	0	0	0	0	0	0	0	0	0	0	0	0	0	0	0	0	0	0	0	0	0	0	39	0	0	0	0	0	0	0	0	0	0	0	0	0	0	297	0	0	0	0	0	0
tet(H)_2_AJ245947	0	0	0	0	0	0	0	0	0	0	0	0	0	0	0	0	0	0	0	0	0	0	0	0	0	0	0	64	0	0	0	0	0	0	0	0	0	33	0	0	0	0	333	0	0	0	0	0	0
tet(H)_3_Y15510	0	0	0	0	0	0	0	0	0	0	0	0	0	0	0	0	0	0	0	0	36	0	0	0	0	0	0	62	0	0	0	0	0	0	0	0	0	43	0	0	0	0	370	0	0	0	0	0	0
tet(H)_4_U00792	0	0	0	0	0	0	0	0	0	0	0	0	0	0	0	0	0	0	0	0	0	0	0	0	0	0	0	69	0	0	0	0	0	0	0	0	0	48	0	0	0	0	289	0	0	0	0	0	0
tet(L)_1_HM235948	0	102	0	0	0	326	305	0	52	28	0	209	69	0	95	0	0	0	0	0	0	56	0	0	0	0	0	0	0	0	0	0	0	0	0	0	0	0	0	0	0	0	0	0	0	0	0	0	0
tet(L)_4_M11036	0	0	0	0	0	0	0	0	0	0	0	0	0	0	0	0	0	0	29	0	0	0	0	0	0	0	0	0	0	0	0	0	0	0	0	0	0	0	0	0	0	0	0	0	0	0	0	0	0
tet(L)_5_D00006	0	0	0	0	0	0	0	0	0	0	0	0	0	0	0	0	0	0	29	0	0	0	0	0	0	0	0	0	0	0	0	0	0	0	0	0	0	0	0	0	0	0	0	0	0	0	0	0	0
tet(M)_1_X92947	0	0	0	0	0	0	0	0	0	0	0	0	0	0	0	0	0	0	0	0	100	67	0	0	1960	0	177	517	301	0	174	409	0	76	365	0	0	0	0	0	0	0	0	0	0	0	0	0	0
tet(M)_11_JN846696	0	0	0	0	0	0	0	0	0	0	0	0	0	0	0	0	0	0	0	0	0	0	0	0	0	0	0	0	0	0	101	0	0	0	0	0	0	0	0	0	0	0	0	0	0	0	0	0	0
tet(M)_12_FR671418	0	0	0	0	0	0	0	0	0	0	0	0	0	0	0	0	0	0	0	0	97	43	0	38	700	0	162	324	227	0	120	204	0	93	178	0	0	0	0	0	0	0	0	0	169	0	0	0	0
tet(M)_13_AM990992	0	0	0	0	0	0	0	0	0	0	0	0	0	0	75	0	0	0	0	0	175	96	0	60	2103	0	198	539	415	0	178	469	0	102	439	0	0	0	0	0	0	0	0	0	0	0	0	0	0
tet(M)_2_X90939	0	0	0	0	0	0	0	0	0	0	0	0	0	0	0	0	0	0	0	0	76	69	0	0	452	0	110	236	160	0	92	144	264	85	0	0	0	0	0	0	0	0	0	0	0	0	0	0	0
tet(M)_4_X75073	61	0	86	0	0	0	0	0	0	0	0	0	0	0	0	0	0	0	0	0	85	48	0	32	1382	0	81	359	253	0	155	284	0	0	0	0	0	0	0	0	0	0	0	0	0	0	0	0	0
tet(M)_5_U58985	0	0	0	0	0	0	0	0	0	0	0	0	0	0	0	0	0	0	0	0	85	54	0	0	0	0	136	351	230	0	114	287	0	65	262	0	0	0	0	0	0	0	0	0	0	0	0	0	0
tet(M)_6_M21136	0	0	0	0	0	0	0	0	0	0	0	0	0	0	0	0	0	0	0	0	339	57	0	0	4636	0	315	1258	796	0	471	883	0	174	846	0	0	0	0	0	0	0	0	0	0	0	0	0	0
tet(M)_7_FN433596	0	0	0	0	0	0	0	0	0	0	0	0	0	0	39	0	0	0	0	0	311	50	0	0	4958	0	301	1213	819	0	527	929	0	151	867	0	0	0	0	0	0	0	0	0	0	0	0	0	0
tet(M)_8_X04388	0	0	0	0	0	0	62	0	0	0	0	0	0	0	0	0	0	0	0	0	177	63	0	0	0	0	163	226	271	64	148	154	869	206	90	202	0	0	0	0	0	0	0	0	0	0	0	0	0
tet(M)_9_X56353	0	0	0	0	0	0	0	0	0	0	0	0	0	0	0	0	0	0	0	0	0	0	0	0	1079	0	0	0	215	0	145	285	0	0	237	0	0	0	0	0	0	0	0	0	0	0	0	0	0
tet(O)_2_M20925	855	1151	1753	1595	1388	467	106	316	509	1225	827	346	676	2320	630	223	1201	934	1122	0	0	684	1155	630	0	0	0	0	0	0	0	0	128	0	0	51	0	0	0	0	34	0	898	346	838	257	1119	406	932
tet(O)_3_Y07780	840	1123	1298	1116	993	405	71	223	318	1011	609	229	433	1395	329	141	683	555	758	0	0	435	514	488	0	0	0	0	0	0	0	0	0	0	0	0	0	0	0	0	0	0	843	201	571	196	653	280	545
tet(Q)_1_L33696	17278	13977	13179	11590	9291	4103	730	4653	5657	10607	865	979	6835	2091	507	1331	9637	10079	8775	142	270	6705	5048	4867	1170	0	7157	123	1254	53	407	1999	447	1328	1902	168	0	0	0	0	243	0	3887	2255	976	2614	1727	2811	1424
tet(Q)_2_X58717	1809	1119	1361	1124	1288	362	60	433	452	927	120	133	908	230	79	157	767	1113	936	0	0	567	487	486	0	0	72	0	0	0	54	0	0	206	0	49	0	0	0	0	0	0	333	202	0	520	179	204	112
tet(Q)_3_U73497	4103	2064	2598	3193	2645	579	98	873	1059	1801	441	193	1200	288	94	197	1610	1623	2027	0	0	1141	970	769	0	0	320	0	0	0	0	0	77	294	0	0	0	0	0	0	45	0	678	352	123	418	327	496	168
tet(S)_1_DQ377340	0	0	0	0	0	0	0	0	0	0	0	0	0	0	0	0	0	0	0	0	155	0	0	0	9633	89	708	379	2372	0	1559	1082	0	468	1943	0	0	0	0	0	0	0	0	0	0	0	0	0	0
tet(S)_3_X92946	0	0	0	0	0	0	0	0	0	0	0	0	0	0	0	0	0	0	0	0	143	0	0	0	9526	83	750	339	2357	0	1452	1105	0	501	1916	0	0	0	0	0	0	0	0	0	0	0	0	0	0
tet(T)_2_AY660530	0	0	0	0	0	0	138	0	97	0	0	130	0	0	155	102	0	0	165	0	0	52	0	75	0	0	0	0	0	0	0	0	0	0	0	0	0	0	0	0	0	0	0	0	0	0	0	0	0
tet(W)_1_DQ060146	1003	1739	560	663	1160	717	143	732	480	2148	607	218	496	635	350	277	621	694	1020	71	0	552	742	788	0	0	0	0	64	0	0	0	51	107	0	89	0	0	0	0	135	0	1202	240	637	245	220	298	499
tet(W)_2_AY049983	624	1455	377	595	690	646	103	495	398	1502	466	160	350	642	220	141	516	492	799	0	0	393	589	538	0	0	0	0	0	0	0	0	0	97	0	0	0	0	0	0	0	0	802	170	480	177	172	127	410
tet(W)_5_AJ427421	957	1589	500	703	1149	710	128	604	470	2148	616	236	494	650	338	235	594	680	987	0	0	564	700	750	0	0	0	0	60	0	0	0	52	100	0	62	0	0	0	0	102	0	1105	281	612	237	218	282	455
tet(W)_6_FN396364	1067	1598	683	909	1746	706	207	974	755	2498	640	312	601	939	509	320	639	654	1266	104	0	762	954	1102	0	0	0	59	69	0	49	0	66	135	0	108	0	0	0	0	109	0	1414	286	784	302	282	390	554
tet(X)_1_GU014535	71	0	25	125	112	0	273	0	68	32	0	0	129	0	0	0	54	102	74	0	0	72	0	57	0	0	0	0	0	0	0	0	0	0	0	57	0	0	0	0	0	0	93	0	0	0	0	0	0
tet(X)_3_AB097942	0	0	0	0	0	63	411	0	0	0	0	0	92	0	0	0	0	0	0	0	0	471	0	47	0	0	0	63	0	24	0	0	0	0	0	70	96	72	0	0	0	0	0	0	0	0	0	0	0
tetA(P)_1_AB054980	0	0	0	0	0	0	0	0	0	0	0	0	0	0	0	0	0	0	0	0	0	0	0	41	0	0	0	0	0	0	0	0	0	0	0	0	0	0	0	0	0	0	40	0	170	0	0	0	0
tetA(P)_4_AB001076	0	0	0	0	0	0	0	0	0	0	0	0	0	0	0	0	0	0	0	0	0	0	0	0	0	0	0	0	0	0	0	0	0	0	0	0	0	0	0	0	0	0	0	0	76	0	0	0	0
U01945.1.gene1	18	0	0	0	6	0	0	0	0	6	0	0	11	0	7	0	19	9	14	0	0	0	0	17	0	0	0	12	0	0	0	0	0	0	0	0	0	0	0	0	0	0	0	0	16	0	0	0	0
[truncated: 20 more columns]

## Sheet: Normalized_ordered_counts
Source Data for Figure 2 -- Normalized count matrix of ARDs (rows) identified by sample (columns); rows are clustered using Euclidean distances with complete linkage and columns are grouped based on sample type
ARD	Samp1	Samp2	Samp3	Samp4	Samp5	Samp22	Samp23	Samp26	Samp33	Samp34	Samp50	Samp83	Samp84	Samp85	Samp86	Samp87	Samp88	Samp89	Samp90	Samp91	Samp92	Samp106	Samp107	Samp108	Samp6	Samp7	Samp8	Samp9	Samp24	Samp25	Samp27	Samp32	Samp35	Samp51	Samp100	Samp101	Samp102	Samp103	Samp104	Samp105	Samp38	Samp39	Samp61	Samp62	Samp63	Samp64	Samp65	Samp66	Samp67
(Tet)TetW:AJ222769:3687-5606:1920	559.518	952.609	155.83	441.106	666.142	1503.77	425.407	682.879	438.503	378.147	328.112	174.764	324.658	214.882	118.221	224.459	221.61	218.43	203.125	141.952	130.132	278.924	428.061	319.569	280.862	91.8485	535.916	152.059	148.451	350.205	256.739	241.963	688.42	596.972	247.155	296.129	384.926	325.465	257.002	293.076	72.0093	0	0	0	0	0	0	78.6948	0
EU434751.1.gene2	519.664	908.413	157.41	499.399	649.344	1480.53	396.743	743.191	407.011	342.397	302.286	161.711	288.046	221.716	151.127	184.191	217.373	270.193	222.147	140.051	106.894	295.067	424.486	260.323	266.618	89.5522	534.302	153.824	132.671	348.837	219.003	270.728	667.306	541.456	205.436	251.613	351.279	341.353	215.815	291.465	105.691	108.586	0	0	0	0	0	58.5413	0
tet(W)_1_DQ060146	525.957	925.985	147.407	398.438	608.924	1349.25	395.44	617.704	368.984	349.446	314.141	174.039	280.988	186.029	134.065	222.222	211.441	224.118	216.712	120.406	127.808	249.327	392.761	305.206	261.87	82.0896	590.799	141.176	127.411	339.261	235.849	234.349	652.591	568.133	221.239	261.29	347.241	309.124	237.781	319.646	82.4623	0	0	0	0	0	0	61.4203	0
tet(W)_5_AJ427421	501.835	846.113	131.614	422.476	603.15	1349.25	401.303	632.296	352.941	342.397	296.359	203.771	269.96	179.954	132.846	210.291	192.797	221.843	178.668	119.138	122.386	268.161	394.102	275.883	259.313	73.4788	487.49	138.235	137.931	337.893	227.763	198.816	631.478	540.735	209.229	270.968	291.386	304.585	212.521	280.193	0	0	0	0	0	0	0	57.5816	0
tet(W)_6_FN396364	559.518	850.905	179.784	546.274	916.535	1569.1	416.938	913.424	379.679	329.305	403.895	207.397	345.831	229.309	171.846	290.828	234.746	253.129	202.446	183.777	168.861	320.179	390.08	427.887	257.852	118.829	786.118	222.059	182.35	411.081	342.992	270.728	809.981	794.521	266.119	397.419	444.818	381.752	266.337	349.436	120.79	0	0	0	0	0	117.063	66.2188	0
JQ740052.1.gene2	621.919	1403.62	246.907	619.591	889.239	2868.09	484.691	1353.11	373.143	308.157	315.834	173.314	445.082	260.44	201.706	173.751	445.763	436.86	153.533	141.952	112.316	265.471	596.068	174.746	411.249	106.2	446.328	119.706	102.864	385.773	192.722	171.743	825.976	454.218	193.426	92.9032	193.136	173.854	138.935	255.233	91.7538	0	0	0	0	0	0	0	0
(Tet)TetO:M18896:207-2126:1920	513.896	607.029	459.068	1034.86	813.648	1008.17	471.661	2437.74	727.273	476.334	454.699	256.708	371.416	195.9	597.806	307.233	383.475	258.248	155.571	247.782	229.28	311.211	280.608	360.862	164.719	66.5901	320.42	180.294	172.998	519.836	438.679	184.433	744.722	527.037	256.637	245.161	356.662	350.885	257.002	293.076	0	0	0	0	0	0	0	0	0
tet(O)_2_M20925	448.348	612.886	461.437	958.534	728.609	769.472	538.762	2256.81	713.607	470.292	488.992	250.906	369.652	195.14	681.901	302.759	394.915	238.339	148.777	244.613	206.042	257.399	291.332	285.458	170.562	60.8496	255.044	149.706	202.221	462.38	424.528	188.663	717.85	454.218	249.052	281.935	365.41	337.721	256.452	261.675	0	0	0	0	0	0	0	0	0
tet(W)_2_AY049983	327.216	774.76	99.2366	357.572	362.205	943.467	303.583	624.514	306.595	247.734	249.365	123.278	211.734	134.396	104.814	94.7054	173.729	175.768	155.571	0	0	226.009	345.845	251.346	235.939	59.1274	399.516	117.059	93.5126	239.398	148.248	119.289	511.196	387.888	0	140.645	283.311	154.789	129.599	166.667	0	0	0	0	0	0	0	0	0
tet(40)_2_FJ158002	292.082	702.875	129.771	298.678	439.37	1425.25	237.785	664.397	201.426	135.952	133.785	89.1951	202.47	113.136	114.564	98.434	214.407	215.017	86.2772	43.7262	46.4756	97.7578	315.46	83.1837	212.564	60.2755	239.709	56.1765	53.7697	159.371	109.838	73.6041	405.63	221.341	102.402	57.4194	109.017	98.956	69.7419	115.942	0	0	0	0	0	0	0	0	0
(Tet)Tet-44:FN594949:25245-27167:1923	122.181	486.688	156.883	237.981	164.304	728.015	157.003	1028.21	225.193	183.787	82.1338	150.834	382.885	135.156	112.127	119.314	165.678	304.323	122.962	185.678	207.591	149.776	162.198	297.427	123.813	29.2767	96.8523	72.6471	59.0298	198.358	148.248	167.513	448.496	357.606	230.721	193.548	305.518	225.601	214.717	251.208	0	0	0	0	0	0	0	78.6948	0
tet(44)_1_NZ_ABDU01000081	84.4258	356.23	118.715	161.659	144.882	619.347	101.629	650.778	179.441	178.751	72.8196	119.652	314.513	127.563	88.9701	122.297	116.102	230.375	139.266	171.103	159.566	130.045	159.071	241.771	104.456	40.1837	96.8523	66.1765	59.6143	192.886	109.164	142.978	349.328	279.74	170.038	163.871	281.965	227.417	188.907	198.873	0	0	0	0	0	0	0	0	0
tet(O)_3_Y07780	440.482	597.977	341.669	670.673	521.26	635.05	396.743	1357	405.823	279.456	217.612	145.758	251.875	148.823	397.928	208.799	230.932	143.345	133.832	157.161	128.582	162.332	192.583	214.841	147.918	40.7577	179.984	93.5294	133.84	296.17	221.698	119.289	484.965	351.839	181.416	189.032	224.764	242.851	145.524	178.744	0	0	0	0	0	0	0	0	0
NC_023287.1.18156494	1127.43	1346.65	361.148	862.38	695.538	0	0	548.638	693.999	640.483	357.748	274.837	95.7212	201.974	176.722	258.016	118.22	160.41	212.636	198.986	117.738	0	298.928	507.481	262.6	110.792	717.514	257.941	123.904	472.64	165.768	199.662	707.614	624.369	105.563	187.097	464.334	331.366	236.683	110.306	0	0	0	8.07339	0	0	0	0	0
tet(Q)_2_X58717	948.61	595.847	358.252	675.481	676.115	582.286	78.1759	223.735	455.734	560.423	206.181	146.483	0	394.837	109.08	152.125	47.4576	70.5347	111.413	117.871	92.1766	237.668	136.282	160.383	132.213	34.4432	349.475	132.941	77.7323	621.067	53.2345	132.826	598.848	350.397	40.4551	93.5484	196.501	197.912	141.131	72.4638	0	0	0	0	0	61.0169	0	0	0
(Tet)TetQ:Z21523:362-2287:1926	2854.22	1395.1	941.564	2646.63	1875.59	1540.2	437.134	393.969	1165.78	1054.38	613.463	342.277	71.4601	401.67	232.785	454.139	109.746	171.217	243.207	275.032	197.521	665.471	362.377	506.882	246.53	89.5522	899.919	417.059	125.658	1158.69	99.0566	235.195	1539.99	805.335	94.8167	210.323	577.389	337.721	325.096	128.019	0	0	0	0	0	155.085	0	75.8157	0
tet(Q)_3_U73497	2151.55	1099.04	683.864	1918.87	1388.45	1131.28	287.296	280.156	956.625	817.221	410.669	255.257	54.2567	317.388	199.269	369.873	71.1864	130.262	161.005	202.788	144.849	522.87	263.628	385.996	211.468	56.2572	704.6	311.471	112.8	820.793	63.3423	166.667	1296.87	554.434	77.1176	178.71	495.962	302.315	264.69	80.5153	0	0	0	0	0	271.186	0	0	0
NC_002695.1.916103	0	0	0	0	0	0	0	0	0	0	0	0	0	0	0	0	0	0	0	0	0	0	0	0	0	0	0	4.41176	0	0	0	0	0	0	0	0	0	0	0	0	0	0	0	0	0	0	0	0	0
cfxA3_1_AF472622	0	0	0	0	0	0	0	0	0	0	0	0	0	0	0	0	0	0	0	0	0	0	0	0	0	0	0	4.11765	0	0	0	0	0	0	0	0	0	0	0	0	0	0	0	0	0	0	0	0	0
NC_002695.1.917339	0	0	0	0	0	0	0	0	0	0	0	0	0	0	0	0	0	0	0	0	0	0	0	0	0	0	0	3.52941	0	0	0	0	0	0	0	0	0	0	0	0	0	0	0	0	0	0	0	0	0
CP000034.1.gene2328	0	0	0	0	0	0	0	0	0	0	0	0	0	0	0	0	0	0	0	0	0	0	0	0	0	0	0	7.94118	0	0	0	0	0	0	0	0	0	0	0	0	0	0	0	0	0	0	0	0	0
CP000034.1.gene2186	0	0	0	0	0	0	0	0	0	0	0	0	0	0	0	0	0	0	0	0	0	0	0	0	0	0	0	5.88235	0	0	6.73854	0	0	0	0	0	0	0	0	0	0	0	0	0	0	0	0	0	0
D78168.1.gene2	0	0	0	0	0	0	0	0	0	0	0	0	0	0	0	0	0	0	0	0	0	0	0	0	0	0	0	12.6471	0	0	0	0	0	0	0	0	0	0	0	0	0	0	0	0	0	0	0	0	0
AP009048.1.gene1295	6.29261	0	0	0	0	0	0	0	0	0	0	0	0	0	0	0	0	0	0	0	0	0	0	0	5.47845	0	0	7.05882	0	0	0	0	0	0	0	0	0	0	0	0	0	0	0	0	0	0	0	0	0
AP009048.1.gene1587	3.67069	5.85729	0	0	0	0	0	0	0	0	0	0	0	0	0	0	0	0	0	0	0	0	0	0	0	3.44432	0	5.58824	0	0	0	0	0	0	0	0	0	0	0	0	0	0	0	0	0	0	0	0	0
EF118171.1.gene7	0	0	0	0	0	0	0	0	0	0	0	0	0	0	0	0	0	0	0	0	0	0	0	0	0	0	0	0	0	0	0	0	0	0	0	0	0	0	0	0	0	0	0	0	0	0	0	0	0
sul1_2_CP002151	0	0	0	0	0	0	0	0	0	0	0	0	0	0	0	0	0	0	0	0	0	0	0	0	0	0	0	0	0	0	0	0	0	0	0	0	0	0	0	0	0	0	0	0	0	0	0	0	0
(AGly)AadA11:AJ567827:1-792:792	0	0	0	0	0	0	0	0	0	0	0	0	0	0	0	0	0	0	0	0	0	0	0	0	0	0	0	0	0	0	0	0	0	0	0	0	0	0	0	0	0	0	0	0	0	0	0	0	0
AF118110.1.gene1	10.4877	0	0	0	0	0	0	0	0	0	0	0	0	0	0	0	0	0	0	0	0	0	0	0	0	0	0	0	0	0	0	0	0	0	0	0	0	0	0	0	0	0	0	0	0	0	0	0	0
sul1_9_AY963803	0	0	0	0	0	0	0	0	0	0	0	0	0	0	0	0	0	0	0	0	0	0	0	0	0	0	0	0	0	0	0	0	0	0	0	0	0	0	0	0	0	0	0	0	0	0	0	0	0
(AGly)AadA5:AF137361:64-852:789	0	0	0	0	0	0	0	0	0	0	0	0	0	0	0	0	0	0	0	0	0	0	0	0	8.03506	0	0	0	0	0	0	0	0	0	0	0	0	0	0	0	0	0	0	0	0	0	0	0	0
(Bla)CARB-4:AY913772:1600-2466:867	0	0	0	0	0	0	0	0	0	0	0	0	0	0	0	0	0	0	0	0	0	0	0	0	5.84368	0	0	0	0	0	0	0	0	0	0	0	0	0	0	0	0	0	0	0	0	0	0	0	0
NC_002695.1.915041	0	0	0	0	0	0	0	0	0	0	0	0	0	0	0	0	0	0	0	0	0	0	0	0	5.11322	0	0	4.11765	0	0	0	0	0	0	0	0	0	0	0	0	0	0	0	0	0	0	0	0	0
NC_002695.1.914983	0	0	0	0	0	0	0	0	0	0	0	0	0	0	0	0	0	0	0	0	0	0	0	0	12.0526	0	0	0	0	0	0	0	0	0	0	0	0	0	0	0	0	0	0	0	0	0	0	0	0
blaTEM-1A_4_HM749966	0	0	0	0	0	0	0	0	0	0	0	0	0	0	0	0	0	0	0	0	0	0	0	0	0	0	0	0	0	0	0	0	0	0	0	0	0	0	0	0	12.7758	0	0	0	0	0	0	0	0
FQ312006.1.gene706	0	0	0	0	0	0	0	0	0	0	0	0	0	0	0	0	0	0	0	0	0	0	0	0	0	0	0	0	0	0	0	0	0	0	0	0	0	0	0	0	0	0	0	0	0	0	0	0	0
M86701.1.gene1	0	0	0	0	0	0	0	0	0	0	0	0	0	0	0	0	0	0	0	0	0	0	0	0	0	0	0	0	0	0	0	0	0	0	0	0	0	0	0	0	0	0	0	0	0	0	0	0	0
(Bla)TEM-116:AY425988:6-866:861	0	0	0	0	0	0	0	0	0	0	0	0	0	0	0	0	0	0	0	0	0	0	0	0	0	0	0	0	0	0	0	0	0	0	0	0	0	0	0	0	0	0	0	0	0	0	0	0	0
AP009048.1.gene596	0	0	0	0	0	0	0	0	0	0	0	0	0	0	0	0	0	0	0	0	0	0	0	0	0	0	0	0	0	0	0	0	0	0	0	0	0	0	0	0	0	0	0	0	0	0	0	0	0
tet(B)_3_AP000342	0	0	0	0	0	0	13.6808	0	0	0	0	0	0	0	0	0	0	0	0	0	0	0	0	0	0	0	0	0	0	0	0	0	0	0	0	0	0	0	0	0	0	0	0	0	0	0	0	0	0
GQ149347.1.gene3	0	0	0	0	0	0	0	0	0	0	0	0	0	0	0	0	0	0	0	0	0	0	0	0	0	0	0	0	0	0	0	0	0	0	0	0	0	0	0	0	0	15.1515	0	0	0	0	0	0	0
(MLS)Erm42:FR734406:1-906:906	0	0	0	0	0	0	0	0	0	0	0	0	0	0	0	0	0	0	0	0	0	0	0	0	0	12.0551	0	0	0	0	0	0	0	0	0	0	0	0	0	0	0	0	0	0	0	0	0	0	0
NC_011595.7072242	0	0	0	0	0	0	0	0	0	0	0	0	0	0	0	0	0	0	0	0	0	0	0	0	0	12.0551	0	0	0	0	0	0	0	0	0	0	0	0	0	0	0	0	0	0	0	0	0	0	0
erm(42)_2_AB601890	0	0	0	0	0	0	0	0	0	0	0	0	0	0	0	0	0	0	0	0	0	0	0	0	0	11.4811	0	0	0	0	0	0	0	0	0	0	0	0	0	0	0	0	0	0	0	0	0	0	0
(AGly)AadA1:M95287:3320-4111:792	0	0	0	0	0	0	0	0	0	0	0	0	0	0	0	0	0	0	0	0	0	0	0	0	0	15.4994	0	0	0	0	0	0	0	0	0	0	0	0	0	0	0	0	0	0	0	0	0	0	0
CP000034.1.gene3834	0	0	0	0	0	0	0	0	0	0	0	0	0	0	0	0	0	0	0	0	0	0	0	0	3.6523	6.88863	0	0	0	0	0	0	0	0	0	0	0	0	0	0	0	0	0	0	0	0	0	0	0
tet(G)_2_AF133139	0	0	0	0	0	0	0	0	0	0	0	0	0	0	0	0	0	0	0	0	0	0	0	0	0	0	0	0	0	0	0	0	0	0	0	0	0	0	0	0	0	0	0	0	0	0	0	0	0
(AGly)Aac)-IVa:X01385:244-1029:786	0	0	0	0	0	0	0	0	0	0	0	0	0	0	0	0	0	0	0	0	0	0	0	0	0	0	0	0	0	0	0	0	0	0	0	0	0	0	0	0	0	0	0	0	0	0	0	0	0
AY216678.1.gene1	0	0	0	0	0	0	0	0	0	0	0	0	0	0	0	0	0	0	0	0	0	0	0	0	0	0	0	0	0	0	0	0	0	0	0	0	0	0	0	0	0	0	0	0	0	0	0	0	0
aadA11_1_AY144590	0	0	0	0	0	0	0	0	0	0	0	0	0	0	0	0	0	0	0	0	0	0	0	0	0	0	0	0	0	0	0	0	0	0	0	0	0	0	0	0	0	0	0	0	0	21.1864	0	0	0
tet(39)_2_EU495991	0	0	0	0	0	0	0	0	0	0	0	0	0	0	0	0	0	0	0	0	0	0	0	0	0	0	0	0	0	12.9959	0	0	0	0	0	0	0	0	0	0	0	0	0	0	0	0	0	0	0
JQ364968.1.gene6	0	0	0	0	0	0	0	0	0	0	0	0	0	0	0	0	0	0	0	0	0	0	0	0	0	0	0	0	0	12.3119	0	0	0	0	0	0	0	0	0	0	0	0	0	0	0	0	0	0	0
(Bla)OXA-235:JQ820240:591-1421:831	0	0	0	0	0	0	0	0	0	0	0	0	0	0	0	0	0	0	0	0	0	0	0	0	0	0	0	0	0	10.9439	0	0	0	0	0	0	0	0	0	0	0	0	0	0	0	0	0	0	0
GQ205627.2.gene3	0	0	0	0	0	0	0	0	0	0	0	0	0	0	0	0	0	0	0	0	0	0	0	0	0	0	0	0	0	16.4159	0	0	0	0	0	0	0	0	0	0	0	0	0	0	0	0	0	0	0
(AGly)AadA7:AF224733:32-829:798	0	0	0	0	0	0	0	0	0	0	0	0	0	0	0	0	0	0	0	0	0	0	0	0	0	0	0	0	0	7.52394	0	0	0	0	0	0	0	0	0	0	0	0	0	0	0	0	0	0	0
AY712687.1.gene1	0	0	0	0	0	0	0	0	0	0	0	0	0	0	0	0	0	0	0	0	0	0	0	0	0	0	0	0	14.0269	10.9439	12.8032	0	0	0	0	0	0	0	0	0	0	0	0	0	0	0	0	0	0
erm(C)_13_M13761	0	0	0	0	0	0	0	0	0	0	0	0	0	0	0	0	0	0	0	0	0	0	0	0	0	0	0	0	0	0	22.9111	0	0	0	0	0	0	0	0	0	0	0	0	0	0	0	0	0	0
NC_002695.1.916016	0	0	0	0	0	0	0	13.6187	0	0	0	0	0	0	0	0	0	0	0	0	0	0	0	0	0	0	0	8.82353	5.26008	0	0	0	0	0	0	0	0	0	0	0	25.5517	0	0	0	0	0	0	0	0
(MLS)ErmT:M64090:168-902:735	0	0	0	0	0	0	0	0	0	0	0	0	0	0	0	0	0	0	0	0	0	0	0	0	14.6092	14.9254	0	0	0	0	0	0	0	0	0	0	0	0	0	0	0	0	0	0	0	0	0	0	0
erm(T)_3_AF310974	0	0	0	0	0	0	0	0	0	0	0	0	0	0	0	0	0	0	0	0	0	0	0	0	18.2615	8.03674	0	0	0	0	0	0	0	0	0	0	0	0	0	0	0	0	0	0	0	0	0	0	0
NC_002695.1.916274	0	0	0	0	0	0	0	0	0	0	0	0	0	0	0	0	0	0	0	0	0	0	0	0	22.6443	0	0	0	0	0	0	0	0	0	0	0	0	0	0	0	0	0	0	0	0	0	0	0	0
CP000034.1.gene3210	0	0	0	0	0	0	0	0	0	0	0	0	0	0	0	0	0	0	0	0	0	0	0	0	23.74	0	0	22.6471	0	0	0	0	0	0	0	0	0	0	0	0	0	0	0	0	0	0	0	0	0
AP009048.1.gene3414	15.2071	15.9744	0	0	0	0	0	0	0	0	0	0	0	0	0	0	0	0	0	0	0	0	0	0	9.86121	0	8.87813	8.82353	0	0	0	0	0	0	0	0	0	0	0	0	0	0	0	0	0	0	0	0	0
AP009048.1.gene3307	11.5364	6.92226	0	0	0	0	0	0	0	0	0	0	0	0	0	0	0	0	0	0	0	0	0	0	9.86121	5.74053	0	13.5294	0	0	8.08625	0	0	0	0	0	0	0	0	0	0	0	0	0	0	0	0	0	0
tetA(P)_4_AB001076	0	0	0	0	0	0	0	0	0	0	0	0	33.5245	0	0	0	0	0	0	0	0	0	0	0	0	0	0	0	0	0	0	0	0	0	0	0	0	0	0	0	0	0	0	0	0	0	0	0	0
(Bla)cfxA:U38243:150-1115:966	8.91453	0	0	0	8.39895	0	0	0	0	0	0	0	0	0	0	0	0	0	0	0	0	0	0	0	0	0	0	0	0	0	0	0	19.1939	0	0	0	0	0	0	0	0	0	0	0	0	0	0	0	0
(Bla)cfxA5:AY769934:28-993:966	14.6827	0	0	0	0	0	0	0	0	0	0	0	0	0	0	0	0	0	0	0	0	0	0	0	0	0	0	0	0	0	0	0	12.1561	0	0	0	0	0	0	0	0	0	0	0	0	0	0	0	0
tet(L)_5_D00006	0	0	0	0	0	0	0	0	0	0	0	0	0	0	0	0	0	0	0	0	0	0	0	0	0	0	0	0	0	0	0	0	18.5541	0	0	0	0	0	0	0	0	0	0	0	0	0	0	0	0
tet(L)_4_M11036	0	0	0	0	0	0	0	0	0	0	0	0	0	0	0	0	0	0	0	0	0	0	0	0	0	0	0	0	0	0	0	0	18.5541	0	0	0	0	0	0	0	0	0	0	0	0	0	0	0	0
(Bla)cfxA4:AY769933:1-966:966	0	0	0	0	0	0	0	0	0	0	0	0	0	0	0	0	0	0	0	0	0	0	0	0	0	0	0	0	0	0	0	0	12.1561	0	0	0	0	0	0	0	0	0	0	0	0	0	0	0	0
(Tet)TetL:FN435329:1-1377:1377	0	13.312	0	0	0	0	0	0	0	0	0	0	0	0	0	0	0	0	0	0	0	0	0	0	0	0	0	0	19.8714	0	0	0	23.6724	0	0	0	0	0	0	0	0	0	0	0	0	0	0	0	0
U01945.1.gene1	9.43891	0	0	0	3.14961	3.76884	0	0	11.2894	4.53172	0	0	7.05779	0	0	0	0	0	0	0	0	0	0	0	0	0	0	0	0	7.52394	4.71698	0	8.95713	12.2567	0	0	0	0	0	0	0	0	0	0	0	0	23.8095	0	0
(AGly)Ant6-Ia:AF330699:22-930:909	0	0	0	0	0	0	0	0	10.6952	0	0	0	0	0	0	0	0	0	0	0	0	0	0	0	0	0	0	0	0	0	11.4555	0	14.7153	11.5357	0	0	0	0	0	0	0	0	0	0	0	0	33.7302	0	0
erm(B)_16_X82819	0	0	0	0	0	0	0	0	0	0	0	0	0	0	0	0	0	0	0	0	0	0	0	0	0	0	0	0	0	0	0	0	0	0	0	0	0	0	0	0	0	0	0	0	0	0	39.6825	0	0
(Tmt)DfrA3:J03306:103-591:489	0	0	0	0	0	0	0	0	0	0	0	0	0	0	0	0	0	0	0	0	0	0	0	0	0	0	0	0	0	0	0	0	0	0	0	0	0	0	0	0	0	0	0	0	0	0	35.7143	0	0
aadA1_1_X02340	0	0	0	0	0	0	0	0	0	0	0	0	0	0	0	0	0	0	0	0	0	0	0	0	17.531	35.0172	0	0	0	0	0	0	0	0	0	0	0	0	0	0	0	0	0	0	0	0	0	0	0
(Phe)CatB10:AJ878850:1197-1829:633	0	0	0	0	0	0	0	0	0	0	0	0	0	0	0	0	0	0	0	0	0	0	0	0	0	31.5729	0	0	0	0	0	0	0	0	0	0	0	0	0	0	0	0	0	0	0	0	0	0	0
GU060319.1.gene3	0	0	0	0	0	0	0	0	0	0	0	0	0	0	0	0	0	0	0	0	0	0	0	0	0	18.3697	0	0	0	17.0999	0	0	0	0	0	0	0	0	0	0	0	0	0	0	0	0	0	0	0
DQ677333.1.gene1	0	0	0	0	0	0	0	0	0	0	0	0	0	0	0	0	0	0	0	0	0	0	0	0	0	17.2216	0	0	0	0	0	0	0	0	0	0	0	0	0	0	0	0	0	0	0	0	0	0	0
(Bla)OXA-347:JN086160:1583-2407:825	0	0	0	0	0	0	0	0	0	0	0	0	0	0	0	0	0	0	0	0	0	0	0	0	0	32.721	0	0	0	0	0	0	0	0	0	0	0	0	0	0	0	0	0	0	0	0	0	0	0
DQ516970.1.gene1	0	0	0	0	0	0	0	0	0	0	0	0	0	0	0	0	0	0	0	0	0	0	0	0	0	0	0	0	0	0	0	0	0	0	0	0	0	0	0	0	0	0	0	0	0	0	0	44.1459	0
DQ516954.1.gene1	0	0	0	0	0	0	0	0	0	0	0	0	0	0	0	0	0	0	0	0	0	0	0	0	0	0	0	0	0	0	0	0	0	0	0	0	0	0	0	0	0	0	0	0	0	0	0	33.5893	0
AJ223604.1.gene9	0	0	0	0	0	0	0	0	0	0	0	0	0	0	0	0	0	0	0	0	0	0	0	0	6.57414	9.7589	0	0	1.75336	7.52394	0	0	4.47857	0	0	10.3226	0	0	0	0	0	0	0	0	0	0	0	0	0
tet(33)_1_DQ077487	0	0	0	0	0	0	0	0	0	0	0	0	0	0	0	0	0	0	0	0	0	0	0	0	0	0	0	4.11765	0	0	6.73854	0	0	5.76784	0	12.9032	0	0	0	0	0	0	0	0	0	0	0	0	0
(AGly)AadA24:HQ123586:88-768:781	0	0	0	0	0	0	0	0	0	0	0	0	0	0	0	0	0	0	0	0	0	0	0	0	0	0	0	0	0	0	0	0	0	0	0	0	0	0	0	0	0	0	0	0	0	0	0	0	0
AJ549214.1.gene2	0	0	0	0	0	0	0	0	0	0	0	0	0	0	0	0	0	0	0	0	0	0	0	0	0	0	0	0	0	0	0	0	0	0	0	0	0	0	0	0	0	0	0	0	0	0	0	0	0
fexA_1_AJ549214	0	0	0	0	0	0	0	0	0	0	0	0	0	0	0	0	0	0	0	0	0	0	0	0	0	0	0	0	0	0	0	0	0	0	0	0	0	0	0	0	0	0	0	0	0	0	0	0	0
erm(B)_7_AF368302	0	0	0	0	0	0	0	0	0	0	0	0	0	0	0	0	0	0	0	0	0	0	0	0	0	0	0	0	0	0	0	0	0	0	0	0	0	0	0	0	0	35.3535	0	0	0	0	31.746	0	0
erm(B)_12_U18931	0	7.45474	0	0	0	0	0	0	0	0	0	0	0	0	0	0	0	0	0	0	0	0	0	0	0	0	0	0	0	0	0	0	0	0	0	0	0	0	0	0	0	37.8788	0	0	0	0	0	0	0
erm(B)_9_AF299292	0	0	0	0	0	0	0	0	0	0	0	0	0	0	0	0	0	0	0	0	0	0	0	0	0	0	0	0	0	0	0	0	0	0	0	0	0	0	0	0	0	30.303	0	0	0	0	0	0	0
erm(B)_17_X64695	0	0	0	0	0	0	0	0	0	0	0	0	0	0	0	0	0	0	0	0	0	0	0	0	0	0	0	0	0	0	0	0	0	0	0	0	0	0	0	0	0	0	0	0	0	0	0	0	0
(Gly)VanA-G:AY271782:157-606:450	0	34.6113	0	0	0	35.1759	0	0	0	0	0	0	0	0	0	0	0	0	0	0	0	0	0	0	0	0	0	0	0	0	0	0	0	0	0	0	0	0	0	0	0	0	0	0	0	0	0	0	0
AP009048.1.gene3103	13.634	0	0	0	0	0	22.1498	8.75486	0	0	0	0	0	0	0	0	0	0	0	0	0	0	0	0	16.4354	8.61079	0	12.9412	0	0	0	0	0	0	0	0	0	0	0	0	0	0	0	0	0	0	0	0	0
NC_002695.1.915651	10.4877	0	0	0	0	0	20.1954	0	0	0	0	0	0	0	0	0	0	0	0	0	0	0	0	0	12.0526	6.88863	0	10.2941	8.7668	0	0	0	0	0	0	0	0	0	0	0	0	0	0	0	0	0	0	0	0
AP009048.1.gene1179	16.2559	14.377	0	0	0	0	9.77199	0	0	0	0	0	0	0	0	0	0	0	0	0	0	0	0	0	17.531	16.0735	0	20.5882	11.6891	0	0	0	0	0	0	0	0	0	0	0	0	0	0	0	0	0	0	0	0
NC_002695.1.916234	9.96329	15.442	0	0	0	0	17.5896	0	0	0	0	0	0	0	0	0	0	0	0	0	0	0	0	0	16.0701	0	0	12.0588	0	0	0	0	0	0	0	0	0	0	0	0	22.0674	0	0	0	0	0	0	0	0
AP009048.1.gene2427	0	21.2993	0	0	0	0	20.1954	0	0	0	0	0	0	0	0	0	0	0	0	0	0	0	0	0	20.4529	0	0	26.7647	0	0	0	0	0	0	0	0	0	0	0	0	0	0	0	0	0	0	0	0	0
CP000647.1.gene4394	28.8411	0	0	0	0	0	32.5733	0	0	0	0	0	0	0	0	0	0	0	0	0	0	0	0	0	19.7224	10.907	0	25	0	0	0	0	0	0	0	0	0	0	0	0	0	0	0	0	0	0	0	0	0
AP009048.1.gene3066	28.3167	0	0	0	0	0	29.9674	0	0	0	0	0	0	0	0	0	0	0	0	0	0	0	0	0	22.6443	0	0	23.8235	0	0	0	0	0	0	0	0	0	0	0	0	0	0	0	0	0	0	0	0	0
CP000647.1.gene3761	35.1337	17.5719	0	0	0	0	0	0	0	0	0	0	0	0	0	0	0	0	0	0	0	0	0	0	0	0	0	27.0588	0	0	0	0	0	0	0	0	0	0	0	0	0	0	0	0	0	0	0	0	0
M58408.gene	24.1217	0	0	0	0	0	0	0	0	0	0	0	0	0	0	0	0	0	0	0	0	0	0	0	0	0	0	22.3529	0	0	0	0	0	0	0	0	0	0	0	0	0	0	0	0	0	0	0	0	0
(AGly)Sat4A:X92945:38870-39412:543	9.96329	0	0	10.8173	7.34908	0	0	0	5.34759	0	0	0	0	0	0	0	0	0	0	0	0	0	0	0	0	0	0	0	0	17.0999	0	0	10.2367	7.93079	0	0	0	7.26282	0	0	0	0	0	0	0	0	13.8889	0	0
GU371926.1.gene94	0	0	0	24.6394	0	0	0	0	0	0	0	0	0	0	0	0	0	0	0	0	0	0	0	0	0	0	0	0	0	0	0	0	0	0	0	0	0	0	0	0	0	0	0	0	0	0	0	0	0
(MLS)ErmF:M14730:241-1041:801	7.86576	0	0	16.226	20.9974	0	0	0	0	0	0	0	0	0	0	0	0	0	0	0	0	0	0	0	0	27.5545	0	0	0	0	0	0	0	11.5357	0	0	0	0	0	0	0	0	0	0	0	0	0	0	0
cat_2_M35190	42.4751	0	0	32.4519	3.14961	0	0	0	0	0	0	0	0	0	0	0	0	0	0	0	0	0	0	0	0	0	0	0	0	0	0	0	7.03775	0	0	0	0	0	0	0	0	0	0	0	0	0	0	0	0
AY171578.gene	0	0	0	0	0	0	0	0	0	0	0	0	0	0	0	0	0	0	0	0	0	0	0	0	0	0	0	0	0	0	0	0	0	0	0	0	0	0	0	0	29.036	0	0	0	0	0	0	0	0
erm(G)_2_L42817	22.0241	0	0	0	24.6719	0	0	0	25.5496	0	0	0	0	0	0	0	0	0	0	0	0	0	0	0	10.2264	0	0	0	0	0	0	0	26.8714	0	0	0	0	0	0	0	0	0	0	0	0	0	0	0	0
(MLS)MsrD:AF274302:2462-3925:1464	0	0	0	0	0	0	0	0	54.0701	0	0	0	0	0	0	0	0	0	0	0	0	0	0	0	0	0	0	0	0	0	0	0	33.2694	0	0	0	0	0	0	0	0	0	0	0	0	0	0	0	0
(MLS)Erm35:AF319779:33-833:801	0	0	0	0	0	0	0	0	0	0	0	0	0	0	0	0	0	0	0	0	0	0	0	0	12.4178	74.0528	0	0	0	0	0	0	0	0	7.58534	0	0	0	0	0	0	0	0	0	0	0	0	0	0
AF047479.2.gene12	0	0	0	0	0	0	0	0	0	0	0	0	0	0	0	0	0	0	0	0	0	0	0	0	0	61.4237	0	0	0	0	0	0	0	0	0	0	0	0	0	0	0	0	0	0	0	0	0	0	0
erm(T)_2_AY894138	0	21.2993	0	0	0	0	0	0	0	0	0	0	0	0	0	0	0	0	0	0	0	0	0	0	28.8532	45.9242	0	0	12.2735	0	11.4555	0	0	0	0	0	0	0	0	0	0	0	0	0	0	0	0	0	0
M86913.1.gene3	0	0	0	0	0	0	0	0	0	0	0	0	0	0	0	0	0	0	0	0	0	0	0	0	13.5135	25.2583	0	0	0	38.3037	0	0	0	0	0	0	0	0	0	0	0	0	0	0	0	0	0	0	0
AF205943.1.gene15	0	0	0	0	0	0	0	0	0	0	0	0	0	0	0	0	0	0	0	0	0	0	0	0	12.4178	18.3697	0	0	0	34.1997	0	0	0	0	0	0	0	0	0	0	0	0	0	0	0	0	0	0	0
aadA1_2_JN815078	0	0	0	0	0	0	0	0	0	0	0	0	0	0	0	0	0	0	0	0	0	0	0	0	15.3397	24.1102	0	0	0	23.9398	0	0	0	0	0	0	0	0	0	0	0	0	0	0	0	0	0	0	0
aadA1_3_JQ414041	0	0	0	0	0	0	0	0	0	0	0	0	0	0	0	0	0	0	0	0	0	0	0	0	17.8963	17.7956	0	0	0	29.4118	0	0	0	0	0	0	0	0	0	0	0	0	0	0	0	0	0	0	0
AY115475.1.gene3	0	0	0	0	0	0	0	0	0	0	0	0	0	0	0	0	0	0	0	0	0	0	0	0	22.6443	18.3697	0	0	0	38.3037	0	0	0	0	0	0	0	0	0	0	0	0	0	0	0	0	0	0	0
aadA1_5_JX185132	0	0	0	0	0	0	0	0	0	0	0	0	0	0	0	0	0	0	0	0	0	0	0	0	12.0526	18.3697	0	0	0	31.4637	0	0	0	0	0	0	0	0	0	0	0	0	0	0	0	0	0	0	0
AB104852.1.gene4	0	0	0	0	0	0	0	0	0	0	0	0	0	0	0	0	0	0	0	0	0	0	0	0	11.3221	20.0918	0	0	0	28.0438	0	0	0	0	0	0	0	0	0	0	0	0	0	0	0	0	0	0	0
(Tet)Tet-39:AY743590:749-1936:1188	0	0	0	0	0	0	0	0	0	0	0	0	0	0	0	0	0	0	0	0	0	0	0	0	0	24.6843	0	0	0	38.3037	0	0	0	0	0	0	0	0	0	0	0	0	0	0	0	0	0	0	0
(AGly)AadA1-pm:JQ690540:7968-8798:831	0	0	0	0	0	0	0	0	0	0	0	0	0	0	0	0	0	0	0	0	0	0	0	0	25.5661	40.1837	0	0	0	54.0356	0	0	0	0	0	0	0	0	0	0	0	0	0	0	0	0	0	0	0
(MLS)VgaD:GQ205627:1394-2971:1578	0	0	0	0	0	0	0	0	0	0	0	0	0	0	0	0	0	0	0	0	0	0	0	0	0	0	0	0	0	64.2955	0	0	0	0	0	0	0	0	0	0	0	0	0	0	0	0	0	0	0
AY339625.2.gene5	0	0	0	0	0	0	0	0	0	0	0	0	0	0	0	0	0	0	0	0	0	0	0	0	0	0	0	0	0	0	0	0	0	0	0	0	0	0	0	0	0	0	0	0	0	0	0	0	0
tet(31)_1_GQ283908	0	0	0	0	0	0	0	0	0	0	0	0	0	0	0	0	0	0	0	0	0	0	0	0	0	0	0	0	0	0	0	0	0	0	0	0	0	0	0	0	0	0	0	0	0	0	0	0	0
strA_2_M28829	0	0	0	0	0	0	0	0	0	0	0	0	0	0	0	0	0	0	0	0	0	0	0	0	0	12.6292	0	0	0	0	0	0	0	0	0	0	0	0	0	0	0	0	0	0	0	0	0	0	0
(AGly)Aph4-Ia:V01499:231-1256:1026	0	0	0	0	0	0	0	0	0	0	0	0	0	0	0	0	0	0	0	0	0	0	0	0	0	0	0	0	0	0	0	0	0	0	0	0	0	0	0	0	0	0	0	0	0	0	0	0	0
DQ464881.1.gene4	0	0	0	0	0	0	0	0	0	0	0	0	0	0	0	0	0	0	0	0	0	0	0	0	0	4.59242	0	0	0	0	0	9.30626	0	0	0	0	0	0	0	0	0	0	0	0	0	0	0	0	0
(Tet)Tet-31:AJ250203:1651-2883:1233	0	0	0	0	0	0	0	0	0	0	0	0	0	0	0	0	0	0	0	0	0	0	0	0	0	0	0	0	0	0	0	0	0	0	0	0	0	0	0	0	0	0	0	0	0	0	0	0	0
(Phe)FexA:JQ041372:14024-15451:1428	0	0	0	0	0	0	0	0	0	0	0	0	0	0	0	0	0	0	0	0	0	0	0	0	0	14.3513	0	0	0	0	0	0	0	0	0	0	0	0	0	0	0	0	0	0	0	0	0	0	0
(MLS)CfrA:AM408573:10028-11077:1050	0	0	0	0	0	0	0	0	0	0	0	0	0	0	0	0	0	0	0	0	0	0	0	0	0	0	0	0	0	0	0	0	0	0	0	0	0	0	0	0	0	0	0	0	0	0	0	0	0
AF332662.1.gene1	0	0	0	0	0	0	0	0	0	0	0	0	0	0	0	0	0	0	0	0	0	0	0	0	0	0	0	0	0	0	0	0	0	0	0	0	0	0	0	0	0	0	0	0	0	0	0	0	0
floR_1_AF071555	0	0	0	0	0	0	0	0	0	0	0	0	0	0	0	0	0	0	0	0	0	0	0	0	0	0	0	0	0	0	0	0	0	0	0	0	0	0	0	0	0	0	0	0	0	0	0	0	0
(Tet)TetY:AF070999:1680-2855:1176	0	0	0	0	0	0	0	0	0	0	0	0	0	0	0	0	0	0	0	0	0	0	0	0	0	0	0	0	0	0	0	0	0	0	0	0	0	0	0	0	0	0	0	0	0	0	0	0	0
(AGly)AadD:AF181950:3176-3946:771	0	0	0	0	0	0	0	0	0	0	0	0	0	0	0	0	0	0	0	0	0	0	0	0	12.0526	0	0	15	25.1315	18.4679	24.9326	18.6125	14.0755	14.4196	0	0	0	5.90104	0	0	0	0	0	0	0	0	19.8413	0	0
tet(33)_3_DQ390458	0	0	0	0	0	0	0	0	0	0	0	0	0	0	0	0	0	0	0	0	0	0	0	0	0	0	0	0	15.1958	0	28.9757	27.9188	0	0	0	16.129	0	13.1639	0	0	0	0	0	0	0	0	0	0	0
(MLS)ErmY:AB014481:556-1290:735	0	0	0	0	0	0	0	0	0	0	0	0	0	0	0	0	0	0	0	0	0	0	0	0	0	0	0	0	37.9895	0	24.9326	35.533	18.5541	23.0714	11.378	0	0	0	0	0	0	0	0	0	0	0	0	0	0
erm(C)_15_U82607	0	0	0	0	0	0	0	0	0	0	0	0	0	0	0	0	0	0	0	0	0	0	0	0	0	0	0	0	49.0941	0	56.6038	0	0	0	0	0	0	0	0	0	0	0	0	0	0	0	0	0	0
(MLS)ErmC:M19652:988-1722:735	0	0	0	0	0	0	0	0	0	0	0	0	0	0	0	0	0	0	0	0	0	0	0	0	0	19.5178	0	0	0	0	69.407	0	0	0	0	0	0	0	0	0	0	0	0	0	0	0	0	0	0
AM399080.1.gene2	0	0	0	0	0	0	0	0	0	0	0	0	0	0	0	0	0	0	0	0	0	0	0	0	4.01753	4.01837	0	2.35294	21.0403	0	33.0189	0	3.19898	0	0	0	0	0	0	4.83092	0	0	0	0	0	0	55.5556	0	0
msr(D)_3_AF227520	0	0	0	0	0	0	0	0	44.5633	0	0	0	0	0	0	0	0	0	0	0	0	0	0	0	0	0	0	11.1765	0	0	39.0836	28.7648	0	0	0	0	21.5343	14.9796	0	0	0	0	0	0	0	0	0	0	0
erm(X)_2_X51472	0	0	0	0	33.0709	0	29.9674	60.3113	0	0	0	0	17.2034	0	0	0	0	0	0	0	0	0	0	0	0	0	0	0	33.3139	0	43.1267	0	14.0755	0	0	21.9355	0	0	0	0	0	0	0	0	0	0	0	0	0
erm(X)_3_U21300	0	0	0	0	25.7218	0	39.7394	54.4747	0	0	0	0	15.88	0	0	0	0	0	0	0	0	0	0	0	0	0	0	0	19.287	0	31.6712	0	9.59693	0	0	25.8065	0	0	0	0	0	0	0	0	0	0	0	0	0
(MLS)ErmX:M36726:296-1150:855	0	0	0	0	36.2205	0	19.544	51.5564	0	0	0	0	17.6445	0	0	0	0	0	0	0	0	0	0	0	0	0	0	0	35.6517	0	59.2992	0	0	0	0	0	0	0	0	0	0	0	0	0	0	0	0	0	0
erm(B)_18_X66468	0	0	0	0	0	0	0	0	0	0	0	0	0	0	0	0	0	0	0	0	0	0	0	0	0	0	0	0	0	0	0	0	0	0	0	0	0	0	0	0	0	63.1313	0	0	0	0	57.5397	0	0
erm(B)_1_JN899585	0	0	0	0	0	0	0	0	0	0	0	0	0	0	0	0	0	0	0	0	0	0	0	0	0	0	0	0	0	0	0	0	0	0	0	0	0	0	0	0	0	42.9293	0	0	0	0	41.6667	0	0
(MLS)ErmB:M11180:714-1451:738	0	0	0	0	0	0	0	0	0	0	0	0	0	0	0	0	0	0	0	0	0	0	0	0	0	0	0	0	0	0	0	0	0	0	0	0	0	0	0	0	0	35.3535	0	0	84.9057	0	31.746	0	0
M62487.1.gene1	19.9266	12.7796	0	23.4375	11.5486	12.5628	0	0	17.8253	37.2608	0	0	0	0	0	0	0	0	0	0	0	0	9.83021	20.3471	0	12.0551	14.5278	12.6471	0	17.0999	0	0	40.9469	25.2343	0	0	0	0	8.78638	0	0	0	0	0	0	0	0	0	0
erm(F)_4_M62487	19.9266	0	0	15.024	7.87402	0	0	0	14.8544	40.7855	5.50381	0	0	0	0	0	0	13.6519	0	0	0	0	10.7239	17.3549	0	0	0	8.52941	0	23.9398	0	0	31.9898	28.1182	0	0	0	0	0	0	0	0	0	0	0	0	0	0	0
(MLS)ErmG:M15332:672-1406:735	48.2433	24.4941	0	21.6346	26.7717	0	0	0	38.0273	29.2044	0	0	0	0	0	0	0	0	0	0	0	0	0	22.1424	10.5917	0	0	10	0	23.2558	0	19.4585	36.4683	30.2812	9.48167	19.3548	20.1884	16.3414	0	19.3237	0	0	0	0	0	0	0	0	0
erm(F)_3_M17808	13.634	0	0	25.8413	47.769	8.79397	0	0	10.101	15.1057	0	0	0	0	0	0	0	0	0	0	0	0	9.83021	0	6.20891	62.5718	10.4923	0	0	0	0	0	21.1132	11.5357	0	0	0	0	0	0	0	0	0	0	0	0	0	0	0
tetA(P)_1_AB054980	0	0	0	0	0	0	0	0	0	0	0	0	74.989	0	0	0	0	0	0	0	0	0	0	0	0	0	0	0	0	0	0	0	0	29.5602	0	39.3548	0	23.1502	0	0	0	0	0	0	0	0	0	0	0
JX560992.1.gene8	0	0	0	0	0	0	0	0	0	0	0	0	0	0	0	0	0	0	0	0	0	0	0	0	17.8963	0	0	0	33.3139	21.2038	61.9946	31.3029	17.2745	15.8616	0	0	0	0	0	0	0	0	0	0	0	0	0	0	0
JX560992.1.gene10	0	0	0	0	0	0	0	10.7004	0	0	0	0	0	0	0	0	0	0	0	0	0	0	0	0	10.2264	0	0	4.41176	29.8071	0	34.3666	0	33.9091	15.8616	0	0	0	0	0	0	0	0	0	0	0	0	0	0	0
JQ861959.1.gene11	0	0	0	0	0	0	0	0	0	0	0	0	0	0	0	0	0	0	0	0	0	0	0	0	0	0	0	0	0	0	0	0	0	0	0	0	0	0	0	0	0	0	0	0	0	0	0	0	0
(Phe)CatQ:M55620459-1118:660	0	0	0	0	0	0	0	0	0	0	0	0	0	0	0	0	0	0	0	0	0	0	0	0	0	0	0	0	0	0	0	0	0	0	0	0	0	0	0	0	0	0	0	0	0	0	0	0	0
AM180355.1.gene636	0	0	0	0	0	0	0	0	0	0	0	0	0	0	0	0	0	0	0	0	0	0	0	0	0	0	0	0	0	0	0	0	0	0	0	0	0	0	0	0	0	0	0	0	0	0	0	0	0
(MLS)LnuB:AJ238249:127-930:804	0	0	0	0	0	0	0	0	0	0	0	0	0	0	0	0	0	0	0	0	0	0	0	0	0	0	0	0	0	0	0	0	0	0	0	0	0	0	0	0	0	0	0	0	0	0	0	0	0
sul2_1_AF542061	0	0	0	0	0	0	0	0	0	0	0	0	0	0	0	0	0	0	0	0	0	0	0	0	0	10.333	0	0	0	0	0	0	0	0	0	0	0	0	0	0	0	0	0	0	0	0	0	0	0
sul2_11_AY232670	0	0	0	0	0	0	0	0	0	0	0	0	0	0	0	0	0	0	0	0	0	0	0	0	0	0	0	0	0	0	0	0	0	0	0	0	0	0	0	0	0	0	0	0	0	0	0	0	0
sul2_6_FN995456	0	0	0	0	0	0	0	0	0	0	0	0	0	0	0	0	0	0	0	0	0	0	0	0	0	0	0	0	0	0	0	10.9983	0	0	0	0	0	0	0	0	0	0	0	0	0	0	0	0	0
sul2_18_AJ830714	0	0	0	0	0	0	0	0	0	0	0	0	0	0	0	0	0	0	0	0	0	0	0	0	0	12.0551	0	0	0	0	0	0	0	0	0	0	0	0	0	0	0	0	0	0	0	0	0	0	0
(AGly)Aph3Ia:FJ172370:38668-39483:816	0	0	0	0	0	0	0	0	0	0	0	0	0	0	0	0	0	0	0	0	0	0	0	0	0	0	0	0	0	0	0	0	0	0	0	0	0	0	0	0	0	0	0	0	0	0	0	0	0
sul2_8_AJ877041	0	0	0	0	0	0	0	0	0	0	0	0	0	0	0	0	0	0	0	0	0	0	0	0	0	0	0	0	0	0	0	0	0	0	0	0	0	0	0	0	0	0	0	0	0	0	0	0	0
sul2_3_HQ840942	0	0	0	0	0	0	0	0	0	0	0	0	0	0	0	0	0	0	0	0	0	0	0	0	0	0	0	0	0	0	0	0	0	0	0	0	0	0	0	0	0	0	0	0	0	0	0	0	0
sul2_13_AJ289135	0	0	0	0	0	0	0	0	0	0	0	0	0	0	0	0	0	0	0	0	0	0	0	0	0	10.907	0	0	0	0	0	0	0	0	0	0	0	0	0	0	0	0	0	0	0	0	0	0	0
sul2_17_U57647	0	0	0	0	0	0	0	0	0	0	0	0	0	0	0	0	0	0	0	0	0	0	0	0	0	7.46269	0	0	0	0	0	0	0	0	0	0	0	0	0	0	0	0	0	0	0	0	0	0	0
sul2_20_AJ830710	0	0	0	0	0	0	0	0	0	0	0	0	0	0	0	0	0	0	0	0	0	0	0	0	0	0	0	0	0	0	0	0	0	0	0	0	0	0	0	0	0	0	0	0	0	0	0	0	0
sul2_7_HM486907	0	0	0	0	0	0	0	0	0	0	0	0	0	0	0	0	0	0	0	0	0	0	0	0	0	0	0	0	0	0	0	0	0	0	0	0	0	0	0	0	0	0	0	0	0	0	0	0	0
sul2_19_AJ319822	0	0	0	0	0	0	0	0	0	0	0	0	0	0	0	0	0	0	0	0	0	0	0	0	0	13.7773	0	0	0	0	0	0	0	0	0	0	0	0	0	0	0	0	0	0	0	0	0	0	0
sul2_12_AF497970	0	0	0	0	0	0	0	0	0	0	0	0	0	0	0	0	0	0	0	0	0	0	0	0	0	11.4811	0	0	0	0	0	0	0	0	0	0	0	0	0	0	0	0	0	0	0	0	0	0	0
sul2_10_AM183225	0	0	0	0	0	0	0	0	0	0	0	0	0	0	0	0	0	0	0	0	0	0	0	0	0	0	0	0	0	0	0	0	0	0	0	0	0	0	0	0	0	0	0	0	0	0	0	0	0
sul2_15_FJ968160	0	0	0	0	0	0	0	0	0	0	0	0	0	0	0	0	0	0	0	0	0	0	0	0	0	0	0	0	0	0	0	0	0	0	0	0	0	0	0	0	0	0	0	0	0	0	0	0	0
floR_2_AF118107	0	0	0	0	0	0	0	0	0	0	0	0	0	0	0	0	0	0	0	0	0	0	0	0	0	28.1286	0	0	0	0	0	0	0	0	0	0	0	0	0	0	0	0	0	0	0	0	0	0	0
AF252855.1.gene1	0	0	0	0	0	0	0	0	0	0	0	0	0	0	0	0	0	0	0	0	0	0	0	0	0	33.8691	0	0	0	0	0	0	0	0	0	0	0	0	0	0	0	0	0	0	0	0	0	0	0
sul2_14_AJ514834	0	0	0	0	0	0	0	0	0	0	0	0	0	0	0	0	0	0	0	0	0	0	0	0	0	18.9437	0	0	0	0	0	0	0	0	0	0	0	0	0	0	0	0	0	0	0	0	21.8254	0	0
(MLS)LsaB:AJ579365:4150-5628:1479	0	0	0	0	0	0	0	0	0	0	0	0	0	0	0	0	0	0	0	0	0	0	0	0	0	0	0	0	0	0	0	0	0	0	0	0	0	0	0	0	0	0	0	0	0	0	0	0	0
sul2_9_FJ197818	0	0	0	0	0	0	0	0	0	0	0	0	0	0	0	0	0	0	0	0	0	0	0	0	0	15.4994	0	0	0	0	0	0	0	0	0	0	0	0	0	0	0	0	0	0	0	0	0	0	0
AF231986.2.gene2	0	0	0	0	0	0	0	0	0	0	0	0	0	0	0	0	0	0	0	0	0	0	0	0	0	27.5545	0	0	0	0	0	0	0	0	0	0	0	0	0	0	0	0	0	0	0	0	0	0	0
aadA1_5_JQ480156	0	0	0	0	0	0	0	0	0	0	0	0	0	0	0	0	0	0	0	0	0	0	0	0	11.6874	17.7956	0	0	0	41.0397	0	21.1506	0	0	0	0	0	0	0	0	0	0	0	0	0	0	0	0	0
(Bla)CARB-10:EU850412:2270-3166:897	0	0	0	0	0	0	0	0	0	0	0	0	0	0	0	0	0	0	0	0	0	0	0	0	0	0	0	0	0	0	0	0	0	0	0	0	0	0	0	0	0	0	0	0	0	0	0	0	0
(Bla)AmpC1_Ecoli:FN649414:2765051-2766355:1302	26.2192	29.2865	0	0	0	0	33.8762	0	0	0	0	0	0	0	0	0	0	0	0	0	0	0	0	0	27.7575	18.9437	31.477	38.8235	30.3916	0	24.2588	0	0	0	0	0	0	0	0	0	0	0	0	0	0	0	0	0	0
AP009048.1.gene1113	33.0362	26.6241	0	0	0	0	25.4072	0	0	0	0	0	0	0	0	0	0	0	0	0	0	0	0	0	29.2184	0	24.2131	30.5882	23.3781	0	18.1941	0	0	0	0	0	0	0	0	0	0	0	0	0	0	0	0	0	0
D78168.1.gene1	31.9874	20.2343	0	0	0	0	33.8762	15.5642	0	0	0	0	0	0	0	0	0	0	0	0	0	0	0	0	24.4704	21.814	20.1776	29.4118	18.7025	0	10.7817	0	0	0	0	0	0	0	0	0	0	0	0	0	0	0	0	0	0
AP009048.1.gene3929	31.9874	30.8839	0	12.0192	0	0	25.4072	0	0	0	0	0	0	0	0	0	0	0	0	0	0	0	0	0	39.4449	20.0918	33.8983	30.2941	29.2227	0	24.2588	0	19.1939	0	0	0	0	0	0	0	0	0	0	0	0	0	0	0	0
(Bla)AmpC2_Ecoli:CP002970:332756-333889:1134	29.8899	37.8062	0	12.0192	0	0	41.0423	0	0	0	0	0	0	0	0	0	0	0	0	0	0	0	0	0	31.4098	28.7026	21.7918	42.6471	19.8714	0	0	0	0	0	0	0	0	0	0	0	0	0	0	0	0	0	0	0	0
AP009048.1.gene1721	28.3167	21.2993	0	0	0	0	28.013	0	0	0	0	0	0	0	0	0	0	0	0	0	0	0	0	0	35.7925	22.9621	25.8273	45.2941	14.0269	0	0	0	0	0	0	0	0	0	0	0	0	0	0	0	0	0	0	0	0
AP009048.1.gene1101	19.4022	24.4941	0	0	0	0	28.013	0	0	0	0	0	0	0	0	0	0	0	0	0	0	0	0	0	26.2966	20.6659	20.1776	28.8235	17.5336	0	0	0	0	0	0	0	0	0	0	0	0	0	0	0	0	0	0	0	0
GQ465831.1.gene2	19.4022	23.4292	0	0	0	0	28.013	0	0	0	0	0	0	0	0	0	0	0	0	0	0	0	0	0	25.5661	16.6475	0	20.8824	16.3647	0	0	0	0	0	0	0	0	0	0	0	0	0	0	0	0	0	0	0	0
AP009048.1.gene3222	14.6827	19.1693	0	0	0	0	24.1042	0	0	0	0	0	0	0	0	0	0	0	0	0	0	0	0	0	16.8006	16.6475	12.1065	18.8235	8.7668	0	14.8248	0	0	0	0	0	0	0	0	0	33.6818	0	0	0	0	0	0	0	0
CP000034.1.gene2879	11.5364	10.6496	0	0	0	0	16.2866	0	0	0	0	0	0	0	0	0	0	0	0	0	0	0	0	0	11.6874	8.03674	0	16.4706	11.1046	0	8.76011	0	0	0	0	0	0	0	0	0	33.6818	0	0	0	0	0	0	0	0
AP009048.1.gene3975	15.2071	22.3642	0	0	0	0	11.7264	0	0	0	0	0	0	0	0	0	0	0	0	0	0	0	0	0	20.0877	6.31458	20.1776	24.4118	16.3647	0	10.1078	0	0	0	0	0	0	0	0	0	36.0046	0	0	0	0	0	0	0	0
JQ394987.1.gene1	24.1217	17.0394	0	0	0	0	29.316	0	0	0	0	0	0	0	0	0	0	0	0	0	0	0	0	0	29.9489	0	0	21.1765	18.1181	0	0	0	0	0	0	0	0	0	0	0	36.0046	0	0	0	0	0	0	0	0
AP009048.1.gene3819	30.4143	17.5719	0	15.024	0	0	20.8469	15.5642	0	0	0	0	0	0	0	0	0	0	0	0	0	0	0	0	23.0095	17.2216	0	32.6471	27.4693	0	14.8248	0	8.31734	0	0	0	0	0	0	0	48.7805	0	0	0	0	0	0	0	0
AP009048.1.gene2287	39.8532	0	0	0	0	0	54.0717	42.8016	0	0	0	0	0	0	0	0	0	0	0	0	0	0	0	0	33.9664	0	0	48.2353	0	0	0	0	0	0	0	0	0	0	0	0	0	0	0	0	0	0	0	0	0
AP009048.1.gene3077	29.8899	0	0	0	0	0	50.8143	0	0	0	0	0	0	0	0	0	0	0	0	0	0	0	0	0	35.0621	0	38.7409	38.2353	0	0	18.8679	0	0	0	0	0	0	0	0	0	0	0	0	0	0	0	0	0	0
CP000034.1.gene3741	0	55.3781	0	0	0	0	0	0	0	0	0	0	0	0	0	0	0	0	0	0	0	0	0	0	56.6107	0	0	52.6471	0	0	0	0	0	0	0	0	0	0	0	0	0	0	0	0	0	0	0	0	0
(Bla)AMPH_Ecoli:AP012030:395554-396711:1158	30.4143	34.6113	0	12.0192	0	0	45.6026	0	0	0	0	0	0	0	0	0	0	0	0	0	0	0	0	0	36.8882	20.6659	33.0912	37.0588	21.0403	0	24.2588	0	0	0	0	0	0	0	0	0	59.2334	0	0	0	0	0	0	0	0
AP009048.1.gene3823	40.3776	30.8839	0	0	0	15.7035	40.3909	0	0	0	0	0	0	0	0	0	0	0	0	0	0	0	0	0	31.0446	20.6659	34.7054	33.5294	28.0538	0	24.2588	0	0	0	0	0	0	0	0	0	44.1347	0	0	0	0	0	0	0	0
AP009048.1.gene3616	51.914	30.3514	0	0	11.5486	0	43.6482	28.2101	0	0	0	0	0	0	0	0	0	0	0	0	0	0	0	0	39.4449	21.814	29.0557	51.1765	34.4828	0	25.6065	0	14.0755	0	0	0	0	0	0	0	51.1034	0	0	0	0	0	0	0	0
CP000034.1.gene2198	39.8532	36.2087	0	0	0	0	37.1336	0	0	0	0	0	0	0	0	0	0	0	0	0	0	0	0	0	58.0716	25.2583	37.9338	53.2353	29.8071	0	0	0	0	0	0	0	0	0	0	0	82.4623	0	0	0	0	0	0	0	0
AP009048.1.gene1178	36.1825	33.0138	0	0	0	0	38.4365	26.2646	0	0	0	0	0	0	0	0	0	0	0	0	0	0	0	0	36.523	22.9621	30.6699	35.2941	23.9626	0	23.5849	0	0	0	0	0	0	0	0	0	88.2695	0	0	0	0	0	0	0	0
AP009048.1.gene2312	55.0603	41.5335	0	0	0	0	54.7231	0	0	0	0	0	0	0	0	0	0	0	0	0	0	0	0	0	39.8101	33.8691	33.0912	60.8824	34.4828	0	33.0189	0	0	0	0	0	0	0	0	0	0	0	0	0	0	0	0	0	0
AP009048.1.gene3341	72.365	62.3003	0	0	0	0	72.3127	0	0	0	0	0	0	0	0	0	0	0	0	0	0	0	0	0	58.0716	0	0	73.8235	0	0	0	0	0	0	0	0	0	0	0	0	0	0	0	0	0	0	0	0	0
tet(M)_11_JN846696	0	0	0	0	0	0	0	0	0	0	0	0	0	0	0	0	0	0	0	0	0	0	0	0	0	0	0	0	0	0	0	0	0	0	0	0	0	0	0	0	0	0	0	0	0	0	0	0	0
(AGly)AadA9:AJ420072:26773-27609:837	0	0	0	0	0	8.16583	0	0	0	0	0	0	0	0	0	0	0	0	0	0	0	0	0	0	25.9313	57.9793	21.7918	13.8235	26.3004	28.0438	33.0189	12.6904	15.3551	0	0	25.1613	14.8048	11.3482	0	0	0	0	0	0	0	0	0	0	0
(Tet)Tet-33:AJ420072:22940-24163:1224	0	0	0	0	0	0	0	0	0	0	0	0	0	0	0	0	0	0	0	0	0	0	0	0	11.6874	21.814	0	12.3529	21.0403	14.3639	35.0404	0	0	0	0	49.0323	18.8425	0	0	0	0	0	0	0	0	0	0	0	0
AF024666.2.gene33	0	0	0	0	0	0	0	0	0	0	0	0	0	0	0	0	0	0	0	0	0	0	0	0	0	21.24	0	11.7647	0	0	0	0	0	0	0	0	0	0	0	0	0	0	0	0	0	0	0	0	0
(Phe)Cmr:U85507:3518-4693:1172	0	0	0	0	0	0	0	0	0	0	0	0	0	0	0	0	0	0	0	0	0	0	0	0	0	0	0	12.0588	0	0	19.5418	0	0	0	0	0	0	0	0	0	0	0	0	0	0	0	0	0	0
L22689.1.gene1	0	0	4.73809	12.6202	0	0	0	0	38.0273	12.0846	12.7011	34.8078	80.7234	34.9279	31.688	14.1685	25.4237	6.25711	0	33.5868	83.6561	14.3498	8.48972	20.9455	0	0	0	6.76471	0	0	11.4555	22.8426	17.9143	38.9329	24.0202	54.1935	28.2638	39.4916	35.6947	18.5185	0	0	0	0	0	0	0	0	0
(MLS)ErmQ:L22689:262-1035:774	0	0	7.37036	0	0	0	0	0	26.738	10.574	19.8984	29.7317	76.7534	24.2976	29.8598	24.6085	24.5763	0	0	32.3194	58.8691	0	10.277	22.1424	0	0	0	6.17647	0	0	0	16.9205	21.1132	31.0022	15.8028	52.2581	14.8048	37.222	32.3998	20.934	0	0	0	0	0	0	0	0	0
(AGly)Ant6-Ib:FN594949:27482-28339:858	16.7803	50.5857	10.7923	34.8558	15.2231	42.0854	0	32.1012	26.738	29.2044	42.337	0	78.5179	22.779	11.5783	0	25.8475	42.6621	34.6467	32.3194	24.0124	16.1435	26.8097	49.0724	18.2615	0	0	15.8824	0	28.0438	18.1941	30.4569	55.0224	57.6784	30.9735	34.1935	59.8923	27.2356	42.2845	30.5958	0	0	0	0	0	0	0	0	0
(Tet)TetT:L42544:478-2433:1956	0	0	0	0	0	0	0	0	0	0	0	0	0	0	0	0	0	0	0	0	0	0	0	0	39.0796	78.0712	0	24.1176	71.8878	0	92.3181	80.3723	103.007	60.5624	97.3451	50.3226	0	0	0	0	0	0	0	0	0	0	0	0	0
tet(T)_2_AY660530	0	0	0	0	0	0	0	0	0	0	0	0	0	0	0	0	0	0	0	0	0	0	0	0	0	79.2193	0	28.5294	75.979	0	104.447	86.2944	105.566	54.0735	94.1846	67.7419	0	0	0	0	0	0	0	0	0	0	0	0	0
erm(A)_3_EU348758	0	0	0	0	0	0	0	0	0	0	0	0	0	0	0	0	0	0	0	0	0	0	0	0	15.3397	13.2032	0	40.2941	113.384	15.7319	120.62	94.7547	84.453	44.7008	0	36.7742	30.9556	0	0	0	0	30.303	0	0	0	0	97.2222	0	0
(Tet)Tet-36:AJ514254:2534-4456:1923	0	0	0	0	0	0	0	0	0	0	0	0	0	0	0	0	0	0	0	0	0	0	0	0	0	0	0	0	0	97.1272	0	67.6819	55.0224	101.658	0	0	0	0	0	19.3237	0	0	0	0	0	0	0	0	0
(MLS)MphB:D85892:1159-2067:909	0	0	0	0	0	0	0	0	0	0	0	0	0	0	0	0	0	0	0	0	0	0	0	0	0	0	0	0	0	0	0	124.365	0	0	0	0	0	0	0	0	0	0	0	0	0	0	0	0	0
tet(X)_1_GU014535	37.2313	0	6.58068	75.1202	58.7927	20.1005	0	0	32.0856	51.3595	0	0	0	0	0	0	0	0	0	0	0	28.6996	22.7882	42.4895	0	156.716	0	20	0	88.2353	0	0	47.3448	41.0959	0	0	0	0	24.7117	0	0	0	0	0	0	0	0	0	0
(Tet)TetX:M37699:586-1752:1167	35.1337	0	0	54.6875	89.7638	0	0	0	27.9263	0	12.2777	0	0	0	0	0	0	0	0	0	0	0	16.0858	32.9144	0	108.496	30.6699	0	0	65.6635	0	0	51.1836	0	0	0	0	0	0	0	0	0	0	0	0	0	0	0	0
mph(E)_3_EU294228	0	0	0	0	0	28.8945	0	0	0	0	0	0	0	0	0	0	0	0	0	0	0	0	0	0	9.49598	86.1079	0	0	0	0	0	0	0	0	0	0	0	0	0	0	27.8746	37.8788	0	0	0	0	0	0	0
(MLS)MphE:JF769133:8777-9661:885	0	0	0	0	0	21.9849	0	0	0	0	0	0	0	0	0	0	0	0	0	0	0	0	0	0	7.66983	82.6636	0	0	0	0	0	0	0	0	0	0	0	0	0	0	0	37.8788	0	0	0	0	0	0	0
AP009048.1.gene2735	34.6093	35.6763	0	0	0	0	29.316	0	0	0	0	0	0	0	0	0	0	0	0	0	0	0	0	0	43.4624	25.8324	0	33.2353	25.1315	0	28.3019	0	0	0	0	0	0	0	0	0	74.3322	0	0	0	0	0	0	0	0
AP009048.1.gene2135	33.5606	30.3514	0	0	0	0	34.5277	0	0	0	0	0	0	0	0	0	0	0	0	0	0	0	0	0	31.4098	25.8324	17.7563	42.9412	25.716	0	0	0	0	0	0	0	0	0	0	0	45.2962	0	0	0	0	0	0	0	0
FJ768952.1.gene1	50.8652	42.066	0	0	0	16.3317	36.4821	27.2374	0	0	0	0	0	0	0	0	0	0	0	0	0	0	0	0	44.9233	27.5545	44.3906	41.7647	31.5605	0	26.9542	0	0	0	0	0	0	0	0	0	48.7805	0	0	0	0	0	0	0	0
AP009048.1.gene3308	28.3167	38.8711	0	0	0	13.8191	31.9218	24.3191	0	0	0	0	0	0	0	0	0	0	0	0	0	0	0	0	37.6187	24.6843	0	32.9412	19.287	0	0	0	0	0	0	0	0	0	0	0	58.072	0	0	0	0	0	0	0	0
AP009048.1.gene2132	28.8411	20.2343	0	0	0	0	20.1954	22.3735	0	0	0	0	0	0	0	0	0	0	0	0	0	0	0	0	29.2184	0	0	29.4118	20.4559	0	0	0	0	0	0	0	0	0	0	0	51.1034	0	0	0	0	0	0	0	0
AP009048.1.gene2734	27.268	27.1565	0	0	0	0	33.8762	24.3191	0	0	0	0	0	0	0	0	0	0	0	0	0	0	0	0	29.9489	0	25.0202	30.8824	28.0538	0	17.5202	0	9.59693	0	0	0	0	0	0	0	73.1707	0	0	0	0	0	0	0	0
AP009048.1.gene3415	34.6093	34.6113	0	0	0	0	0	0	0	0	0	0	0	0	0	0	0	0	0	0	0	0	0	0	37.9839	24.1102	0	26.4706	17.5336	14.3639	13.4771	0	0	0	0	0	0	0	0	0	0	0	0	0	0	0	0	0	0
AP009048.1.gene2137	0	12.7796	0	0	0	0	20.1954	0	0	0	0	0	0	0	0	0	0	0	0	0	0	0	0	0	8.03506	0	14.5278	10.8824	11.6891	0	0	0	0	0	0	0	0	0	0	0	0	0	0	0	0	0	0	0	0
aph(3)-Ia_1_V00359	0	0	0	0	0	0	0	0	0	0	0	0	0	0	0	0	0	0	0	0	0	0	0	0	0	0	0	0	0	0	0	0	0	0	0	0	0	0	0	0	82.4623	0	0	0	0	0	0	0	0
(AGly)Aph3-Ia:HQ840942:23569-24384:816	0	0	0	0	0	0	0	0	0	0	0	0	0	0	0	0	0	0	0	0	0	0	0	0	0	0	0	0	0	0	0	0	0	0	0	0	0	0	0	0	69.6864	0	0	0	0	0	0	0	0
(Bla)Penicillin_Binding_Protein_Ecoli:CP002291:664439-666340:1902	50.8652	41.5335	0	0	0	0	57.9805	0	0	0	0	0	0	0	0	0	0	0	0	0	0	0	0	0	46.7495	41.9059	48.4262	58.2353	30.3916	0	30.9973	0	0	0	0	0	0	0	0	0	73.1707	0	0	0	0	0	0	0	0
AP009048.1.gene2136	31.9874	27.689	0	0	0	0	16.2866	0	0	0	0	0	0	0	0	0	0	0	0	0	0	0	0	0	42.3667	33.8691	27.4415	32.9412	26.3004	0	18.8679	0	0	0	0	0	0	0	0	0	61.5563	0	0	0	0	0	0	0	0
(Bla)ACI-1:AJ007350:240-1094:855	91.7672	22.8967	100.553	124.399	102.362	0	0	0	0	22.6586	0	0	0	0	0	0	0	0	0	0	0	23.3184	0	88.5697	8.76552	0	64.5682	38.2353	11.6891	71.1354	0	0	84.453	19.4665	0	0	30.9556	10.4403	0	0	0	0	0	0	0	0	0	0	0
(AGly)Aph3-III:V01547:535-1329:795	56.6335	23.9617	88.7076	33.6538	39.895	25.7538	0	14.5914	26.738	0	0	10.8774	33.0834	15.186	0	20.8799	0	6.25711	9.51087	0	0	22.4215	6.25559	8.37822	0	0	24.2131	8.82353	0	29.4118	0	10.9983	71.6571	33.1651	0	0	9.42127	26.3277	29.654	0	0	0	0	0	0	0	45.6349	0	0
AP009048.1.gene3822	107.499	117.678	0	31.851	0	0	93.8111	50.5837	0	0	0	0	0	0	0	0	0	0	0	0	0	0	0	0	98.9774	68.3123	72.6392	97.9412	58.4454	0	69.407	0	0	0	0	0	0	0	0	0	146.341	0	0	0	0	0	0	0	0
AP009048.1.gene2430	85.999	83.0671	0	0	0	0	96.4169	71.0117	0	0	0	0	0	0	0	0	0	0	0	0	0	0	0	0	82.1768	59.7015	0	106.765	78.9012	0	63.3423	0	0	0	0	0	0	0	0	0	186.992	0	0	0	0	0	0	0	0
AP009048.1.gene2133	77.6088	65.4952	0	0	0	0	61.8893	0	0	0	0	0	0	0	0	0	0	0	0	0	0	0	0	0	78.5245	52.2388	64.5682	80.5882	45.5874	0	44.4744	0	0	0	0	0	0	0	0	0	133.566	0	0	0	0	0	0	0	0
AP009048.1.gene2134	67.1211	62.3003	0	0	0	0	58.6319	0	0	0	0	0	0	0	0	0	0	0	0	0	0	0	0	0	69.0285	37.3134	0	62.9412	39.1584	0	39.7574	0	0	0	0	0	0	0	0	0	130.081	0	0	0	0	0	0	0	0
AP009048.1.gene3309	109.072	112.354	0	0	0	0	102.28	63.2296	0	0	0	0	0	0	0	0	0	0	0	0	0	0	0	0	99.7078	63.7199	96.0452	109.118	74.8101	0	64.0162	0	0	0	0	0	0	0	0	0	0	0	0	0	0	0	0	0	0
AP009048.1.gene2520	94.9135	85.7295	0	0	0	0	67.7524	0	0	0	0	0	0	0	0	0	0	0	0	0	0	0	0	0	81.4463	50.5166	75.0605	96.1765	70.1344	0	43.1267	0	0	0	0	0	0	0	0	0	0	0	0	0	0	0	0	0	0
NC_004973.1.1449626	0	0	0	0	0	0	0	0	0	0	0	0	0	0	0	0	0	0	0	0	0	0	0	0	0	0	0	0	0	12.3119	0	0	0	0	0	0	0	0	0	0	0	0	0	0	0	0	0	0	0
strA_5_AF321550	0	0	0	0	0	0	0	0	0	0	0	0	0	0	0	0	0	0	0	0	0	0	0	0	0	0	0	0	0	0	0	0	0	0	0	0	0	0	0	0	0	0	0	0	0	0	0	0	0
strA_3_AF024602	0	0	0	0	0	0	0	0	0	0	0	0	0	0	0	0	0	0	0	0	0	0	0	0	0	0	0	0	0	0	0	0	0	0	0	0	0	0	0	0	0	0	0	0	0	0	0	0	0
(AGly)StrA:AB366441:22458-23261:804	0	0	0	0	0	0	0	0	0	0	0	0	0	0	0	0	0	0	0	0	0	0	0	0	0	14.9254	0	0	0	0	0	0	0	0	0	0	0	0	0	0	0	0	0	0	0	0	0	0	0
strA_4_NC_003384	0	0	0	0	0	0	0	0	0	0	0	0	0	0	0	0	0	0	0	0	0	0	0	0	0	17.7956	0	0	0	0	0	0	0	0	0	0	0	0	0	0	0	0	0	0	0	0	0	0	0
AJ518835.1.gene6	0	0	0	0	0	0	0	0	0	0	0	0	0	0	0	0	0	0	0	0	0	0	0	0	0	48.7945	0	0	0	0	0	0	0	0	0	0	0	0	0	0	0	0	0	0	0	0	0	0	0
AY034138.1.gene10	0	0	0	0	0	0	0	0	0	0	0	0	0	0	0	0	0	0	0	0	0	0	0	0	0	22.3881	0	0	0	0	0	0	0	0	0	0	0	0	0	0	0	0	0	0	0	0	0	0	0
AM296480.1.gene1	0	0	0	0	0	0	0	0	0	0	0	0	0	0	0	0	0	0	0	0	0	0	0	0	0	35.0172	0	0	0	0	0	0	0	0	0	0	0	0	0	0	0	0	0	0	0	0	0	0	0
(Phe)FloR:AKLJ01000508:383-1597:1215	0	0	0	0	0	0	0	0	0	0	0	0	0	0	0	0	0	0	0	0	0	0	0	0	0	40.7577	0	0	0	0	0	0	0	0	0	0	0	0	0	0	0	0	0	0	0	0	0	0	0
tet(A)_5_AJ419171	0	0	0	0	0	0	0	0	0	0	0	0	0	0	0	0	0	0	0	0	0	0	0	0	0	0	0	0	0	0	0	0	0	0	0	0	0	0	0	0	0	0	0	0	0	36.4407	0	0	0
tet(A)_6_AJ313332	0	0	0	0	0	0	0	0	0	0	0	0	0	0	0	0	0	0	0	0	0	0	0	0	0	0	0	0	0	0	0	0	0	0	0	0	0	0	0	0	0	0	0	0	0	0	0	0	0
(Bla)cphA5:AY227051:1-765:765	0	0	0	0	0	0	0	0	0	0	0	0	0	0	0	0	0	0	0	0	0	0	0	0	0	0	0	0	0	0	0	0	0	0	0	0	0	0	0	0	0	0	49	0	0	0	0	0	0
NC_004973.1.1449625	0	0	0	0	0	0	0	0	0	0	0	0	0	0	0	0	0	0	0	0	0	0	0	0	0	0	0	0	0	0	0	0	0	6.48882	0	0	0	0	0	0	0	0	0	0	0	0	0	0	0
tet(A)_3_AY196695	0	0	0	0	0	0	0	0	0	0	0	0	0	0	0	0	0	0	0	0	0	0	0	0	0	0	0	0	0	0	0	0	0	0	0	0	0	0	0	0	0	0	0	0	0	125.424	0	0	0
tet(A)_4_AJ517790	0	0	0	0	0	0	0	0	0	0	0	0	0	0	0	0	0	0	0	0	0	0	0	0	0	0	0	0	0	0	0	0	0	0	0	0	0	0	0	0	0	0	0	0	0	69.4915	0	0	0
cphA1_4_AY261376	0	0	0	0	0	0	0	0	0	0	0	0	0	0	0	0	0	0	0	0	0	0	0	0	0	0	0	0	0	0	0	0	0	0	0	0	0	0	0	0	0	0	57	0	0	0	0	0	0
AF313472.2.gene15	0	0	0	0	0	0	0	0	0	0	0	0	0	0	0	0	0	0	0	0	0	0	0	0	0	0	0	0	0	0	0	13.5364	0	0	0	0	0	0	0	0	0	0	0	0	0	0	39.6825	0	0
(Sul)SulII:EU360945:1617-2432:816	0	0	0	0	0	0	0	0	0	0	0	0	0	0	0	0	0	0	0	0	0	0	0	0	0	13.2032	0	0	0	0	0	9.30626	0	0	0	0	0	0	0	0	0	0	0	0	0	0	0	0	0
AY758206.1.gene7	0	0	0	0	0	0	0	0	0	0	0	0	0	0	0	0	0	0	0	0	0	0	0	0	0	0	0	0	0	0	0	0	0	0	0	0	0	0	0	0	0	0	0	0	283.019	0	0	0	0
tet(H)_4_U00792	0	0	0	0	0	0	0	0	0	0	0	0	0	0	0	0	0	0	0	0	0	0	0	0	0	0	0	0	0	0	0	0	0	0	0	0	0	0	0	0	0	0	0	0	0	0	136.905	0	0
tet(H)_2_AJ245947	0	0	0	0	0	0	0	0	0	0	0	0	0	0	0	0	0	0	0	0	0	0	0	0	0	0	0	0	0	0	0	0	0	0	0	0	0	0	0	0	0	0	0	0	0	0	126.984	0	0
tet(H)_3_Y15510	0	0	0	0	0	0	0	0	0	0	0	0	0	0	0	0	0	0	0	0	0	0	0	0	0	0	0	0	0	0	0	0	0	0	0	0	0	0	0	0	0	90.9091	0	0	0	0	123.016	0	0
(Bla)ROB-1:AF022114:303-1220:918	0	0	0	0	0	0	0	0	0	0	0	0	0	0	0	0	0	0	0	0	0	0	0	0	0	0	0	0	0	0	0	0	0	0	0	0	0	0	0	0	0	0	0	0	0	0	0	0	0
blaROB-1_1_DQ840517	0	0	0	0	0	0	0	0	0	0	0	0	0	0	0	0	0	0	0	0	0	0	0	0	0	0	0	0	0	0	0	0	0	0	0	0	0	0	0	0	0	0	0	0	0	0	0	0	0
tet(H)_1_Y16103	0	0	0	0	0	0	0	0	0	0	0	0	0	0	0	0	0	0	0	0	0	0	0	0	0	0	0	0	0	0	0	0	0	0	0	0	0	0	0	0	0	0	0	0	0	0	77.381	0	0
tet(L)_1_HM235948	0	54.3131	0	0	0	17.5879	0	0	0	0	0	0	0	0	0	0	0	0	0	0	0	0	0	0	119.065	175.086	0	15.2941	122.151	47.1956	64.0162	0	0	0	0	0	0	0	0	0	0	0	0	0	0	0	0	0	0
(Tet)TetZ:AF121000:11880-13034:1155	0	0	0	0	0	11.9347	0	0	0	0	0	0	0	0	0	0	0	0	0	0	0	0	0	0	42.0015	75.775	204.197	41.7647	88.2525	88.2353	151.617	38.0711	0	25.2343	11.378	0	18.1696	44.9387	0	0	0	0	0	16.5138	0	0	0	0	0
AF118107.1.gene1	0	0	0	0	0	0	0	0	0	0	0	0	0	0	0	0	0	0	0	0	0	0	0	0	0	70.6085	0	0	0	0	0	0	0	0	0	0	0	0	0	0	0	0	0	0	0	0	0	0	0
(Tet)TetE:DQ366299:36-1253:1218	0	0	0	0	0	0	0	0	0	0	0	0	0	0	0	0	0	0	0	0	0	0	0	0	0	0	0	0	0	0	0	0	0	0	0	0	0	0	0	0	0	93.4343	0	22.3853	0	50	228.175	0	280.303
tet(C)_9_AY046276	0	67.0927	0	0	0	0	0	0	0	0	0	0	0	0	0	0	0	0	0	0	0	0	0	0	6.93937	0	0	0	0	0	0	0	0	0	0	0	0	0	0	0	224.158	0	0	0	0	28.8136	0	0	0
(Tet)TetC:EU751612:1-1191:1191	0	58.0405	0	0	0	0	0	0	0	0	0	0	0	0	0	0	0	0	0	0	0	0	0	0	0	0	0	0	0	0	0	0	0	0	0	0	0	0	0	0	219.512	0	0	0	0	26.2712	0	0	0
tet(C)_6_Y19114	0	44.196	0	0	0	0	0	0	0	0	0	0	0	0	0	0	0	0	0	0	0	0	0	0	0	0	0	0	0	0	0	0	0	0	0	0	0	0	0	0	110.337	0	0	0	0	0	0	0	0
tet(C)_1_NC_002109	0	44.7284	0	0	0	0	0	0	0	0	0	0	0	0	0	0	0	0	0	0	0	0	0	0	0	0	0	0	0	0	0	0	0	0	0	0	0	0	0	0	126.597	0	0	0	0	0	0	0	0
tet(M)_9_X56353	0	0	0	0	0	0	0	0	0	0	0	0	0	0	0	0	0	0	0	0	0	0	0	0	0	0	0	0	0	0	0	0	0	0	0	0	0	0	0	0	0	0	0	395.963	0	0	0	206.334	0
(MLS)MefB:FJ196385:11084-12313:1230	0	0	0	0	0	0	0	0	0	0	0	0	0	0	0	0	0	0	0	0	0	0	0	0	0	0	0	0	0	0	0	0	0	0	0	0	0	0	0	0	0	0	0	0	0	176.271	0	101.727	0
(Tet)TetB-P:L20800:2309-4267:1959	0	0	21.8479	36.0577	0	27.0101	20.8469	25.2918	86.7499	31.2185	65.6224	25.3807	172.034	46.3174	62.7666	91.7226	67.3729	25.5973	0	106.464	133.23	48.4305	37.5335	80.7899	0	0	0	31.4706	36.8206	27.3598	22.9111	90.5245	73.5765	112.473	68.268	189.677	49.7981	109.396	84.5689	73.2689	0	0	0	0	0	0	0	0	0
(Tet)TetA-P:L20800:	18.8778	0	23.9537	28.2452	18.3727	0	0	29.1829	64.1711	31.2185	63.5055	0	303.926	17.4639	101.767	83.5198	99.1525	24.4596	0	120.406	100.697	28.6996	49.151	70.6164	0	0	0	13.2353	0	25.9918	0	65.1438	44.7857	80.7498	67.6359	167.742	67.9677	81.7068	57.1115	76.4895	0	0	0	0	0	0	0	0	0
(Bla)cfxA6:GQ342996:798-1793:966	255.375	0	446.433	131.01	160.63	0	0	35.0195	93.88	42.2961	18.6283	24.6555	0	0	37.7818	30.5742	0	0	0	14.5754	0	53.8117	0	29.9222	0	0	90.3955	29.4118	0	146.375	40.4313	0	129.878	43.9798	0	12.2581	15.4778	16.7953	26.3591	0	0	0	0	0	0	0	0	0	0
strB_3_AF024602	0	0	0	0	0	0	9.12052	0	0	0	0	0	0	0	0	0	0	0	0	0	0	0	0	0	0	19.5178	0	0	0	0	0	25.3807	0	0	0	0	0	0	0	0	0	0	0	0	0	0	71.4286	0	0
AF313472.2.gene16	0	0	0	0	0	0	0	0	0	0	0	0	0	0	0	0	0	0	0	0	0	0	0	0	4.74799	11.4811	0	0	0	0	0	0	0	0	0	0	0	0	0	0	0	0	0	0	0	0	33.7302	0	0
(AGly)StrB:FJ474091:264-1100:837	0	0	0	0	0	0	0	0	0	0	0	0	0	0	0	0	0	0	0	0	0	0	0	0	9.49598	17.7956	0	0	0	0	0	26.2267	0	11.5357	0	0	0	0	0	0	0	0	0	0	0	0	39.6825	0	0
(AGly)Sat-2A:X51546:518-1042:525	0	0	0	0	0	0	0	0	0	0	0	0	0	0	0	0	0	0	0	0	0	0	0	0	0	0	0	0	0	4.78796	0	53.2995	0	23.0714	0	0	0	0	0	0	0	0	0	0	0	0	0	0	0
(MLS)MsrE:JF769133:7246-8721:1476	0	0	0	0	0	91.7085	0	0	0	0	0	0	0	0	0	0	0	0	0	0	0	0	0	0	39.8101	380.023	0	0	0	0	0	0	0	0	0	0	0	0	0	0	74.3322	143.939	0	0	0	0	0	0	0
(MLS)ErmA:X03216:4551-5282:732	0	0	0	0	0	0	0	20.428	0	0	0	0	0	0	0	0	0	0	0	0	0	0	0	0	52.9584	40.7577	17.7563	21.7647	380.479	36.2517	379.38	212.352	28.7908	193.944	37.9267	39.3548	22.2073	36.3141	9.88468	35.4267	0	37.8788	0	0	0	0	33.7302	0	0
(MLS)Erm33:AJ313523:163-894:732	0	0	0	0	0	0	0	21.4008	0	0	0	0	0	0	0	0	0	0	0	0	0	0	0	0	32.5055	53.961	0	0	278.784	21.2038	215.633	65.1438	71.6571	57.6784	36.6625	18.7097	0	19.5188	0	0	0	0	0	0	0	0	0	0	0
str_2_FN435330	0	0	0	0	0	0	0	0	0	0	0	0	0	0	0	0	0	0	0	0	0	0	0	0	0	0	0	23.8235	172.414	86.1833	212.264	219.966	47.3448	161.5	115.044	122.581	48.4522	103.495	0	170.692	0	50.5051	0	0	0	0	61.5079	0	0
M12730.1.gene3	0	0	0	0	0	0	0	0	0	0	0	0	0	0	0	0	0	0	0	0	0	0	0	0	47.4799	74.6269	0	17.9412	386.908	77.2914	514.151	0	0	0	61.9469	27.7419	24.2261	95.3246	0	0	0	0	0	0	0	0	0	0	0
(AGly)Spc:X02588:331-1113:783	0	0	0	0	0	0	0	28.2101	0	0	0	0	0	0	0	0	0	0	0	0	0	0	0	0	92.7684	101.033	64.5682	37.3529	567.504	45.1436	586.253	319.797	65.2591	285.508	97.9772	228.387	49.7981	54.9251	12.6304	57.1659	0	63.1313	0	0	0	0	47.619	0	0
(MLS)LnuC:AY928180:1150-1644:495	221.814	219.915	45.8015	158.654	141.207	153.266	114.658	296.693	210.933	173.716	80.8637	50.7614	32.2011	66.8185	52.4071	75.3169	33.8983	43.7998	52.9891	55.1331	27.8854	106.726	70.1519	120.287	57.3411	14.3513	71.025	40.8824	63.121	121.067	84.2318	48.2234	216.891	168.709	30.9735	59.3548	167.564	103.949	95.5519	53.1401	0	0	0	0	0	0	0	18.2342	0
tet(32)_1_EU722333	103.828	125.133	28.4285	242.188	121.26	125	66.4495	155.642	102.198	91.6415	64.3522	43.5098	45.4345	0	0	0	32.2034	23.322	0	22.8137	0	64.574	81.3226	108.917	46.019	0	77.4818	22.6471	0	94.3912	39.0836	0	175.944	83.6337	0	0	72.0054	37.6759	46.6776	33.0113	0	0	0	0	0	0	0	61.4203	0
(Tet)Tet-32:DQ647324:181-2100:1920	141.584	232.694	61.3319	242.788	218.898	261.307	72.3127	149.805	155.08	149.547	107.536	105.149	59.9912	58.4662	56.6728	49.9627	80.0847	68.2594	53.6685	41.1914	34.8567	97.7578	156.39	122.083	76.3331	0	136.4	53.8235	43.834	165.527	0	76.9882	248.241	155.011	61.3148	38.7097	120.458	91.6931	60.9555	0	0	0	0	0	0	0	0	0	0
tet(40)_1_FJ158002	110.645	248.136	56.5938	115.986	165.354	511.307	89.2508	187.743	62.9828	52.3666	50.8044	47.8608	80.2823	54.6697	40.2194	52.9456	77.9661	84.7554	21.7391	0	0	0	109.473	32.316	89.1161	0	99.2736	24.4118	0	90.2873	30.3235	0	158.669	105.984	41.7193	0	45.7604	37.222	0	39.4525	0	0	0	0	0	0	0	0	0
(Tet)Tet-40:AM419751:14211-15431:1221	101.73	261.448	41.3267	112.981	174.803	530.151	74.2671	219.844	78.4314	52.3666	44.0305	55.1124	84.2523	0	45.7038	38.777	73.7288	76.7918	29.212	0	0	0	116.622	31.7175	90.9423	0	89.5884	17.9412	30.976	88.9193	0	0	194.498	93.7275	0	20	30.2826	49.0241	41.1862	59.5813	0	0	0	0	0	0	0	0	0
AJ295238.gene	182.486	203.94	144.775	328.726	308.136	299.623	142.671	664.397	217.469	160.624	123.201	94.2712	107.19	0	221.207	82.774	115.254	79.6359	39.4022	0	72.0372	99.5516	121.984	117.893	68.6633	0	132.365	61.1765	81.8235	179.891	131.402	60.0677	245.681	199.712	87.8635	92.2581	139.3	103.041	92.257	58.7762	0	0	0	0	0	0	0	0	0
(Bla)CARB-5:AF135373:12-908:897	0	0	0	0	0	0	0	0	0	0	0	0	0	0	0	0	0	0	0	0	0	0	0	0	0	0	0	0	0	0	0	0	0	0	0	0	0	0	0	0	0	0	0	0	0	0	67.4603	0	0
blaCARB-8_1_AY178993	0	0	0	0	0	0	0	0	0	0	0	0	0	0	0	0	0	0	0	0	0	0	0	0	0	0	0	0	0	0	0	0	0	0	0	0	0	0	0	0	0	0	0	0	0	0	0	0	0
(Tet)TetR:HF545434:53576-54226:651	10.4877	0	0	12.0192	0	4.39698	0	0	0	0	0	0	0	0	0	0	0	0	0	0	0	0	0	0	0	5.74053	0	0	0	0	0	0	0	0	0	0	0	0	0	0	0	0	0	0	0	249.153	0	30.7102	0
(Tet)TetA:JX424423:94438-95712:1275	0	0	0	0	0	0	0	0	0	0	0	0	0	0	0	0	0	0	0	0	0	0	0	0	0	0	0	0	0	0	0	0	0	0	0	0	0	0	0	0	0	0	0	0	0	85.5932	0	0	0
tet(A)_2_X00006	0	0	0	0	0	0	0	0	0	0	0	0	0	0	0	0	0	0	0	0	0	0	0	0	0	0	0	0	0	0	0	0	0	0	0	0	0	0	0	0	0	0	0	0	0	95.7627	0	0	0
tet(M)_5_U58985	0	0	0	0	0	0	0	0	0	0	0	0	0	0	0	0	0	0	0	0	0	0	0	0	0	0	0	0	0	0	0	0	0	0	0	0	0	0	0	0	0	214.646	0	0	0	115.254	696.429	220.729	0
(Tet)TetM:U08812:1981-3900:1920	0	0	0	0	0	0	0	0	0	0	0	0	0	0	0	0	0	0	0	0	0	0	0	0	0	0	0	0	0	0	0	0	0	0	0	0	0	0	0	0	0	164.141	0	0	0	67.7966	589.286	157.39	0
tet(M)_2_X90939	0	0	0	0	0	0	0	0	0	0	0	0	0	0	0	0	0	0	0	0	0	0	0	0	0	0	0	0	0	0	0	0	0	0	0	0	0	0	0	0	0	191.919	0	165.872	0	93.2203	468.254	153.551	0
tet(M)_4_X75073	31.9874	0	22.6375	0	0	0	0	0	0	0	0	0	0	0	0	0	0	0	0	0	0	0	0	0	0	0	0	0	0	0	0	0	0	23.0714	0	0	0	0	0	0	0	214.646	0	507.156	0	68.6441	712.302	242.802	0
tet(M)_12_FR671418	0	0	0	0	0	0	0	0	0	0	0	0	74.5479	0	0	0	0	0	0	0	0	0	0	0	0	0	0	0	0	0	0	0	0	27.3973	0	0	0	0	0	0	0	244.949	0	256.881	0	137.288	642.857	217.85	0
tet(M)_13_AM990992	0	0	0	0	0	0	0	0	0	0	0	0	0	0	0	0	0	0	0	0	0	0	0	0	0	0	0	0	0	0	50.5391	0	0	43.2588	0	34.8387	0	0	0	0	0	441.919	0	771.743	0	167.797	1069.44	398.273	0
tet(M)_1_X92947	0	0	0	0	0	0	0	0	0	0	0	0	0	0	0	0	0	0	0	0	0	0	0	0	0	0	0	0	0	0	0	0	0	0	0	0	0	0	0	0	0	252.525	0	719.266	0	150	1025.79	288.868	0
tet(M)_8_X04388	0	0	0	0	0	0	0	0	0	0	0	0	0	0	0	0	0	0	0	0	0	0	0	0	0	35.5913	0	0	0	0	0	0	0	0	0	0	0	0	0	0	0	446.97	0	0	0	138.136	448.413	260.077	484.848
tet(X)_3_AB097942	0	0	0	0	0	0	0	0	0	0	0	0	0	0	0	0	0	0	0	0	0	0	0	0	23.0095	235.936	0	0	0	62.9275	0	0	0	33.8861	30.3413	0	0	0	0	20.934	0	0	0	0	0	0	125	0	181.818
(AGly)Str:X92946:18908-18060:849	0	0	0	0	0	0	0	81.7121	0	0	0	0	0	0	0	0	0	0	16.3043	0	0	17.9372	0	0	18.6267	12.6292	76.6747	124.118	746.347	335.841	863.208	823.181	175.944	733.237	445.638	510.323	253.701	420.336	151.565	694.847	0	290.404	0	41.4679	0	0	150.794	0	606.061
erm(X)_4_NC_005206	0	0	0	0	0	0	0	123.541	0	0	0	0	0	0	0	0	0	0	0	0	0	0	0	0	59.1673	52.8129	620.662	190.294	531.268	625.171	1085.58	475.465	214.331	240.807	58.1542	554.194	304.845	566.5	102.142	264.09	0	0	0	41.8349	132.075	0	0	0	0
erm(C)_1_V01278	0	0	0	0	0	20.7286	0	101.167	0	0	0	0	0	0	0	0	0	0	0	0	0	0	0	0	204.894	425.947	53.2688	79.7059	1213.91	301.642	1582.21	124.365	0	98.7743	143.489	83.871	76.716	346.8	47.2268	181.965	0	0	0	30.8257	0	0	0	0	136.364
tet(C)_2_NC_003123	0	0	0	0	0	0	0	0	0	0	0	0	0	0	0	0	0	0	0	0	0	0	0	0	0	0	0	0	0	0	0	0	0	0	0	0	0	0	0	0	0	0	0	0	0	0	0	0	0
tet(S)_1_DQ377340	0	0	0	0	0	0	0	0	0	0	0	0	0	0	0	0	0	0	0	0	0	0	0	0	0	0	0	0	0	0	0	0	0	0	0	0	0	0	0	0	0	391.414	0	3535.05	839.623	600	751.984	2276.39	0
tet(S)_3_X92946	0	0	0	0	0	0	0	0	0	0	0	0	0	0	0	0	0	0	0	0	0	0	0	0	0	0	0	0	0	0	0	0	0	0	0	0	0	0	0	0	0	361.111	0	3495.78	783.019	635.593	672.619	2262	0
(Tet)TetS:L09756:447-2372:1926	0	0	0	0	0	0	0	0	0	0	0	0	0	0	0	0	0	0	0	0	0	0	0	0	0	0	0	0	0	0	0	0	0	0	0	0	0	0	0	0	0	381.313	0	3575.78	990.566	694.915	829.365	2310.94	0
tet(M)_7_FN433596	0	0	0	0	0	0	0	0	0	0	0	0	0	0	0	0	0	0	0	0	0	0	0	0	0	0	0	0	0	0	26.2803	0	0	0	0	0	0	0	0	0	0	785.354	0	1819.45	0	255.085	2406.75	785.988	0
tet(M)_6_M21136	0	0	0	0	0	0	0	0	0	0	0	0	0	0	0	0	0	0	0	0	0	0	0	0	0	0	0	0	0	0	0	0	0	0	0	0	0	0	0	0	0	856.061	0	1701.28	0	266.949	2496.03	763.916	0
erm(C)_12_Y09003	0	61.7678	0	0	0	69.0955	0	287.938	0	0	0	0	0	0	0	0	0	0	0	0	0	0	0	0	660.701	1068.89	68.6037	135	6356.52	452.804	3868.6	480.541	1533.59	312.906	704.804	374.839	122.476	417.612	80.1757	371.981	0	90.9091	0	20.1835	0	0	53.5714	0	462.121
(MLS)MefA:U70055:314-1531:1218	3354.48	2843.98	1408.79	3295.67	2393.7	2471.11	562.215	2183.85	2734.4	2260.32	1465.28	1076.87	347.596	802.582	589.275	1093.96	413.136	525.028	711.957	813.688	523.625	1506.73	891.868	1798.32	579.985	215.27	1886.2	950.294	505.552	1799.59	483.154	739.425	2487.52	2070.66	324.273	683.871	1802.83	1102.13	903.35	403.382	103.368	0	0	0	0	58.4746	0	0	0
tet(Q)_1_L33696	9060.3	7442.49	3469.07	6965.14	4877.17	6662.69	563.518	2034.05	5726.08	5075.03	2137.17	1635.24	430.525	1984.81	1052.41	2096.2	603.39	924.346	1208.56	1481.62	1039.5	2775.78	1883.82	2591.86	1498.54	419.059	3755.45	1663.82	572.18	4675.1	341.644	1126.06	5614.2	3509.01	556.89	1236.77	3526.24	2278.71	1498.63	632.85	164.925	681.818	0	429.358	0	6065.25	244.048	1203.45	401.515
[truncated: 38 more columns]
