# Supplementary material for: Resistome diversity in cattle and the environment decreases during beef production
Source: eLife. 2016 Mar 8;5:e13195. doi: 10.7554/eLife.13195 (PMC4798965; doi:10.7554/eLife.13195)
Supplement: Figure 6—source data 1. — DOI: http://dx.doi.org/10.7554/eLife.13195.013 [file elife-13195-fig6-data1.xlsx]

## Sheet: Sheet1
Source Data for Figure 6 -- NMDS ordination, adonis and anosim results at the ARD, mechanism and class levels, by pen, feedlot and state variables
			adonis results						anosim results
Variable	Level of Ordination	Stress for Ordination	Df	SS	MS	F.Model	R2	P-value	R-statistic	P-value
Pen	ARD	0.126784	7	2.544	0.36348	0.70048	0.0744	0.951	-0.03	0.95
Pen	Mechanism	0.095435	7	0.9616	0.13737	0.52368	0.05669	0.994	-0.05	1
Pen	Class	0.108701	7	0.5159	0.073694	0.51361	0.05566	0.996	-0.05	1
Feedlot	ARD	0.126784	3	1.746	0.58188	1.1655	0.05105	0.258	0.008	0.26
Feedlot	Mechanism	0.095435	3	0.5405	0.18018	0.71317	0.03187	0.766	-0.02	0.89
Feedlot	Class	0.108701	3	0.2999	0.099958	0.72445	0.03235	0.765	-0.01	0.84
State	ARD	0.126784	1	1.137	1.13668	2.3036	0.03324	0.039	0.04	0.03
State	Mechanism	0.095435	1	0.3194	0.3194	1.2859	0.01883	0.249	0.007	0.24
State	Class	0.108701	1	0.2088	0.20876	1.5439	0.02252	0.168	0.01	0.13
