# Supplementary material for: Resistome diversity in cattle and the environment decreases during beef production
Source: eLife. 2016 Mar 8;5:e13195. doi: 10.7554/eLife.13195 (PMC4798965; doi:10.7554/eLife.13195)
Supplement: Figure 7—source data 1. — Sheet 1 ('Figure 7A') includes sample metadata and Shannon's Diversity Index calculated at the species level. Sheet 2 ('Figure 7B taxa table') includes the taxa count matrix, by sample, that was used to model log2-fold changes in abundance for Figure 7B and Figure 7—figure supplement 1. Sheet 3 ('Figure 7B model output') shows model output for log2-fold change in abundance at the genus level across all pre- and post-slaughter samples. Sheet 4 ('Figure 7 supp. Model output') shows model output for log2-fold change in abundance at the genus level between pre- and post-slaughter swab samples. DOI: http://dx.doi.org/10.7554/eLife.13195.015 [file elife-13195-fig7-data1.xlsx]

## Sheet: Figure 7A
Source Data for Figure 7A -- Sample metadata and Shannon's Diversity Index calculated at the species level
Sample ID	Slaughter	Shannons_microbiome_species
1	Pre	0.964543
2	Pre	0.986213
3	Pre	0.984393
4	Pre	1.02665
5	Pre	1.02249
6	Pre	1.02487
7	Pre	1.04647
8	Pre	0.918245
9	Pre	0.918635
22	Pre	1.08321
23	Pre	0.961704
24	Pre	0.914284
25	Pre	0.976371
26	Pre	0.874389
27	Pre	0.884327
32	Pre	0.923189
33	Pre	1.00051
34	Pre	1.03027
35	Pre	1.0486
38	Pre	0.918013
39	Pre	0.87895
40	Pre	0.809715
41	Post	0.757134
42	Post	0.802021
50	Pre	1.01782
51	Pre	1.02558
61	Pre	0.739348
62	Pre	0.913452
63	Pre	1.09008
64	Pre	0.984233
65	Pre	0.918541
66	Pre	0.997947
67	Pre	0.938964
68	Pre	0.950427
69	Pre	0.977438
70	Pre	0.932055
71	Pre	0.937276
72	Pre	0.987056
73	Pre	0.946189
74	Pre	0.986577
75	Pre	0.927752
76	Pre	0.860565
77	Pre	0.97585
78	Pre	0.955333
79	Pre	0.970587
80	Pre	1.00257
82	Pre	1.08472
83	Pre	0.977913
84	Pre	0.998172
85	Pre	1.00785
86	Pre	0.981678
87	Pre	1.0062
88	Pre	0.983748
89	Pre	1.00112
90	Pre	1.06839
91	Pre	0.980112
92	Pre	0.93431
93	Post	0.769049
94	Post	0.833336
95	Post	0.883701
96	Post	0.814832
97	Post	0.874553
98	Post	0.816509
99	Post	0.856151
100	Pre	0.96245
101	Pre	0.822974
102	Pre	0.966447
103	Pre	0.864156
104	Pre	1.00771
105	Pre	0.866402
106	Pre	1.05251
107	Pre	1.06042
108	Pre	1.0784
109	Post	0.827781
110	Pre	1.03465
111	Pre	0.946792
112	Post	0.930537
113	Post	0.805034
114	Pre	0.742422
115	Pre	0.576895
116	Post	0.737655
117	Post	0.838098
118	Pre	0.573848
119	Post	0.777746
120	Pre	0.931144
121	Post	0.676807
122	Pre	0.583302

## Sheet: Figure 7B taxa table
Source Data for Figure 7B -- Raw count matrix for all microbial taxa (rows), by sample (columns I-CQ), with phylogenetic classification (columns B-H)
id	domain	phylum	class	order	family	genus	species	100	101	102	103	104	105	106	107	108	109	110	111	112	113	114	115	116	117	118	119	120	121	122	1	22	23	24	25	26	27	2	32	33	34	35	38	39	3	40	41	42	4
1	d__Archaea							139699	124635	43301	147341	61958	53065	14888	15639	10739	33	2135	130397	114	10	27251	3539	0	10	3333	20	37498	13	2796	4270	14838	10296	11467	19836	6297	10168	7120	80549	191485	91985	15032	3601	22466	26715	69217	103	19	13255
2	d__Archaea	p__Crenarchaeota						48	79	67	134	74	32	41	43	85	0	3	160	0	0	75	10	0	0	14	0	104	0	11	105	117	64	72	98	110	94	92	52	119	119	124	116	69	97	101	0	0	114
3	d__Archaea	p__Crenarchaeota	c__Thermoprotei					48	79	67	134	74	32	41	43	85	0	3	160	0	0	75	10	0	0	14	0	104	0	11	105	117	64	72	98	110	94	92	52	119	119	124	116	69	97	101	0	0	114
4	d__Archaea	p__Crenarchaeota	c__Thermoprotei	o__Acidilobales				7	16	8	17	15	4	4	3	6	0	0	15	0	0	6	1	0	0	0	0	11	0	0	7	10	3	6	17	1	15	11	6	14	15	15	0	8	7	14	0	0	16
5	d__Archaea	p__Crenarchaeota	c__Thermoprotei	o__Acidilobales	f__Acidilobaceae			0	0	1	0	1	0	2	0	0	0	0	1	0	0	0	0	0	0	0	0	0	0	0	2	0	0	1	2	0	3	3	0	0	0	3	0	0	1	1	0	0	4
6	d__Archaea	p__Crenarchaeota	c__Thermoprotei	o__Acidilobales	f__Acidilobaceae	g__Acidilobus		0	0	1	0	1	0	2	0	0	0	0	1	0	0	0	0	0	0	0	0	0	0	0	2	0	0	1	2	0	3	3	0	0	0	3	0	0	1	1	0	0	4
7	d__Archaea	p__Crenarchaeota	c__Thermoprotei	o__Acidilobales	f__Acidilobaceae	g__Acidilobus	s__Acidilobus_saccharovorans	0	0	1	0	1	0	2	0	0	0	0	1	0	0	0	0	0	0	0	0	0	0	0	2	0	0	1	2	0	3	3	0	0	0	3	0	0	1	1	0	0	4
8	d__Archaea	p__Crenarchaeota	c__Thermoprotei	o__Acidilobales	f__Caldisphaeraceae			7	16	7	17	14	4	2	3	6	0	0	14	0	0	6	1	0	0	0	0	11	0	0	5	10	3	5	15	1	12	8	6	14	15	12	0	8	6	13	0	0	12
9	d__Archaea	p__Crenarchaeota	c__Thermoprotei	o__Acidilobales	f__Caldisphaeraceae	g__Caldisphaera		7	16	7	17	14	4	2	3	6	0	0	14	0	0	6	1	0	0	0	0	11	0	0	5	10	3	5	15	1	12	8	6	14	15	12	0	8	6	13	0	0	12
10	d__Archaea	p__Crenarchaeota	c__Thermoprotei	o__Acidilobales	f__Caldisphaeraceae	g__Caldisphaera	s__Caldisphaera_lagunensis	7	16	7	17	14	4	2	3	6	0	0	14	0	0	6	1	0	0	0	0	11	0	0	5	10	3	5	15	1	12	8	6	14	15	12	0	8	6	13	0	0	12
11	d__Archaea	p__Crenarchaeota	c__Thermoprotei	o__Desulfurococcales				10	21	22	42	20	8	15	16	32	0	0	47	0	0	26	2	0	0	1	0	34	0	3	41	38	33	16	29	32	22	23	8	39	42	47	2	3	31	26	0	0	50
12	d__Archaea	p__Crenarchaeota	c__Thermoprotei	o__Desulfurococcales	f__Desulfurococcaceae			9	17	21	38	18	6	14	15	30	0	0	42	0	0	23	2	0	0	1	0	32	0	3	39	35	33	14	24	32	21	18	8	38	36	43	2	2	28	22	0	0	50
13	d__Archaea	p__Crenarchaeota	c__Thermoprotei	o__Desulfurococcales	f__Desulfurococcaceae	g__Aeropyrum		3	0	2	3	0	1	1	0	4	0	0	3	0	0	2	0	0	0	0	0	4	0	0	4	4	1	4	3	3	4	3	1	4	4	2	0	0	0	4	0	0	2
14	d__Archaea	p__Crenarchaeota	c__Thermoprotei	o__Desulfurococcales	f__Desulfurococcaceae	g__Aeropyrum	s__Aeropyrum_camini	0	0	1	1	0	0	1	0	3	0	0	3	0	0	1	0	0	0	0	0	3	0	0	4	1	1	0	3	2	2	2	0	1	3	1	0	0	0	4	0	0	1
15	d__Archaea	p__Crenarchaeota	c__Thermoprotei	o__Desulfurococcales	f__Desulfurococcaceae	g__Aeropyrum	s__Aeropyrum_pernix	1	0	1	2	0	0	0	0	0	0	0	0	0	0	1	0	0	0	0	0	0	0	0	0	2	0	3	0	1	2	0	0	3	1	1	0	0	0	0	0	0	1
16	d__Archaea	p__Crenarchaeota	c__Thermoprotei	o__Desulfurococcales	f__Desulfurococcaceae	g__Desulfurococcus		2	3	3	2	4	1	3	1	7	0	0	5	0	0	4	1	0	0	0	0	1	0	0	2	3	2	1	2	1	2	0	0	1	5	2	0	0	4	1	0	0	0
17	d__Archaea	p__Crenarchaeota	c__Thermoprotei	o__Desulfurococcales	f__Desulfurococcaceae	g__Desulfurococcus	s__Desulfurococcus_fermentans	1	2	1	0	2	1	1	1	2	0	0	4	0	0	4	1	0	0	0	0	0	0	0	1	1	0	0	2	0	1	0	0	0	0	0	0	0	0	1	0	0	0
18	d__Archaea	p__Crenarchaeota	c__Thermoprotei	o__Desulfurococcales	f__Desulfurococcaceae	g__Desulfurococcus	s__Desulfurococcus_kamchatkensis	0	1	1	1	2	0	0	0	2	0	0	1	0	0	0	0	0	0	0	0	1	0	0	0	1	0	1	0	0	0	0	0	0	2	1	0	0	0	0	0	0	0
19	d__Archaea	p__Crenarchaeota	c__Thermoprotei	o__Desulfurococcales	f__Desulfurococcaceae	g__Desulfurococcus	s__Desulfurococcus_mucosus	1	0	1	1	0	0	2	0	3	0	0	0	0	0	0	0	0	0	0	0	0	0	0	1	1	1	0	0	1	1	0	0	1	3	1	0	0	4	0	0	0	0
20	d__Archaea	p__Crenarchaeota	c__Thermoprotei	o__Desulfurococcales	f__Desulfurococcaceae	g__Ignicoccus		0	5	0	6	1	1	1	0	0	0	0	3	0	0	2	0	0	0	0	0	3	0	0	6	2	13	0	1	16	1	4	0	2	0	2	0	0	1	2	0	0	4
21	d__Archaea	p__Crenarchaeota	c__Thermoprotei	o__Desulfurococcales	f__Desulfurococcaceae	g__Ignicoccus	s__Ignicoccus_hospitalis	0	5	0	6	1	1	1	0	0	0	0	3	0	0	2	0	0	0	0	0	3	0	0	6	2	13	0	1	16	1	4	0	2	0	2	0	0	1	2	0	0	4
22	d__Archaea	p__Crenarchaeota	c__Thermoprotei	o__Desulfurococcales	f__Desulfurococcaceae	g__Ignisphaera		2	5	2	8	7	1	3	5	7	0	0	8	0	0	4	0	0	0	0	0	4	0	0	5	2	2	1	5	6	5	1	0	2	9	12	0	0	12	3	0	0	17
23	d__Archaea	p__Crenarchaeota	c__Thermoprotei	o__Desulfurococcales	f__Desulfurococcaceae	g__Ignisphaera	s__Ignisphaera_aggregans	2	5	2	8	7	1	3	5	7	0	0	8	0	0	4	0	0	0	0	0	4	0	0	5	2	2	1	5	6	5	1	0	2	9	12	0	0	12	3	0	0	17
24	d__Archaea	p__Crenarchaeota	c__Thermoprotei	o__Desulfurococcales	f__Desulfurococcaceae	g__Staphylothermus		1	3	4	3	2	2	4	2	7	0	0	16	0	0	6	1	0	0	1	0	6	0	2	7	5	2	4	4	2	5	3	5	3	4	8	0	1	3	5	0	0	5
25	d__Archaea	p__Crenarchaeota	c__Thermoprotei	o__Desulfurococcales	f__Desulfurococcaceae	g__Staphylothermus	s__Staphylothermus_hellenicus	0	1	2	2	2	0	2	1	3	0	0	12	0	0	5	0	0	0	1	0	4	0	0	1	1	1	3	0	0	1	1	2	1	4	0	0	1	1	5	0	0	1
26	d__Archaea	p__Crenarchaeota	c__Thermoprotei	o__Desulfurococcales	f__Desulfurococcaceae	g__Staphylothermus	s__Staphylothermus_marinus	1	2	2	1	0	1	2	1	4	0	0	4	0	0	0	1	0	0	0	0	2	0	2	6	4	1	1	3	2	4	2	3	2	0	8	0	0	2	0	0	0	4
27	d__Archaea	p__Crenarchaeota	c__Thermoprotei	o__Desulfurococcales	f__Desulfurococcaceae	g__Thermogladius		1	1	10	15	4	0	2	7	3	0	0	6	0	0	5	0	0	0	0	0	13	0	1	15	19	12	4	9	4	4	6	2	26	14	17	2	0	8	5	0	0	20
28	d__Archaea	p__Crenarchaeota	c__Thermoprotei	o__Desulfurococcales	f__Desulfurococcaceae	g__Thermogladius	s__Thermogladius_cellulolyticus	1	1	10	15	4	0	2	7	3	0	0	6	0	0	5	0	0	0	0	0	13	0	1	15	19	12	4	9	4	4	6	2	26	14	17	2	0	8	5	0	0	20
29	d__Archaea	p__Crenarchaeota	c__Thermoprotei	o__Desulfurococcales	f__Desulfurococcaceae	g__Thermosphaera		0	0	0	1	0	0	0	0	2	0	0	1	0	0	0	0	0	0	0	0	1	0	0	0	0	0	0	0	0	0	0	0	0	0	0	0	1	0	2	0	0	1
30	d__Archaea	p__Crenarchaeota	c__Thermoprotei	o__Desulfurococcales	f__Desulfurococcaceae	g__Thermosphaera	s__Thermosphaera_aggregans	0	0	0	1	0	0	0	0	2	0	0	1	0	0	0	0	0	0	0	0	1	0	0	0	0	0	0	0	0	0	0	0	0	0	0	0	1	0	2	0	0	1
31	d__Archaea	p__Crenarchaeota	c__Thermoprotei	o__Desulfurococcales	f__Pyrodictiaceae			1	4	1	4	2	2	1	1	2	0	0	5	0	0	3	0	0	0	0	0	2	0	0	2	3	0	2	5	0	1	5	0	1	6	4	0	1	3	4	0	0	0
32	d__Archaea	p__Crenarchaeota	c__Thermoprotei	o__Desulfurococcales	f__Pyrodictiaceae	g__Hyperthermus		1	2	0	0	2	0	0	1	0	0	0	4	0	0	2	0	0	0	0	0	2	0	0	1	3	0	0	2	0	0	2	0	1	4	3	0	1	3	3	0	0	0
33	d__Archaea	p__Crenarchaeota	c__Thermoprotei	o__Desulfurococcales	f__Pyrodictiaceae	g__Hyperthermus	s__Hyperthermus_butylicus	1	2	0	0	2	0	0	1	0	0	0	4	0	0	2	0	0	0	0	0	2	0	0	1	3	0	0	2	0	0	2	0	1	4	3	0	1	3	3	0	0	0
34	d__Archaea	p__Crenarchaeota	c__Thermoprotei	o__Desulfurococcales	f__Pyrodictiaceae	g__Pyrolobus		0	2	1	4	0	2	1	0	2	0	0	1	0	0	1	0	0	0	0	0	0	0	0	1	0	0	2	3	0	1	3	0	0	2	1	0	0	0	1	0	0	0
35	d__Archaea	p__Crenarchaeota	c__Thermoprotei	o__Desulfurococcales	f__Pyrodictiaceae	g__Pyrolobus	s__Pyrolobus_fumarii	0	2	1	4	0	2	1	0	2	0	0	1	0	0	1	0	0	0	0	0	0	0	0	1	0	0	2	3	0	1	3	0	0	2	1	0	0	0	1	0	0	0
36	d__Archaea	p__Crenarchaeota	c__Thermoprotei	o__Fervidicoccales				0	3	2	1	0	0	0	2	3	0	0	4	0	0	0	0	0	0	0	0	5	0	0	1	3	0	0	1	5	0	2	1	0	3	5	0	1	1	1	0	0	6
37	d__Archaea	p__Crenarchaeota	c__Thermoprotei	o__Fervidicoccales	f__Fervidicoccaceae			0	3	2	1	0	0	0	2	3	0	0	4	0	0	0	0	0	0	0	0	5	0	0	1	3	0	0	1	5	0	2	1	0	3	5	0	1	1	1	0	0	6
38	d__Archaea	p__Crenarchaeota	c__Thermoprotei	o__Fervidicoccales	f__Fervidicoccaceae	g__Fervidicoccus		0	3	2	1	0	0	0	2	3	0	0	4	0	0	0	0	0	0	0	0	5	0	0	1	3	0	0	1	5	0	2	1	0	3	5	0	1	1	1	0	0	6
39	d__Archaea	p__Crenarchaeota	c__Thermoprotei	o__Fervidicoccales	f__Fervidicoccaceae	g__Fervidicoccus	s__Fervidicoccus_fontis	0	3	2	1	0	0	0	2	3	0	0	4	0	0	0	0	0	0	0	0	5	0	0	1	3	0	0	1	5	0	2	1	0	3	5	0	1	1	1	0	0	6
40	d__Archaea	p__Crenarchaeota	c__Thermoprotei	o__Sulfolobales				15	22	16	29	21	10	6	8	25	0	0	34	0	0	14	5	0	0	9	0	24	0	5	22	16	8	12	15	26	22	13	15	20	12	29	0	8	32	23	0	0	16
41	d__Archaea	p__Crenarchaeota	c__Thermoprotei	o__Sulfolobales	f__Sulfolobaceae			15	22	16	29	21	10	6	8	25	0	0	34	0	0	14	5	0	0	9	0	24	0	5	22	16	8	12	15	26	22	13	15	20	12	29	0	8	32	23	0	0	16
42	d__Archaea	p__Crenarchaeota	c__Thermoprotei	o__Sulfolobales	f__Sulfolobaceae	g__Acidianus		4	2	4	7	4	0	0	1	6	0	0	3	0	0	2	1	0	0	0	0	4	0	0	2	1	0	7	2	3	1	3	5	2	2	2	0	0	1	0	0	0	0
43	d__Archaea	p__Crenarchaeota	c__Thermoprotei	o__Sulfolobales	f__Sulfolobaceae	g__Acidianus	s__Acidianus_hospitalis	4	2	4	7	4	0	0	1	6	0	0	3	0	0	2	1	0	0	0	0	4	0	0	2	1	0	7	2	3	1	3	5	2	2	2	0	0	1	0	0	0	0
44	d__Archaea	p__Crenarchaeota	c__Thermoprotei	o__Sulfolobales	f__Sulfolobaceae	g__Metallosphaera		1	0	0	0	1	0	0	0	1	0	0	0	0	0	2	0	0	0	0	0	2	0	0	1	4	0	0	0	0	1	1	0	3	0	1	0	1	1	4	0	0	1
45	d__Archaea	p__Crenarchaeota	c__Thermoprotei	o__Sulfolobales	f__Sulfolobaceae	g__Metallosphaera	s__Metallosphaera_cuprina	1	0	0	0	1	0	0	0	1	0	0	0	0	0	1	0	0	0	0	0	1	0	0	0	3	0	0	0	0	1	0	0	2	0	0	0	0	1	4	0	0	0
46	d__Archaea	p__Crenarchaeota	c__Thermoprotei	o__Sulfolobales	f__Sulfolobaceae	g__Metallosphaera	s__Metallosphaera_sedula	0	0	0	0	0	0	0	0	0	0	0	0	0	0	1	0	0	0	0	0	1	0	0	1	1	0	0	0	0	0	1	0	1	0	1	0	1	0	0	0	0	0
47	d__Archaea	p__Crenarchaeota	c__Thermoprotei	o__Sulfolobales	f__Sulfolobaceae	g__Sulfolobus		10	20	12	21	16	10	6	7	17	0	0	30	0	0	10	4	0	0	8	0	18	0	5	17	11	8	5	13	23	20	7	10	15	9	26	0	7	29	19	0	0	15
48	d__Archaea	p__Crenarchaeota	c__Thermoprotei	o__Sulfolobales	f__Sulfolobaceae	g__Sulfolobus	s__Sulfolobus_acidocaldarius	5	7	4	4	5	4	1	2	3	0	0	8	0	0	1	0	0	0	0	0	5	0	0	2	7	2	1	3	2	3	2	4	2	2	11	0	2	4	2	0	0	0
49	d__Archaea	p__Crenarchaeota	c__Thermoprotei	o__Sulfolobales	f__Sulfolobaceae	g__Sulfolobus	s__Sulfolobus_islandicus	1	1	3	2	1	0	0	1	0	0	0	5	0	0	1	0	0	0	0	0	3	0	0	0	1	0	1	1	3	2	2	2	0	0	1	0	1	0	5	0	0	2
50	d__Archaea	p__Crenarchaeota	c__Thermoprotei	o__Sulfolobales	f__Sulfolobaceae	g__Sulfolobus	s__Sulfolobus_solfataricus	1	0	1	5	1	0	4	2	7	0	0	3	0	0	0	0	0	0	0	0	2	0	0	1	0	1	1	0	1	2	0	2	0	1	1	0	1	0	1	0	0	1
51	d__Archaea	p__Crenarchaeota	c__Thermoprotei	o__Sulfolobales	f__Sulfolobaceae	g__Sulfolobus	s__Sulfolobus_tokodaii	0	2	1	3	2	2	0	1	4	0	0	5	0	0	5	4	0	0	7	0	5	0	4	9	3	5	1	6	6	9	3	2	3	4	8	0	1	19	9	0	0	8
52	d__Archaea	p__Crenarchaeota	c__Thermoprotei	o__Thermoproteales				16	17	19	43	17	10	12	14	19	0	3	60	0	0	26	2	0	0	4	0	30	0	2	30	50	20	38	35	46	35	42	22	46	46	27	114	47	26	37	0	0	24
53	d__Archaea	p__Crenarchaeota	c__Thermoprotei	o__Thermoproteales	f__Thermofilaceae			2	5	6	13	6	3	0	1	3	0	0	8	0	0	6	0	0	0	1	0	10	0	0	3	6	3	3	2	6	2	8	1	10	9	6	0	42	5	4	0	0	6
54	d__Archaea	p__Crenarchaeota	c__Thermoprotei	o__Thermoproteales	f__Thermofilaceae	g__Thermofilum		2	5	6	13	6	3	0	1	3	0	0	8	0	0	6	0	0	0	1	0	10	0	0	3	6	3	3	2	6	2	8	1	10	9	6	0	42	5	4	0	0	6
55	d__Archaea	p__Crenarchaeota	c__Thermoprotei	o__Thermoproteales	f__Thermofilaceae	g__Thermofilum	s__Thermofilum_pendens	0	1	2	2	1	0	0	1	2	0	0	5	0	0	3	0	0	0	0	0	5	0	0	1	1	1	0	1	5	0	1	0	3	6	1	0	1	1	2	0	0	2
56	d__Archaea	p__Crenarchaeota	c__Thermoprotei	o__Thermoproteales	f__Thermofilaceae	g__Thermofilum	s__Thermofilum_sp_191b	2	4	4	11	5	3	0	0	1	0	0	3	0	0	3	0	0	0	1	0	5	0	0	2	5	2	3	1	1	2	7	1	7	3	5	0	41	4	2	0	0	4
57	d__Archaea	p__Crenarchaeota	c__Thermoprotei	o__Thermoproteales	f__Thermoproteaceae			14	12	13	30	11	7	12	13	16	0	3	52	0	0	20	2	0	0	2	0	20	0	2	27	44	17	35	33	40	33	34	21	36	37	21	114	5	21	33	0	0	18
58	d__Archaea	p__Crenarchaeota	c__Thermoprotei	o__Thermoproteales	f__Thermoproteaceae	g__Caldivirga		3	0	1	7	0	0	1	2	1	0	0	2	0	0	3	0	0	0	0	0	1	0	1	0	0	0	0	0	0	0	3	3	2	2	0	0	0	0	7	0	0	0
59	d__Archaea	p__Crenarchaeota	c__Thermoprotei	o__Thermoproteales	f__Thermoproteaceae	g__Caldivirga	s__Caldivirga_maquilingensis	3	0	1	7	0	0	1	2	1	0	0	2	0	0	3	0	0	0	0	0	1	0	1	0	0	0	0	0	0	0	3	3	2	2	0	0	0	0	7	0	0	0
60	d__Archaea	p__Crenarchaeota	c__Thermoprotei	o__Thermoproteales	f__Thermoproteaceae	g__Pyrobaculum		8	10	6	14	3	5	4	5	2	0	0	31	0	0	10	0	0	0	1	0	13	0	0	14	23	4	21	17	3	10	21	13	12	22	10	1	3	15	14	0	0	15
61	d__Archaea	p__Crenarchaeota	c__Thermoprotei	o__Thermoproteales	f__Thermoproteaceae	g__Pyrobaculum	s__Pyrobaculum_aerophilum	0	0	0	0	0	0	0	0	0	0	0	1	0	0	0	0	0	0	0	0	0	0	0	0	0	0	0	0	0	0	0	0	0	1	1	0	0	1	1	0	0	0
62	d__Archaea	p__Crenarchaeota	c__Thermoprotei	o__Thermoproteales	f__Thermoproteaceae	g__Pyrobaculum	s__Pyrobaculum_arsenaticum	1	0	0	0	0	2	1	0	0	0	0	1	0	0	1	0	0	0	0	0	1	0	0	0	1	0	0	0	0	1	0	0	0	0	0	0	0	2	1	0	0	0
63	d__Archaea	p__Crenarchaeota	c__Thermoprotei	o__Thermoproteales	f__Thermoproteaceae	g__Pyrobaculum	s__Pyrobaculum_calidifontis	1	4	0	1	0	0	0	0	0	0	0	4	0	0	0	0	0	0	0	0	1	0	0	2	0	1	1	4	0	0	3	0	1	0	2	0	0	0	0	0	0	4
64	d__Archaea	p__Crenarchaeota	c__Thermoprotei	o__Thermoproteales	f__Thermoproteaceae	g__Pyrobaculum	s__Pyrobaculum_islandicum	1	0	0	2	0	0	0	1	0	0	0	1	0	0	1	0	0	0	0	0	0	0	0	0	0	0	0	0	0	0	2	0	2	1	1	0	1	0	1	0	0	1
65	d__Archaea	p__Crenarchaeota	c__Thermoprotei	o__Thermoproteales	f__Thermoproteaceae	g__Pyrobaculum	s__Pyrobaculum_neutrophilum	1	1	4	3	0	0	1	1	1	0	0	5	0	0	0	0	0	0	0	0	3	0	0	0	12	0	4	5	0	0	2	2	3	2	2	0	0	3	1	0	0	2
66	d__Archaea	p__Crenarchaeota	c__Thermoprotei	o__Thermoproteales	f__Thermoproteaceae	g__Pyrobaculum	s__Pyrobaculum_oguniense	4	4	0	3	1	2	0	2	0	0	0	3	0	0	3	0	0	0	0	0	1	0	0	2	1	0	9	4	1	6	1	8	2	5	1	1	2	1	6	0	0	1
67	d__Archaea	p__Crenarchaeota	c__Thermoprotei	o__Thermoproteales	f__Thermoproteaceae	g__Pyrobaculum	s__Pyrobaculum_sp_186	0	0	2	4	2	1	2	0	1	0	0	9	0	0	3	0	0	0	1	0	4	0	0	9	9	3	7	3	2	3	11	2	3	12	1	0	0	8	3	0	0	6
68	d__Archaea	p__Crenarchaeota	c__Thermoprotei	o__Thermoproteales	f__Thermoproteaceae	g__Thermoproteus		2	2	6	7	4	2	1	4	5	0	2	16	0	0	7	1	0	0	1	0	5	0	1	5	11	12	14	11	28	17	9	5	6	4	2	113	1	4	9	0	0	1
69	d__Archaea	p__Crenarchaeota	c__Thermoprotei	o__Thermoproteales	f__Thermoproteaceae	g__Thermoproteus	s__Thermoproteus_tenax	2	1	5	1	2	1	0	0	3	0	1	4	0	0	1	0	0	0	1	0	0	0	0	0	3	0	13	7	0	14	1	2	2	2	0	0	1	0	5	0	0	1
70	d__Archaea	p__Crenarchaeota	c__Thermoprotei	o__Thermoproteales	f__Thermoproteaceae	g__Thermoproteus	s__Thermoproteus_uzoniensis	0	1	1	6	2	1	1	4	2	0	1	12	0	0	6	1	0	0	0	0	5	0	1	5	8	12	1	4	28	3	8	3	4	2	2	113	0	4	4	0	0	0
71	d__Archaea	p__Crenarchaeota	c__Thermoprotei	o__Thermoproteales	f__Thermoproteaceae	g__Vulcanisaeta		1	0	0	2	4	0	6	1	7	0	0	2	0	0	0	1	0	0	0	0	1	0	0	6	6	1	0	4	9	6	1	0	14	2	7	0	1	2	3	0	0	1
72	d__Archaea	p__Crenarchaeota	c__Thermoprotei	o__Thermoproteales	f__Thermoproteaceae	g__Vulcanisaeta	s__Vulcanisaeta_distributa	0	0	0	0	0	0	0	0	0	0	0	0	0	0	0	0	0	0	0	0	0	0	0	0	2	0	0	0	0	0	0	0	1	0	0	0	0	0	0	0	0	0
73	d__Archaea	p__Crenarchaeota	c__Thermoprotei	o__Thermoproteales	f__Thermoproteaceae	g__Vulcanisaeta	s__Vulcanisaeta_moutnovskia	1	0	0	2	4	0	6	1	7	0	0	2	0	0	0	1	0	0	0	0	1	0	0	6	4	1	0	4	9	6	1	0	13	2	7	0	1	2	3	0	0	1
74	d__Archaea	p__Euryarchaeota						139618	124504	43144	147097	61824	53009	14806	15561	10580	32	2131	130062	114	10	27097	3507	0	9	3303	20	37293	11	2777	4059	14585	10190	11365	19674	6136	10038	6946	80441	191256	91756	14794	3473	22303	26554	69026	102	19	13025
75	d__Archaea	p__Euryarchaeota	c__Archaeoglobi					15	25	34	38	20	7	29	23	38	0	1	53	0	0	29	11	0	0	13	0	38	0	14	25	33	24	45	43	40	47	44	37	36	42	46	6	8	34	29	0	0	51
76	d__Archaea	p__Euryarchaeota	c__Archaeoglobi	o__Archaeoglobales				15	25	34	38	20	7	29	23	38	0	1	53	0	0	29	11	0	0	13	0	38	0	14	25	33	24	45	43	40	47	44	37	36	42	46	6	8	34	29	0	0	51
77	d__Archaea	p__Euryarchaeota	c__Archaeoglobi	o__Archaeoglobales	f__Archaeoglobaceae			15	25	34	38	20	7	29	23	38	0	1	53	0	0	29	11	0	0	13	0	38	0	14	25	33	24	45	43	40	47	44	37	36	42	46	6	8	34	29	0	0	51
78	d__Archaea	p__Euryarchaeota	c__Archaeoglobi	o__Archaeoglobales	f__Archaeoglobaceae	g__Archaeoglobus		14	16	28	33	16	7	23	17	16	0	1	43	0	0	27	4	0	0	5	0	31	0	4	21	22	9	37	34	29	45	35	36	31	36	34	5	6	29	24	0	0	30
79	d__Archaea	p__Euryarchaeota	c__Archaeoglobi	o__Archaeoglobales	f__Archaeoglobaceae	g__Archaeoglobus	s__Archaeoglobus_fulgidus	0	3	5	9	6	1	8	6	4	0	1	10	0	0	9	1	0	0	0	0	7	0	0	6	6	3	0	2	2	2	13	3	8	8	10	4	0	15	4	0	0	8
80	d__Archaea	p__Euryarchaeota	c__Archaeoglobi	o__Archaeoglobales	f__Archaeoglobaceae	g__Archaeoglobus	s__Archaeoglobus_profundus	2	0	0	1	0	2	2	0	0	0	0	1	0	0	1	0	0	0	0	0	1	0	0	0	3	0	0	0	3	1	0	3	0	0	0	1	2	0	2	0	0	1
81	d__Archaea	p__Euryarchaeota	c__Archaeoglobi	o__Archaeoglobales	f__Archaeoglobaceae	g__Archaeoglobus	s__Archaeoglobus_sulfaticallidus	2	12	14	13	9	2	12	11	9	0	0	21	0	0	15	3	0	0	5	0	17	0	4	12	6	5	2	15	20	8	16	5	21	24	15	0	1	11	16	0	0	18
82	d__Archaea	p__Euryarchaeota	c__Archaeoglobi	o__Archaeoglobales	f__Archaeoglobaceae	g__Archaeoglobus	s__Archaeoglobus_veneficus	10	1	9	10	1	2	1	0	3	0	0	11	0	0	2	0	0	0	0	0	6	0	0	3	7	1	35	17	4	34	6	25	2	4	9	0	3	3	2	0	0	3
83	d__Archaea	p__Euryarchaeota	c__Archaeoglobi	o__Archaeoglobales	f__Archaeoglobaceae	g__Ferroglobus		1	9	6	5	4	0	6	6	22	0	0	10	0	0	2	7	0	0	8	0	7	0	10	4	11	15	8	9	11	2	9	1	5	6	12	1	2	5	5	0	0	21
84	d__Archaea	p__Euryarchaeota	c__Archaeoglobi	o__Archaeoglobales	f__Archaeoglobaceae	g__Ferroglobus	s__Ferroglobus_placidus	1	9	6	5	4	0	6	6	22	0	0	10	0	0	2	7	0	0	8	0	7	0	10	4	11	15	8	9	11	2	9	1	5	6	12	1	2	5	5	0	0	21
85	d__Archaea	p__Euryarchaeota	c__Halobacteria					793	264	335	569	221	248	225	229	275	1	46	1352	5	2	733	181	0	0	231	0	549	1	146	616	902	349	659	668	506	786	511	442	484	508	488	270	193	373	661	5	0	471
86	d__Archaea	p__Euryarchaeota	c__Halobacteria	o__Halobacteriales				793	264	335	569	221	248	225	229	275	1	46	1352	5	2	733	181	0	0	231	0	549	1	146	616	902	349	659	668	506	786	511	442	484	508	488	270	193	373	661	5	0	471
87	d__Archaea	p__Euryarchaeota	c__Halobacteria	o__Halobacteriales	f__Halobacteriaceae			793	264	335	569	221	248	225	229	275	1	46	1352	5	2	733	181	0	0	231	0	549	1	146	616	902	349	659	668	506	786	511	442	484	508	488	270	193	373	661	5	0	471
88	d__Archaea	p__Euryarchaeota	c__Halobacteria	o__Halobacteriales	f__Halobacteriaceae	g__Halalkalicoccus		20	5	17	26	8	8	7	10	11	0	5	43	0	0	29	6	0	0	6	0	21	0	4	5	72	22	33	21	22	47	27	6	18	31	20	8	2	11	15	0	0	22
89	d__Archaea	p__Euryarchaeota	c__Halobacteria	o__Halobacteriales	f__Halobacteriaceae	g__Halalkalicoccus	s__Halalkalicoccus_jeotgali	20	5	17	26	8	8	7	10	11	0	5	43	0	0	29	6	0	0	6	0	21	0	4	5	72	22	33	21	22	47	27	6	18	31	20	8	2	11	15	0	0	22
90	d__Archaea	p__Euryarchaeota	c__Halobacteria	o__Halobacteriales	f__Halobacteriaceae	g__Haloarcula		25	13	8	26	11	15	15	10	13	0	1	77	0	0	57	34	0	0	30	0	33	0	28	42	50	24	40	23	10	49	24	15	26	37	20	8	3	25	44	1	0	30
91	d__Archaea	p__Euryarchaeota	c__Halobacteria	o__Halobacteriales	f__Halobacteriaceae	g__Haloarcula	s__Haloarcula_hispanica	10	7	5	8	1	6	9	1	5	0	0	33	0	0	30	17	0	0	13	0	9	0	13	20	18	15	16	8	7	20	12	10	18	20	6	8	1	20	21	0	0	15
92	d__Archaea	p__Euryarchaeota	c__Halobacteria	o__Halobacteriales	f__Halobacteriaceae	g__Haloarcula	s__Haloarcula_marismortui	13	3	3	15	7	9	3	2	5	0	1	34	0	0	22	17	0	0	17	0	15	0	15	6	25	9	23	10	3	27	9	3	4	12	9	0	2	3	18	1	0	11
93	d__Archaea	p__Euryarchaeota	c__Halobacteria	o__Halobacteriales	f__Halobacteriaceae	g__Halobacterium		17	12	10	22	3	4	2	5	3	0	0	30	0	0	13	2	0	0	1	0	13	0	0	6	18	19	30	19	22	47	13	13	13	5	13	0	3	5	14	0	0	5
94	d__Archaea	p__Euryarchaeota	c__Halobacteria	o__Halobacteriales	f__Halobacteriaceae	g__Halobacterium	s__Halobacterium_salinarum	17	12	10	22	3	4	2	5	3	0	0	30	0	0	13	2	0	0	1	0	13	0	0	6	18	19	30	19	22	47	13	13	13	5	13	0	3	5	14	0	0	5
95	d__Archaea	p__Euryarchaeota	c__Halobacteria	o__Halobacteriales	f__Halobacteriaceae	g__Haloferax		26	27	33	38	20	17	16	27	31	0	2	115	1	1	64	25	0	0	25	0	50	0	4	46	81	31	54	67	41	67	46	42	25	44	48	3	9	21	56	0	0	35
96	d__Archaea	p__Euryarchaeota	c__Halobacteria	o__Halobacteriales	f__Halobacteriaceae	g__Haloferax	s__Haloferax_mediterranei	5	10	15	17	7	5	11	10	15	0	0	19	0	1	27	15	0	0	17	0	19	0	1	14	35	10	10	36	17	14	21	9	12	19	18	2	3	11	23	0	0	17
97	d__Archaea	p__Euryarchaeota	c__Halobacteria	o__Halobacteriales	f__Halobacteriaceae	g__Haloferax	s__Haloferax_volcanii	20	17	18	20	10	11	5	17	12	0	2	91	1	0	36	9	0	0	7	0	27	0	3	31	44	21	43	24	24	52	24	33	12	25	25	1	6	10	32	0	0	16
98	d__Archaea	p__Euryarchaeota	c__Halobacteria	o__Halobacteriales	f__Halobacteriaceae	g__Halogeometricum		15	10	10	16	6	6	6	10	10	0	0	30	0	1	24	3	0	0	5	0	16	0	3	5	36	4	17	26	13	13	13	15	16	19	16	2	4	8	16	0	0	14
99	d__Archaea	p__Euryarchaeota	c__Halobacteria	o__Halobacteriales	f__Halobacteriaceae	g__Halogeometricum	s__Halogeometricum_borinquense	15	10	10	16	6	6	6	10	10	0	0	30	0	1	24	3	0	0	5	0	16	0	3	5	36	4	17	26	13	13	13	15	16	19	16	2	4	8	16	0	0	14
100	d__Archaea	p__Euryarchaeota	c__Halobacteria	o__Halobacteriales	f__Halobacteriaceae	g__Halomicrobium		14	14	24	25	12	6	12	10	11	0	3	70	0	0	35	1	0	0	3	0	17	0	3	9	41	7	16	28	22	22	20	12	10	12	23	6	3	6	36	0	0	14
101	d__Archaea	p__Euryarchaeota	c__Halobacteria	o__Halobacteriales	f__Halobacteriaceae	g__Halomicrobium	s__Halomicrobium_mukohataei	14	14	24	25	12	6	12	10	11	0	3	70	0	0	35	1	0	0	3	0	17	0	3	9	41	7	16	28	22	22	20	12	10	12	23	6	3	6	36	0	0	14
102	d__Archaea	p__Euryarchaeota	c__Halobacteria	o__Halobacteriales	f__Halobacteriaceae	g__Halopiger		45	13	10	34	15	14	3	5	21	0	3	82	0	0	41	8	0	0	2	0	28	0	5	16	18	4	19	23	14	15	40	14	10	15	21	2	6	5	30	1	0	8
103	d__Archaea	p__Euryarchaeota	c__Halobacteria	o__Halobacteriales	f__Halobacteriaceae	g__Halopiger	s__Halopiger_xanaduensis	45	13	10	34	15	14	3	5	21	0	3	82	0	0	41	8	0	0	2	0	28	0	5	16	18	4	19	23	14	15	40	14	10	15	21	2	6	5	30	1	0	8
104	d__Archaea	p__Euryarchaeota	c__Halobacteria	o__Halobacteriales	f__Halobacteriaceae	g__Haloquadratum		24	17	23	41	19	12	20	14	20	0	0	30	0	0	52	22	0	0	51	0	45	0	25	98	40	5	9	37	21	13	26	14	73	35	38	3	46	96	39	0	0	56
105	d__Archaea	p__Euryarchaeota	c__Halobacteria	o__Halobacteriales	f__Halobacteriaceae	g__Haloquadratum	s__Haloquadratum_walsbyi	24	17	23	41	19	12	20	14	20	0	0	30	0	0	52	22	0	0	51	0	45	0	25	98	40	5	9	37	21	13	26	14	73	35	38	3	46	96	39	0	0	56
106	d__Archaea	p__Euryarchaeota	c__Halobacteria	o__Halobacteriales	f__Halobacteriaceae	g__Halorhabdus		26	29	30	42	13	15	13	19	17	0	4	99	0	0	57	11	0	0	5	0	39	0	6	35	75	35	37	26	25	65	44	29	26	37	32	3	5	8	42	1	0	22
107	d__Archaea	p__Euryarchaeota	c__Halobacteria	o__Halobacteriales	f__Halobacteriaceae	g__Halorhabdus	s__Halorhabdus_tiamatea	15	21	10	30	6	7	9	14	7	0	4	47	0	0	20	6	0	0	3	0	16	0	1	25	41	23	19	11	20	47	24	11	16	23	21	3	2	2	28	1	0	11
108	d__Archaea	p__Euryarchaeota	c__Halobacteria	o__Halobacteriales	f__Halobacteriaceae	g__Halorhabdus	s__Halorhabdus_utahensis	11	8	20	11	6	7	4	5	10	0	0	52	0	0	36	5	0	0	2	0	21	0	5	10	31	12	18	15	5	18	19	18	10	14	10	0	3	6	14	0	0	11
109	d__Archaea	p__Euryarchaeota	c__Halobacteria	o__Halobacteriales	f__Halobacteriaceae	g__Halorubrum		17	5	4	13	1	5	6	2	9	0	5	42	0	0	25	3	0	0	3	0	13	0	2	19	16	4	12	12	4	11	14	7	7	8	8	5	55	5	17	1	0	7
110	d__Archaea	p__Euryarchaeota	c__Halobacteria	o__Halobacteriales	f__Halobacteriaceae	g__Halorubrum	s__Halorubrum_lacusprofundi	17	5	4	13	1	5	6	2	9	0	5	42	0	0	25	3	0	0	3	0	13	0	2	19	16	4	12	12	4	11	14	7	7	8	8	5	55	5	17	1	0	7
111	d__Archaea	p__Euryarchaeota	c__Halobacteria	o__Halobacteriales	f__Halobacteriaceae	g__Haloterrigena		59	15	21	30	10	20	6	6	12	0	4	84	0	0	40	5	0	0	10	0	22	0	6	12	60	26	48	32	14	52	21	43	21	21	28	1	5	11	30	0	0	12
112	d__Archaea	p__Euryarchaeota	c__Halobacteria	o__Halobacteriales	f__Halobacteriaceae	g__Haloterrigena	s__Haloterrigena_turkmenica	59	15	21	30	10	20	6	6	12	0	4	84	0	0	40	5	0	0	10	0	22	0	6	12	60	26	48	32	14	52	21	43	21	21	28	1	5	11	30	0	0	12
113	d__Archaea	p__Euryarchaeota	c__Halobacteria	o__Halobacteriales	f__Halobacteriaceae	g__Halovivax		20	4	7	11	3	3	11	6	5	0	1	39	0	0	20	10	0	0	7	0	9	0	3	54	8	8	20	29	16	11	8	11	11	16	16	3	6	13	22	0	0	20
114	d__Archaea	p__Euryarchaeota	c__Halobacteria	o__Halobacteriales	f__Halobacteriaceae	g__Halovivax	s__Halovivax_ruber	20	4	7	11	3	3	11	6	5	0	1	39	0	0	20	10	0	0	7	0	9	0	3	54	8	8	20	29	16	11	8	11	11	16	16	3	6	13	22	0	0	20
115	d__Archaea	p__Euryarchaeota	c__Halobacteria	o__Halobacteriales	f__Halobacteriaceae	g__Natrialba		28	20	18	37	18	15	21	16	18	1	0	66	2	0	58	28	0	0	50	0	34	1	28	74	28	26	26	50	29	49	28	18	30	24	30	199	15	16	41	1	0	24
116	d__Archaea	p__Euryarchaeota	c__Halobacteria	o__Halobacteriales	f__Halobacteriaceae	g__Natrialba	s__Natrialba_magadii	28	20	18	37	18	15	21	16	18	1	0	66	2	0	58	28	0	0	50	0	34	1	28	74	28	26	26	50	29	49	28	18	30	24	30	199	15	16	41	1	0	24
117	d__Archaea	p__Euryarchaeota	c__Halobacteria	o__Halobacteriales	f__Halobacteriaceae	g__Natrinema		88	30	28	68	19	23	20	17	18	0	5	111	1	0	51	4	0	0	5	0	62	0	8	74	89	43	86	69	79	93	41	67	58	52	57	3	10	29	61	0	0	49
118	d__Archaea	p__Euryarchaeota	c__Halobacteria	o__Halobacteriales	f__Halobacteriaceae	g__Natrinema	s__Natrinema_pellirubrum	39	19	21	44	10	8	15	14	14	0	2	65	1	0	26	2	0	0	4	0	38	0	4	52	72	33	33	41	68	28	27	10	38	40	40	1	3	24	29	0	0	35
119	d__Archaea	p__Euryarchaeota	c__Halobacteria	o__Halobacteriales	f__Halobacteriaceae	g__Natrinema	s__Natrinema_sp_J7-2	47	11	6	24	9	14	5	3	4	0	3	44	0	0	24	2	0	0	1	0	24	0	4	20	16	10	53	26	11	65	14	57	19	10	17	2	7	5	31	0	0	13
120	d__Archaea	p__Euryarchaeota	c__Halobacteria	o__Halobacteriales	f__Halobacteriaceae	g__Natronobacterium		35	2	15	15	17	14	15	11	12	0	1	73	0	0	23	5	0	0	9	0	32	0	5	16	82	12	26	24	28	23	18	16	22	41	18	8	5	18	36	0	0	28
121	d__Archaea	p__Euryarchaeota	c__Halobacteria	o__Halobacteriales	f__Halobacteriaceae	g__Natronobacterium	s__Natronobacterium_gregoryi	35	2	15	15	17	14	15	11	12	0	1	73	0	0	23	5	0	0	9	0	32	0	5	16	82	12	26	24	28	23	18	16	22	41	18	8	5	18	36	0	0	28
122	d__Archaea	p__Euryarchaeota	c__Halobacteria	o__Halobacteriales	f__Halobacteriaceae	g__Natronococcus		254	11	12	33	6	41	6	5	11	0	1	130	0	0	36	8	0	0	5	0	27	0	1	16	20	22	72	31	45	71	18	44	13	15	23	2	6	6	53	0	0	12
123	d__Archaea	p__Euryarchaeota	c__Halobacteria	o__Halobacteriales	f__Halobacteriaceae	g__Natronococcus	s__Natronococcus_occultus	254	11	12	33	6	41	6	5	11	0	1	130	0	0	36	8	0	0	5	0	27	0	1	16	20	22	72	31	45	71	18	44	13	15	23	2	6	6	53	0	0	12
124	d__Archaea	p__Euryarchaeota	c__Halobacteria	o__Halobacteriales	f__Halobacteriaceae	g__Natronomonas		17	15	21	41	15	11	16	12	21	0	3	78	0	0	37	2	0	0	2	0	23	0	2	26	40	11	46	77	25	43	43	20	17	31	23	3	5	14	35	0	0	23
125	d__Archaea	p__Euryarchaeota	c__Halobacteria	o__Halobacteriales	f__Halobacteriaceae	g__Natronomonas	s__Natronomonas_moolapensis	10	6	3	14	6	5	4	2	6	0	2	43	0	0	16	1	0	0	2	0	11	0	1	9	14	4	25	27	11	24	21	12	5	12	4	2	2	7	20	0	0	13
126	d__Archaea	p__Euryarchaeota	c__Halobacteria	o__Halobacteriales	f__Halobacteriaceae	g__Natronomonas	s__Natronomonas_pharaonis	7	9	18	27	9	6	12	10	15	0	1	32	0	0	20	1	0	0	0	0	12	0	1	17	26	7	20	50	14	19	22	8	12	19	19	1	3	7	14	0	0	10
127	d__Archaea	p__Euryarchaeota	c__Halobacteria	o__Halobacteriales	f__Halobacteriaceae	g__Salinarchaeum		24	10	21	27	13	7	17	34	18	0	4	48	0	0	26	2	0	0	10	0	30	0	10	38	104	28	29	45	40	33	47	28	57	40	36	6	1	67	31	0	0	70
128	d__Archaea	p__Euryarchaeota	c__Halobacteria	o__Halobacteriales	f__Halobacteriaceae	g__Salinarchaeum	s__Salinarchaeum_sp_Harcht-Bsk1	24	10	21	27	13	7	17	34	18	0	4	48	0	0	26	2	0	0	10	0	30	0	10	38	104	28	29	45	40	33	47	28	57	40	36	6	1	67	31	0	0	70
129	d__Archaea	p__Euryarchaeota	c__Methanobacteria					137987	122876	41563	144405	60459	52165	13867	14597	9312	31	2022	125908	104	8	25025	2879	0	8	2477	19	35515	7	2232	1897	11340	8987	9663	17424	4257	7954	4480	78807	189061	89564	12580	3024	21505	24444	66499	94	17	10919
130	d__Archaea	p__Euryarchaeota	c__Methanobacteria	o__Methanobacteriales				137987	122876	41563	144405	60459	52165	13867	14597	9312	31	2022	125908	104	8	25025	2879	0	8	2477	19	35515	7	2232	1897	11340	8987	9663	17424	4257	7954	4480	78807	189061	89564	12580	3024	21505	24444	66499	94	17	10919
131	d__Archaea	p__Euryarchaeota	c__Methanobacteria	o__Methanobacteriales	f__Methanobacteriaceae			137960	122845	41553	144367	60440	52156	13861	14590	9299	31	2020	125881	104	8	25016	2877	0	8	2474	19	35504	7	2232	1895	11312	8971	9636	17401	4251	7925	4472	78790	189054	89554	12569	3020	21500	24436	66487	94	17	10910
132	d__Archaea	p__Euryarchaeota	c__Methanobacteria	o__Methanobacteriales	f__Methanobacteriaceae	g__Methanobacterium		60	159	82	149	59	80	29	17	30	0	4	152	1	0	52	7	0	0	20	0	53	0	7	61	116	83	111	58	83	95	51	118	59	49	164	17	44	75	80	3	0	58
133	d__Archaea	p__Euryarchaeota	c__Methanobacteria	o__Methanobacteriales	f__Methanobacteriaceae	g__Methanobacterium	s__Methanobacterium_lacus	16	22	23	42	16	21	9	12	5	0	1	43	1	0	17	5	0	0	8	0	16	0	3	31	29	24	25	14	23	23	25	24	28	16	41	2	10	28	25	1	0	19
134	d__Archaea	p__Euryarchaeota	c__Methanobacteria	o__Methanobacteriales	f__Methanobacteriaceae	g__Methanobacterium	s__Methanobacterium_paludis	14	30	23	28	20	15	14	2	18	0	0	56	0	0	19	1	0	0	2	0	24	0	1	19	45	29	29	16	19	22	17	12	13	21	25	4	6	24	25	1	0	29
135	d__Archaea	p__Euryarchaeota	c__Methanobacteria	o__Methanobacteriales	f__Methanobacteriaceae	g__Methanobacterium	s__Methanobacterium_sp_MB1	29	103	35	79	21	43	6	3	7	0	3	53	0	0	15	1	0	0	10	0	13	0	3	11	42	30	57	28	40	50	9	81	18	12	97	11	28	22	28	1	0	10
136	d__Archaea	p__Euryarchaeota	c__Methanobacteria	o__Methanobacteriales	f__Methanobacteriaceae	g__Methanobrevibacter		137605	121907	41244	143645	60195	51819	13780	14527	9191	31	2002	125162	103	8	24840	2844	0	7	2426	19	35341	7	2211	1706	10995	8755	9275	17225	3939	7623	4266	78263	188870	89402	12205	2933	21377	24295	66142	90	17	10800
137	d__Archaea	p__Euryarchaeota	c__Methanobacteria	o__Methanobacteriales	f__Methanobacteriaceae	g__Methanobrevibacter	s__Methanobrevibacter_ruminantium	418	2066	1309	1689	627	929	178	324	275	0	148	2598	4	0	638	170	0	0	135	0	661	0	82	525	2006	7026	2504	925	2240	2405	1868	625	251	308	1842	142	159	320	1391	2	1	690
138	d__Archaea	p__Euryarchaeota	c__Methanobacteria	o__Methanobacteriales	f__Methanobacteriaceae	g__Methanobrevibacter	s__Methanobrevibacter_smithii	459	1517	1244	944	478	593	80	162	180	1	85	1840	4	1	407	97	0	0	121	0	428	0	49	190	2444	1332	1413	385	1210	1177	991	526	197	202	1096	64	83	259	866	2	0	191
139	d__Archaea	p__Euryarchaeota	c__Methanobacteria	o__Methanobacteriales	f__Methanobacteriaceae	g__Methanobrevibacter	s__Methanobrevibacter_sp_AbM4	136701	118244	38656	140955	59075	50256	13517	14024	8727	30	1769	120627	94	7	23767	2572	0	7	2167	19	34231	7	2078	977	6472	320	5312	15896	452	4001	1374	77089	188417	88874	9221	2722	21132	23703	63846	86	16	9907
140	d__Archaea	p__Euryarchaeota	c__Methanobacteria	o__Methanobacteriales	f__Methanobacteriaceae	g__Methanosphaera		277	742	203	544	158	239	48	39	61	0	12	534	0	0	114	23	0	0	23	0	97	0	9	109	173	104	227	104	209	171	138	396	108	90	173	28	77	41	239	1	0	45
141	d__Archaea	p__Euryarchaeota	c__Methanobacteria	o__Methanobacteriales	f__Methanobacteriaceae	g__Methanosphaera	s__Methanosphaera_stadtmanae	277	742	203	544	158	239	48	39	61	0	12	534	0	0	114	23	0	0	23	0	97	0	9	109	173	104	227	104	209	171	138	396	108	90	173	28	77	41	239	1	0	45
142	d__Archaea	p__Euryarchaeota	c__Methanobacteria	o__Methanobacteriales	f__Methanobacteriaceae	g__Methanothermobacter		7	17	15	15	13	6	4	4	14	0	1	17	0	0	6	0	0	0	2	0	9	0	1	12	5	9	8	9	7	6	8	7	15	11	14	41	1	22	9	0	0	6
143	d__Archaea	p__Euryarchaeota	c__Methanobacteria	o__Methanobacteriales	f__Methanobacteriaceae	g__Methanothermobacter	s__Methanothermobacter_marburgensis	0	5	3	3	3	1	0	1	3	0	0	6	0	0	3	0	0	0	0	0	4	0	0	6	1	1	6	4	2	2	3	1	7	1	6	0	0	20	2	0	0	4
144	d__Archaea	p__Euryarchaeota	c__Methanobacteria	o__Methanobacteriales	f__Methanobacteriaceae	g__Methanothermobacter	s__Methanothermobacter_thermautotrophicus	6	11	11	11	7	5	4	3	10	0	1	9	0	0	3	0	0	0	2	0	4	0	1	5	4	4	2	5	5	4	4	5	8	9	6	41	1	2	6	0	0	2
145	d__Archaea	p__Euryarchaeota	c__Methanobacteria	o__Methanobacteriales	f__Methanothermaceae			25	31	10	38	18	9	5	6	12	0	2	26	0	0	9	2	0	0	3	0	11	0	0	2	28	15	26	23	6	27	8	17	6	9	10	4	5	8	11	0	0	9
146	d__Archaea	p__Euryarchaeota	c__Methanobacteria	o__Methanobacteriales	f__Methanothermaceae	g__Methanothermus		25	31	10	38	18	9	5	6	12	0	2	26	0	0	9	2	0	0	3	0	11	0	0	2	28	15	26	23	6	27	8	17	6	9	10	4	5	8	11	0	0	9
147	d__Archaea	p__Euryarchaeota	c__Methanobacteria	o__Methanobacteriales	f__Methanothermaceae	g__Methanothermus	s__Methanothermus_fervidus	25	31	10	38	18	9	5	6	12	0	2	26	0	0	9	2	0	0	3	0	11	0	0	2	28	15	26	23	6	27	8	17	6	9	10	4	5	8	11	0	0	9
148	d__Archaea	p__Euryarchaeota	c__Methanococci					222	417	336	400	268	165	121	123	205	0	9	391	3	0	170	29	0	0	48	0	199	0	20	170	243	151	261	277	195	240	210	224	311	304	364	29	283	313	290	0	0	264
149	d__Archaea	p__Euryarchaeota	c__Methanococci	o__Methanococcales				222	417	336	400	268	165	121	123	205	0	9	391	3	0	170	29	0	0	48	0	199	0	20	170	243	151	261	277	195	240	210	224	311	304	364	29	283	313	290	0	0	264
150	d__Archaea	p__Euryarchaeota	c__Methanococci	o__Methanococcales	f__Methanocaldococcaceae			63	118	53	110	49	38	14	14	47	0	2	79	0	0	32	7	0	0	8	0	41	0	1	29	50	34	57	39	30	55	41	72	62	50	66	9	98	78	60	0	0	37
151	d__Archaea	p__Euryarchaeota	c__Methanococci	o__Methanococcales	f__Methanocaldococcaceae	g__Methanocaldococcus		57	87	44	96	42	35	13	10	40	0	2	62	0	0	25	6	0	0	6	0	35	0	0	25	42	23	51	36	27	48	33	69	49	48	52	6	97	68	54	0	0	32
152	d__Archaea	p__Euryarchaeota	c__Methanococci	o__Methanococcales	f__Methanocaldococcaceae	g__Methanocaldococcus	s__Methanocaldococcus_fervens	10	4	6	7	3	5	0	3	5	0	1	10	0	0	8	1	0	0	1	0	9	0	0	4	10	6	16	5	7	19	10	8	3	2	13	1	20	1	11	0	0	3
153	d__Archaea	p__Euryarchaeota	c__Methanococci	o__Methanococcales	f__Methanocaldococcaceae	g__Methanocaldococcus	s__Methanocaldococcus_infernus	4	1	2	5	1	0	3	1	5	0	0	10	0	0	3	1	0	0	0	0	7	0	0	11	6	4	8	9	4	8	4	5	9	9	11	1	5	39	7	0	0	9
154	d__Archaea	p__Euryarchaeota	c__Methanococci	o__Methanococcales	f__Methanocaldococcaceae	g__Methanocaldococcus	s__Methanocaldococcus_jannaschii	31	21	5	20	7	22	2	1	3	0	1	13	0	0	6	1	0	0	2	0	8	0	0	3	11	2	13	6	6	8	5	41	9	10	4	0	5	8	22	0	0	5
155	d__Archaea	p__Euryarchaeota	c__Methanococci	o__Methanococcales	f__Methanocaldococcaceae	g__Methanocaldococcus	s__Methanocaldococcus_sp_FS46-22	10	9	5	13	9	7	3	4	16	0	0	14	0	0	4	1	0	0	0	0	2	0	0	3	9	3	11	8	5	6	4	9	8	5	5	4	17	5	7	0	0	9
156	d__Archaea	p__Euryarchaeota	c__Methanococci	o__Methanococcales	f__Methanocaldococcaceae	g__Methanocaldococcus	s__Methanocaldococcus_vulcanius	2	51	22	50	19	1	5	1	9	0	0	14	0	0	3	2	0	0	3	0	7	0	0	2	2	8	3	8	5	7	7	5	20	18	14	0	50	13	7	0	0	6
157	d__Archaea	p__Euryarchaeota	c__Methanococci	o__Methanococcales	f__Methanocaldococcaceae	g__Methanotorris		6	29	9	13	7	3	1	4	7	0	0	17	0	0	6	1	0	0	1	0	6	0	1	4	8	11	6	3	3	7	8	3	13	2	12	3	1	10	6	0	0	5
158	d__Archaea	p__Euryarchaeota	c__Methanococci	o__Methanococcales	f__Methanocaldococcaceae	g__Methanotorris	s__Methanotorris_igneus	6	29	9	13	7	3	1	4	7	0	0	17	0	0	6	1	0	0	1	0	6	0	1	4	8	11	6	3	3	7	8	3	13	2	12	3	1	10	6	0	0	5
159	d__Archaea	p__Euryarchaeota	c__Methanococci	o__Methanococcales	f__Methanococcaceae			159	299	283	290	219	127	107	109	158	0	7	312	3	0	138	22	0	0	40	0	158	0	19	141	193	117	204	238	165	185	169	152	249	254	295	20	185	235	230	0	0	227
160	d__Archaea	p__Euryarchaeota	c__Methanococci	o__Methanococcales	f__Methanococcaceae	g__Methanococcus		142	271	261	266	194	114	96	99	143	0	6	278	3	0	124	22	0	0	38	0	140	0	19	131	187	106	191	214	146	172	144	142	235	242	269	19	155	211	217	0	0	203
161	d__Archaea	p__Euryarchaeota	c__Methanococci	o__Methanococcales	f__Methanococcaceae	g__Methanococcus	s__Methanococcus_aeolicus	12	6	9	13	13	6	5	4	13	0	0	15	2	0	3	1	0	0	0	0	8	0	1	4	6	5	18	23	6	12	11	15	16	12	26	3	17	13	6	0	0	18
162	d__Archaea	p__Euryarchaeota	c__Methanococci	o__Methanococcales	f__Methanococcaceae	g__Methanococcus	s__Methanococcus_maripaludis	83	112	67	124	72	58	23	31	59	0	4	163	1	0	76	13	0	0	15	0	69	0	10	42	119	49	89	80	77	93	64	76	91	86	126	4	57	97	138	0	0	111
163	d__Archaea	p__Euryarchaeota	c__Methanococci	o__Methanococcales	f__Methanococcaceae	g__Methanococcus	s__Methanococcus_vannielii	18	94	32	37	24	13	15	16	18	0	1	45	0	0	16	0	0	0	2	0	21	0	1	40	29	19	25	32	16	23	16	23	38	26	46	0	13	48	18	0	0	19
164	d__Archaea	p__Euryarchaeota	c__Methanococci	o__Methanococcales	f__Methanococcaceae	g__Methanococcus	s__Methanococcus_voltae	27	59	148	82	77	34	50	46	51	0	1	49	0	0	24	8	0	0	21	0	36	0	7	44	26	32	59	78	45	43	50	26	90	117	69	12	67	51	55	0	0	53
165	d__Archaea	p__Euryarchaeota	c__Methanococci	o__Methanococcales	f__Methanococcaceae	g__Methanothermococcus		17	28	22	23	25	13	10	9	14	0	1	33	0	0	14	0	0	0	2	0	18	0	0	10	6	10	12	24	19	13	23	10	14	12	26	1	16	24	13	0	0	23
166	d__Archaea	p__Euryarchaeota	c__Methanococci	o__Methanococcales	f__Methanococcaceae	g__Methanothermococcus	s__Methanothermococcus_okinawensis	17	28	22	23	25	13	10	9	14	0	1	33	0	0	14	0	0	0	2	0	18	0	0	10	6	10	12	24	19	13	23	10	14	12	26	1	16	24	13	0	0	23
167	d__Archaea	p__Euryarchaeota	c__Methanomicrobia					482	739	595	1347	680	313	377	413	495	0	47	1963	2	0	956	354	0	1	475	0	764	3	323	950	1372	432	545	1026	762	762	1242	786	996	963	943	116	246	1005	1311	3	2	953
168	d__Archaea	p__Euryarchaeota	c__Methanomicrobia			g__Methanomassiliicoccus		8	54	24	56	20	6	16	13	15	0	1	33	0	0	16	1	0	0	1	0	18	0	0	33	54	21	16	25	67	25	35	11	37	34	35	1	1	40	21	0	0	36
169	d__Archaea	p__Euryarchaeota	c__Methanomicrobia			g__Methanomassiliicoccus	s__Candidatus_Methanomassiliicoccus_intestinalis	8	54	24	56	20	6	16	13	15	0	1	33	0	0	16	1	0	0	1	0	18	0	0	33	54	21	16	25	67	25	35	11	37	34	35	1	1	40	21	0	0	36
170	d__Archaea	p__Euryarchaeota	c__Methanomicrobia	o__Methanocellales				37	37	61	87	45	29	31	39	46	0	1	130	0	0	52	7	0	1	5	0	43	1	7	86	166	53	83	67	70	87	99	76	80	94	90	23	11	72	81	1	1	68
171	d__Archaea	p__Euryarchaeota	c__Methanomicrobia	o__Methanocellales	f__Methanocellaceae			37	37	61	87	45	29	31	39	46	0	1	130	0	0	52	7	0	1	5	0	43	1	7	86	166	53	83	67	70	87	99	76	80	94	90	23	11	72	81	1	1	68
172	d__Archaea	p__Euryarchaeota	c__Methanomicrobia	o__Methanocellales	f__Methanocellaceae	g__Methanocella		37	37	61	87	45	29	31	39	46	0	1	130	0	0	52	7	0	1	5	0	43	1	7	86	166	53	83	67	70	87	99	76	80	94	90	23	11	72	81	1	1	68
173	d__Archaea	p__Euryarchaeota	c__Methanomicrobia	o__Methanocellales	f__Methanocellaceae	g__Methanocella	s__Methanocella_arvoryzae	14	15	23	32	14	3	14	13	18	0	0	57	0	0	20	3	0	1	1	0	21	1	3	41	40	24	23	27	35	22	48	21	28	36	37	11	3	17	24	0	1	33
174	d__Archaea	p__Euryarchaeota	c__Methanomicrobia	o__Methanocellales	f__Methanocellaceae	g__Methanocella	s__Methanocella_conradii	4	10	15	10	12	3	5	12	15	0	0	24	0	0	14	2	0	0	0	0	11	0	1	29	36	10	7	13	18	2	14	15	25	18	21	1	2	39	16	1	0	18
175	d__Archaea	p__Euryarchaeota	c__Methanomicrobia	o__Methanocellales	f__Methanocellaceae	g__Methanocella	s__Methanocella_paludicola	18	12	23	45	19	23	12	14	13	0	1	49	0	0	18	2	0	0	4	0	10	0	3	16	89	18	52	27	17	63	37	40	27	40	32	11	6	16	39	0	0	17
176	d__Archaea	p__Euryarchaeota	c__Methanomicrobia	o__Methanomicrobiales				203	220	186	359	125	128	139	164	151	0	11	741	1	0	268	30	0	0	42	0	271	0	25	379	549	166	235	389	285	312	757	217	301	295	346	22	56	511	364	1	1	367
177	d__Archaea	p__Euryarchaeota	c__Methanomicrobia	o__Methanomicrobiales	f__Methanocorpusculaceae			20	17	19	28	15	14	17	19	20	0	2	43	0	0	20	3	0	0	3	0	31	0	2	24	41	16	48	34	62	57	399	24	34	33	79	2	6	43	26	1	0	31
178	d__Archaea	p__Euryarchaeota	c__Methanomicrobia	o__Methanomicrobiales	f__Methanocorpusculaceae	g__Methanocorpusculum		20	17	19	28	15	14	17	19	20	0	2	43	0	0	20	3	0	0	3	0	31	0	2	24	41	16	48	34	62	57	399	24	34	33	79	2	6	43	26	1	0	31
179	d__Archaea	p__Euryarchaeota	c__Methanomicrobia	o__Methanomicrobiales	f__Methanocorpusculaceae	g__Methanocorpusculum	s__Methanocorpusculum_labreanum	20	17	19	28	15	14	17	19	20	0	2	43	0	0	20	3	0	0	3	0	31	0	2	24	41	16	48	34	62	57	399	24	34	33	79	2	6	43	26	1	0	31
180	d__Archaea	p__Euryarchaeota	c__Methanomicrobia	o__Methanomicrobiales	f__Methanomicrobiaceae			149	142	98	206	53	86	52	83	61	0	6	536	1	0	188	14	0	0	16	0	155	0	17	139	284	98	83	197	133	139	185	131	126	125	140	13	34	221	254	0	0	129
181	d__Archaea	p__Euryarchaeota	c__Methanomicrobia	o__Methanomicrobiales	f__Methanomicrobiaceae	g__Methanoculleus		145	131	84	184	47	81	36	58	44	0	6	511	1	0	168	14	0	0	16	0	135	0	17	80	249	83	76	157	120	132	155	128	104	107	98	13	30	69	238	0	0	96
182	d__Archaea	p__Euryarchaeota	c__Methanomicrobia	o__Methanomicrobiales	f__Methanomicrobiaceae	g__Methanoculleus	s__Methanoculleus_bourgensis	42	49	42	133	27	37	12	21	17	0	1	116	0	0	46	4	0	0	5	0	33	0	12	34	89	27	39	62	37	88	55	65	37	41	28	9	9	36	82	0	0	45
183	d__Archaea	p__Euryarchaeota	c__Methanomicrobia	o__Methanomicrobiales	f__Methanomicrobiaceae	g__Methanoculleus	s__Methanoculleus_marisnigri	103	82	42	51	19	44	22	37	26	0	5	386	1	0	119	10	0	0	11	0	100	0	4	45	158	53	37	94	75	44	86	62	66	65	67	4	21	33	152	0	0	47
184	d__Archaea	p__Euryarchaeota	c__Methanomicrobia	o__Methanomicrobiales	f__Methanomicrobiaceae	g__Methanoplanus		4	11	14	22	6	5	16	25	17	0	0	25	0	0	20	0	0	0	0	0	20	0	0	59	35	15	7	40	13	7	30	3	22	18	42	0	4	152	16	0	0	33
185	d__Archaea	p__Euryarchaeota	c__Methanomicrobia	o__Methanomicrobiales	f__Methanomicrobiaceae	g__Methanoplanus	s__Methanoplanus_petrolearius	4	11	14	22	6	5	16	25	17	0	0	25	0	0	20	0	0	0	0	0	20	0	0	59	35	15	7	40	13	7	30	3	22	18	42	0	4	152	16	0	0	33
186	d__Archaea	p__Euryarchaeota	c__Methanomicrobia	o__Methanomicrobiales	f__Methanoregulaceae			26	44	41	96	35	21	51	44	39	0	3	135	0	0	50	12	0	0	21	0	65	0	6	168	157	40	83	146	72	100	115	53	102	108	93	5	14	229	63	0	0	175
187	d__Archaea	p__Euryarchaeota	c__Methanomicrobia	o__Methanomicrobiales	f__Methanoregulaceae	g__Methanoregula		12	18	23	40	16	10	41	26	25	0	2	82	0	0	39	7	0	0	6	0	44	0	1	153	80	21	37	90	43	28	72	26	54	59	64	3	3	200	42	0	0	121
188	d__Archaea	p__Euryarchaeota	c__Methanomicrobia	o__Methanomicrobiales	f__Methanoregulaceae	g__Methanoregula	s__Methanoregula_boonei	6	5	5	13	3	7	10	9	9	0	0	24	0	0	16	1	0	0	5	0	17	0	0	34	26	11	4	17	18	11	28	12	13	14	20	0	0	104	18	0	0	42
189	d__Archaea	p__Euryarchaeota	c__Methanomicrobia	o__Methanomicrobiales	f__Methanoregulaceae	g__Methanoregula	s__Methanoregula_formicica	6	13	18	27	13	3	31	17	16	0	2	58	0	0	23	6	0	0	1	0	27	0	1	119	54	10	33	73	25	17	43	14	41	45	43	3	3	96	24	0	0	79
190	d__Archaea	p__Euryarchaeota	c__Methanomicrobia	o__Methanomicrobiales	f__Methanoregulaceae	g__Methanosphaerula		14	26	18	56	19	11	10	18	14	0	1	53	0	0	11	5	0	0	15	0	21	0	5	15	77	19	46	56	29	72	43	27	48	49	29	2	11	29	21	0	0	54
191	d__Archaea	p__Euryarchaeota	c__Methanomicrobia	o__Methanomicrobiales	f__Methanoregulaceae	g__Methanosphaerula	s__Methanosphaerula_palustris	14	26	18	56	19	11	10	18	14	0	1	53	0	0	11	5	0	0	15	0	21	0	5	15	77	19	46	56	29	72	43	27	48	49	29	2	11	29	21	0	0	54
192	d__Archaea	p__Euryarchaeota	c__Methanomicrobia	o__Methanomicrobiales	f__Methanospirillaceae			8	17	27	28	21	7	18	16	31	0	0	25	0	0	8	0	0	0	2	0	20	0	0	48	66	12	21	11	18	15	49	9	35	26	33	2	2	18	19	0	0	31
193	d__Archaea	p__Euryarchaeota	c__Methanomicrobia	o__Methanomicrobiales	f__Methanospirillaceae	g__Methanospirillum		8	17	27	28	21	7	18	16	31	0	0	25	0	0	8	0	0	0	2	0	20	0	0	48	66	12	21	11	18	15	49	9	35	26	33	2	2	18	19	0	0	31
194	d__Archaea	p__Euryarchaeota	c__Methanomicrobia	o__Methanomicrobiales	f__Methanospirillaceae	g__Methanospirillum	s__Methanospirillum_hungatei	8	17	27	28	21	7	18	16	31	0	0	25	0	0	8	0	0	0	2	0	20	0	0	48	66	12	21	11	18	15	49	9	35	26	33	2	2	18	19	0	0	31
195	d__Archaea	p__Euryarchaeota	c__Methanomicrobia	o__Methanosarcinales				234	421	322	841	489	150	191	196	282	0	34	1058	1	0	619	316	0	0	427	0	431	2	291	449	603	191	211	545	340	338	344	480	578	540	471	70	178	382	844	1	0	482
196	d__Archaea	p__Euryarchaeota	c__Methanomicrobia	o__Methanosarcinales	f__Methanosaetaceae			27	44	65	82	42	8	36	63	55	0	1	117	0	0	55	5	0	0	10	0	63	0	10	93	265	78	76	73	125	86	83	33	124	159	116	13	13	73	72	0	0	131
197	d__Archaea	p__Euryarchaeota	c__Methanomicrobia	o__Methanosarcinales	f__Methanosaetaceae	g__Methanosaeta		27	44	65	82	42	8	36	63	55	0	1	117	0	0	55	5	0	0	10	0	63	0	10	93	265	78	76	73	125	86	83	33	124	159	116	13	13	73	72	0	0	131
198	d__Archaea	p__Euryarchaeota	c__Methanomicrobia	o__Methanosarcinales	f__Methanosaetaceae	g__Methanosaeta	s__Methanosaeta_concilii	4	12	13	23	12	2	10	19	15	0	0	29	0	0	17	3	0	0	2	0	18	0	3	15	61	30	11	13	32	7	21	5	19	34	37	0	5	22	25	0	0	37
199	d__Archaea	p__Euryarchaeota	c__Methanomicrobia	o__Methanosarcinales	f__Methanosaetaceae	g__Methanosaeta	s__Methanosaeta_harundinacea	18	24	39	46	25	5	19	35	31	0	1	83	0	0	29	1	0	0	7	0	39	0	7	69	129	38	65	48	72	69	55	22	61	89	66	7	6	44	36	0	0	65
200	d__Archaea	p__Euryarchaeota	c__Methanomicrobia	o__Methanosarcinales	f__Methanosaetaceae	g__Methanosaeta	s__Methanosaeta_thermophila	5	8	12	11	5	1	7	9	9	0	0	4	0	0	9	1	0	0	1	0	6	0	0	9	75	10	0	12	21	10	7	6	44	36	13	0	1	7	11	0	0	29
201	d__Archaea	p__Euryarchaeota	c__Methanomicrobia	o__Methanosarcinales	f__Methanosarcinaceae			207	377	257	759	447	142	155	133	227	0	33	941	1	0	564	311	0	0	417	0	368	2	281	356	338	113	135	472	215	252	261	447	454	381	355	57	165	309	772	1	0	351
202	d__Archaea	p__Euryarchaeota	c__Methanomicrobia	o__Methanosarcinales	f__Methanosarcinaceae	g__Methanococcoides		6	8	9	18	14	5	3	7	20	0	0	26	0	0	16	3	0	0	1	0	13	0	4	10	23	15	7	6	25	15	26	12	22	29	21	0	9	6	19	0	0	10
203	d__Archaea	p__Euryarchaeota	c__Methanomicrobia	o__Methanosarcinales	f__Methanosarcinaceae	g__Methanococcoides	s__Methanococcoides_burtonii	6	8	9	18	14	5	3	7	20	0	0	26	0	0	16	3	0	0	1	0	13	0	4	10	23	15	7	6	25	15	26	12	22	29	21	0	9	6	19	0	0	10
204	d__Archaea	p__Euryarchaeota	c__Methanomicrobia	o__Methanosarcinales	f__Methanosarcinaceae	g__Methanohalobium		9	9	18	27	14	7	5	12	16	0	1	23	0	0	17	2	0	0	2	0	35	1	2	31	24	23	9	22	27	12	30	6	56	67	25	3	8	28	31	0	0	24
205	d__Archaea	p__Euryarchaeota	c__Methanomicrobia	o__Methanosarcinales	f__Methanosarcinaceae	g__Methanohalobium	s__Methanohalobium_evestigatum	9	9	18	27	14	7	5	12	16	0	1	23	0	0	17	2	0	0	2	0	35	1	2	31	24	23	9	22	27	12	30	6	56	67	25	3	8	28	31	0	0	24
206	d__Archaea	p__Euryarchaeota	c__Methanomicrobia	o__Methanosarcinales	f__Methanosarcinaceae	g__Methanohalophilus		12	18	17	21	10	9	10	12	17	0	0	31	0	0	29	24	0	0	27	0	16	0	11	13	26	9	3	13	10	9	28	28	23	20	30	0	15	6	11	0	0	16
207	d__Archaea	p__Euryarchaeota	c__Methanomicrobia	o__Methanosarcinales	f__Methanosarcinaceae	g__Methanohalophilus	s__Methanohalophilus_mahii	12	18	17	21	10	9	10	12	17	0	0	31	0	0	29	24	0	0	27	0	16	0	11	13	26	9	3	13	10	9	28	28	23	20	30	0	15	6	11	0	0	16
208	d__Archaea	p__Euryarchaeota	c__Methanomicrobia	o__Methanosarcinales	f__Methanosarcinaceae	g__Methanolobus		12	21	29	28	12	6	17	19	21	0	2	36	0	0	28	0	0	0	0	0	33	0	1	30	87	21	17	58	32	15	31	23	41	42	19	3	13	10	41	1	0	40
209	d__Archaea	p__Euryarchaeota	c__Methanomicrobia	o__Methanosarcinales	f__Methanosarcinaceae	g__Methanolobus	s__Methanolobus_psychrophilus	12	21	29	28	12	6	17	19	21	0	2	36	0	0	28	0	0	0	0	0	33	0	1	30	87	21	17	58	32	15	31	23	41	42	19	3	13	10	41	1	0	40
210	d__Archaea	p__Euryarchaeota	c__Methanomicrobia	o__Methanosarcinales	f__Methanosarcinaceae	g__Methanomethylovorans		4	7	14	16	15	4	19	16	16	0	0	11	0	0	11	0	0	0	1	0	13	0	0	36	22	6	9	20	27	10	20	11	27	24	26	2	9	41	12	0	0	27
211	d__Archaea	p__Euryarchaeota	c__Methanomicrobia	o__Methanosarcinales	f__Methanosarcinaceae	g__Methanomethylovorans	s__Methanomethylovorans_hollandica	4	7	14	16	15	4	19	16	16	0	0	11	0	0	11	0	0	0	1	0	13	0	0	36	22	6	9	20	27	10	20	11	27	24	26	2	9	41	12	0	0	27
212	d__Archaea	p__Euryarchaeota	c__Methanomicrobia	o__Methanosarcinales	f__Methanosarcinaceae	g__Methanosalsum		9	65	31	75	13	10	5	5	15	0	0	34	0	0	23	10	0	0	7	0	21	0	6	4	17	3	27	39	8	54	12	23	12	8	24	0	18	14	33	0	0	9
213	d__Archaea	p__Euryarchaeota	c__Methanomicrobia	o__Methanosarcinales	f__Methanosarcinaceae	g__Methanosalsum	s__Methanosalsum_zhilinae	9	65	31	75	13	10	5	5	15	0	0	34	0	0	23	10	0	0	7	0	21	0	6	4	17	3	27	39	8	54	12	23	12	8	24	0	18	14	33	0	0	9
214	d__Archaea	p__Euryarchaeota	c__Methanomicrobia	o__Methanosarcinales	f__Methanosarcinaceae	g__Methanosarcina		155	249	139	574	369	101	96	62	122	0	30	780	1	0	439	272	0	0	379	0	236	1	257	232	139	36	63	314	86	137	113	344	273	191	210	49	93	204	624	0	0	225
215	d__Archaea	p__Euryarchaeota	c__Methanomicrobia	o__Methanosarcinales	f__Methanosarcinaceae	g__Methanosarcina	s__Methanosarcina_acetivorans	18	25	26	56	39	5	26	22	33	0	0	86	0	0	50	29	0	0	35	0	49	0	35	127	31	7	10	37	13	11	32	23	102	62	50	0	11	103	49	0	0	78
216	d__Archaea	p__Euryarchaeota	c__Methanomicrobia	o__Methanosarcinales	f__Methanosarcinaceae	g__Methanosarcina	s__Methanosarcina_barkeri	42	138	34	195	212	48	36	18	53	0	5	114	0	0	49	13	0	0	6	0	36	0	18	25	26	12	15	67	27	16	30	95	97	54	62	19	11	25	73	0	0	60
217	d__Archaea	p__Euryarchaeota	c__Methanomicrobia	o__Methanosarcinales	f__Methanosarcinaceae	g__Methanosarcina	s__Methanosarcina_mazei	86	85	79	317	108	38	33	20	35	0	24	570	1	0	328	195	0	0	269	0	149	1	173	79	81	16	36	206	44	109	51	215	72	74	94	30	68	73	485	0	0	85
218	d__Archaea	p__Euryarchaeota	c__Methanopyri					5	9	2	10	3	0	0	1	4	0	0	15	0	0	6	1	0	0	0	0	7	0	0	15	14	10	7	8	13	6	10	0	3	11	7	1	2	7	2	0	0	3
219	d__Archaea	p__Euryarchaeota	c__Methanopyri	o__Methanopyrales				5	9	2	10	3	0	0	1	4	0	0	15	0	0	6	1	0	0	0	0	7	0	0	15	14	10	7	8	13	6	10	0	3	11	7	1	2	7	2	0	0	3
220	d__Archaea	p__Euryarchaeota	c__Methanopyri	o__Methanopyrales	f__Methanopyraceae			5	9	2	10	3	0	0	1	4	0	0	15	0	0	6	1	0	0	0	0	7	0	0	15	14	10	7	8	13	6	10	0	3	11	7	1	2	7	2	0	0	3
221	d__Archaea	p__Euryarchaeota	c__Methanopyri	o__Methanopyrales	f__Methanopyraceae	g__Methanopyrus		5	9	2	10	3	0	0	1	4	0	0	15	0	0	6	1	0	0	0	0	7	0	0	15	14	10	7	8	13	6	10	0	3	11	7	1	2	7	2	0	0	3
222	d__Archaea	p__Euryarchaeota	c__Methanopyri	o__Methanopyrales	f__Methanopyraceae	g__Methanopyrus	s__Methanopyrus_kandleri	5	9	2	10	3	0	0	1	4	0	0	15	0	0	6	1	0	0	0	0	7	0	0	15	14	10	7	8	13	6	10	0	3	11	7	1	2	7	2	0	0	3
223	d__Archaea	p__Euryarchaeota	c__Thermococci					67	99	143	167	75	56	56	73	88	0	3	205	0	0	76	17	0	0	20	0	104	0	17	160	211	109	88	98	139	118	141	81	148	132	133	4	17	132	116	0	0	135
224	d__Archaea	p__Euryarchaeota	c__Thermococci	o__Thermococcales				67	99	143	167	75	56	56	73	88	0	3	205	0	0	76	17	0	0	20	0	104	0	17	160	211	109	88	98	139	118	141	81	148	132	133	4	17	132	116	0	0	135
225	d__Archaea	p__Euryarchaeota	c__Thermococci	o__Thermococcales	f__Thermococcaceae			67	99	143	167	75	56	56	73	88	0	3	205	0	0	76	17	0	0	20	0	104	0	17	160	211	109	88	98	139	118	141	81	148	132	133	4	17	132	116	0	0	135
226	d__Archaea	p__Euryarchaeota	c__Thermococci	o__Thermococcales	f__Thermococcaceae	g__Pyrococcus		13	17	37	27	15	10	13	18	22	0	1	40	0	0	28	0	0	0	2	0	29	0	0	62	51	22	23	35	45	27	30	16	43	27	57	0	6	45	20	0	0	28
227	d__Archaea	p__Euryarchaeota	c__Thermococci	o__Thermococcales	f__Thermococcaceae	g__Pyrococcus	s__Pyrococcus_abyssi	0	0	2	2	0	0	2	0	0	0	1	4	0	0	2	0	0	0	0	0	1	0	0	1	5	1	3	0	1	3	4	3	1	1	1	0	2	0	2	0	0	0
228	d__Archaea	p__Euryarchaeota	c__Thermococci	o__Thermococcales	f__Thermococcaceae	g__Pyrococcus	s__Pyrococcus_furiosus	2	6	9	4	2	1	2	6	3	0	0	8	0	0	5	0	0	0	1	0	6	0	0	19	11	14	6	6	8	4	2	4	7	6	10	0	0	5	5	0	0	6
229	d__Archaea	p__Euryarchaeota	c__Thermococci	o__Thermococcales	f__Thermococcaceae	g__Pyrococcus	s__Pyrococcus_horikoshii	4	3	3	3	3	3	2	4	7	0	0	3	0	0	7	0	0	0	0	0	5	0	0	16	9	2	1	1	10	3	1	1	3	2	9	0	2	4	1	0	0	1
230	d__Archaea	p__Euryarchaeota	c__Thermococci	o__Thermococcales	f__Thermococcaceae	g__Pyrococcus	s__Pyrococcus_sp_NA2	0	1	16	7	7	1	7	6	8	0	0	18	0	0	10	0	0	0	0	0	13	0	0	22	22	3	2	12	19	3	19	4	22	13	17	0	2	30	7	0	0	16
231	d__Archaea	p__Euryarchaeota	c__Thermococci	o__Thermococcales	f__Thermococcaceae	g__Pyrococcus	s__Pyrococcus_sp_ST4	2	6	4	7	3	2	0	0	2	0	0	3	0	0	3	0	0	0	1	0	3	0	0	3	3	1	3	14	3	6	1	1	7	2	14	0	0	5	4	0	0	4
232	d__Archaea	p__Euryarchaeota	c__Thermococci	o__Thermococcales	f__Thermococcaceae	g__Pyrococcus	s__Pyrococcus_yayanosii	5	1	3	4	0	3	0	2	1	0	0	4	0	0	1	0	0	0	0	0	1	0	0	1	1	1	8	2	4	8	3	3	3	3	6	0	0	1	1	0	0	1
233	d__Archaea	p__Euryarchaeota	c__Thermococci	o__Thermococcales	f__Thermococcaceae	g__Thermococcus		50	79	105	136	59	46	41	55	63	0	2	164	0	0	48	17	0	0	18	0	75	0	17	96	160	82	64	61	91	88	111	63	103	104	75	4	10	86	95	0	0	105
234	d__Archaea	p__Euryarchaeota	c__Thermococci	o__Thermococcales	f__Thermococcaceae	g__Thermococcus	s__Thermococcus_barophilus	13	6	9	18	10	12	8	8	15	0	0	17	0	0	6	1	0	0	0	0	14	0	1	18	37	14	7	12	17	15	37	17	21	28	16	0	2	26	14	0	0	21
235	d__Archaea	p__Euryarchaeota	c__Thermococci	o__Thermococcales	f__Thermococcaceae	g__Thermococcus	s__Thermococcus_gammatolerans	7	8	39	38	12	2	7	18	18	0	0	25	0	0	13	1	0	0	2	0	14	0	1	28	28	48	2	5	21	4	9	7	32	24	10	1	1	14	22	0	0	26
236	d__Archaea	p__Euryarchaeota	c__Thermococci	o__Thermococcales	f__Thermococcaceae	g__Thermococcus	s__Thermococcus_kodakarensis	3	9	4	2	5	0	3	4	5	0	0	7	0	0	2	1	0	0	0	0	1	0	0	9	39	1	3	3	3	3	10	5	6	10	5	0	0	4	4	0	0	11
237	d__Archaea	p__Euryarchaeota	c__Thermococci	o__Thermococcales	f__Thermococcaceae	g__Thermococcus	s__Thermococcus_litoralis	6	3	4	11	3	4	6	2	3	0	0	5	0	0	2	1	0	0	0	0	4	0	0	1	0	1	2	4	3	2	4	8	2	2	6	3	2	13	8	0	0	4
238	d__Archaea	p__Euryarchaeota	c__Thermococci	o__Thermococcales	f__Thermococcaceae	g__Thermococcus	s__Thermococcus_onnurineus	4	14	6	7	6	5	3	2	5	0	0	6	0	0	3	0	0	0	0	0	8	0	0	3	6	1	1	4	4	4	7	4	13	7	9	0	0	4	4	0	0	5
239	d__Archaea	p__Euryarchaeota	c__Thermococci	o__Thermococcales	f__Thermococcaceae	g__Thermococcus	s__Thermococcus_sibiricus	9	22	14	37	7	15	1	3	4	0	1	51	0	0	4	12	0	0	14	0	10	0	12	4	6	1	45	15	8	45	5	13	7	4	8	0	2	4	24	0	0	4
240	d__Archaea	p__Euryarchaeota	c__Thermococci	o__Thermococcales	f__Thermococcaceae	g__Thermococcus	s__Thermococcus_sp_4557	1	8	11	9	4	4	5	4	9	0	0	11	0	0	3	1	0	0	0	0	8	0	2	7	16	4	0	7	10	5	16	2	9	13	8	0	0	12	4	0	0	11
241	d__Archaea	p__Euryarchaeota	c__Thermococci	o__Thermococcales	f__Thermococcaceae	g__Thermococcus	s__Thermococcus_sp_AM4	6	4	8	11	6	3	8	4	3	0	0	14	0	0	4	0	0	0	0	0	7	0	0	13	15	6	2	7	16	5	11	6	5	7	10	0	0	7	5	0	0	10
242	d__Archaea	p__Euryarchaeota	c__Thermococci	o__Thermococcales	f__Thermococcaceae	g__Thermococcus	s__Thermococcus_sp_CL1	1	3	5	2	4	1	0	5	1	0	0	25	0	0	4	0	0	0	2	0	6	0	0	10	7	4	1	1	6	5	7	1	7	7	2	0	0	2	4	0	0	10
243	d__Archaea	p__Euryarchaeota	c__Thermoplasmata					21	34	47	83	27	32	28	30	46	0	3	80	0	0	39	28	0	0	33	0	40	0	21	95	149	45	49	56	84	66	130	28	63	64	77	4	38	137	47	0	0	74
244	d__Archaea	p__Euryarchaeota	c__Thermoplasmata	o__Thermoplasmatales				21	34	47	83	27	32	28	30	46	0	3	80	0	0	39	28	0	0	33	0	40	0	21	95	149	45	49	56	84	66	130	28	63	64	77	4	38	137	47	0	0	74
245	d__Archaea	p__Euryarchaeota	c__Thermoplasmata	o__Thermoplasmatales	f__Ferroplasmaceae			3	2	1	8	3	3	3	1	4	0	0	3	0	0	8	5	0	0	5	0	6	0	5	2	7	1	3	3	4	7	4	1	6	5	2	0	2	5	4	0	0	2
246	d__Archaea	p__Euryarchaeota	c__Thermoplasmata	o__Thermoplasmatales	f__Ferroplasmaceae	g__Ferroplasma		3	2	1	8	3	3	3	1	4	0	0	3	0	0	8	5	0	0	5	0	6	0	5	2	7	1	3	3	4	7	4	1	6	5	2	0	2	5	4	0	0	2
247	d__Archaea	p__Euryarchaeota	c__Thermoplasmata	o__Thermoplasmatales	f__Ferroplasmaceae	g__Ferroplasma	s__Ferroplasma_acidarmanus	3	2	1	8	3	3	3	1	4	0	0	3	0	0	8	5	0	0	5	0	6	0	5	2	7	1	3	3	4	7	4	1	6	5	2	0	2	5	4	0	0	2
248	d__Archaea	p__Euryarchaeota	c__Thermoplasmata	o__Thermoplasmatales	f__Picrophilaceae			1	1	1	1	1	1	1	2	0	0	0	5	0	0	1	19	0	0	27	0	3	0	13	0	1	0	3	2	1	2	2	1	2	3	7	0	1	2	3	0	0	1
249	d__Archaea	p__Euryarchaeota	c__Thermoplasmata	o__Thermoplasmatales	f__Picrophilaceae	g__Picrophilus		1	1	1	1	1	1	1	2	0	0	0	5	0	0	1	19	0	0	27	0	3	0	13	0	1	0	3	2	1	2	2	1	2	3	7	0	1	2	3	0	0	1
250	d__Archaea	p__Euryarchaeota	c__Thermoplasmata	o__Thermoplasmatales	f__Picrophilaceae	g__Picrophilus	s__Picrophilus_torridus	1	1	1	1	1	1	1	2	0	0	0	5	0	0	1	19	0	0	27	0	3	0	13	0	1	0	3	2	1	2	2	1	2	3	7	0	1	2	3	0	0	1
251	d__Archaea	p__Euryarchaeota	c__Thermoplasmata	o__Thermoplasmatales	f__Thermoplasmataceae			6	2	4	17	1	5	1	4	1	0	0	6	0	0	4	0	0	0	0	0	1	0	0	2	2	0	21	3	3	23	5	3	5	1	3	0	32	1	0	0	0	3
252	d__Archaea	p__Euryarchaeota	c__Thermoplasmata	o__Thermoplasmatales	f__Thermoplasmataceae	g__Thermoplasma		6	2	4	17	1	5	1	4	1	0	0	6	0	0	4	0	0	0	0	0	1	0	0	2	2	0	21	3	3	23	5	3	5	1	3	0	32	1	0	0	0	3
253	d__Archaea	p__Euryarchaeota	c__Thermoplasmata	o__Thermoplasmatales	f__Thermoplasmataceae	g__Thermoplasma	s__Thermoplasma_acidophilum	0	0	1	3	0	2	1	3	0	0	0	3	0	0	4	0	0	0	0	0	1	0	0	1	2	0	5	0	3	2	3	0	4	1	2	0	0	0	0	0	0	1
254	d__Archaea	p__Euryarchaeota	c__Thermoplasmata	o__Thermoplasmatales	f__Thermoplasmataceae	g__Thermoplasma	s__Thermoplasma_volcanium	6	2	3	14	1	3	0	0	0	0	0	2	0	0	0	0	0	0	0	0	0	0	0	1	0	0	16	3	0	21	2	3	0	0	1	0	32	0	0	0	0	1
255	d__Archaea	p__Euryarchaeota	c__Thermoplasmata	o__Thermoplasmatales			s__Thermoplasmatales_archaeon_BRNA1	7	25	39	52	18	23	22	23	36	0	3	65	0	0	26	4	0	0	1	0	30	0	3	85	127	44	22	46	75	33	118	23	50	52	65	2	3	127	38	0	0	60
256	d__Archaea	p__Euryarchaeota				g__Aciduliprofundum		5	8	7	7	4	2	1	2	10	0	0	14	0	0	5	0	0	0	3	0	9	0	2	12	12	24	5	11	14	14	6	3	6	4	3	0	1	7	8	0	0	4
257	d__Archaea	p__Euryarchaeota				g__Aciduliprofundum	s__Aciduliprofundum_boonei	5	7	6	6	4	2	1	1	4	0	0	8	0	0	4	0	0	0	3	0	3	0	2	10	10	15	5	11	12	14	1	1	3	4	1	0	0	6	7	0	0	3
258	d__Archaea	p__Euryarchaeota				g__Aciduliprofundum	s__Aciduliprofundum_sp_MAR8-339	0	1	0	1	0	0	0	1	2	0	0	5	0	0	1	0	0	0	0	0	6	0	0	2	1	9	0	0	2	0	3	2	2	0	2	0	1	1	1	0	0	1
259	d__Archaea	p__Euryarchaeota				g__Candidatus_Methanomethylophilus		17	20	60	44	41	13	77	40	75	0	0	63	0	0	39	5	0	0	1	1	50	0	0	82	172	30	26	46	74	25	123	26	102	103	107	13	3	57	47	0	0	83
260	d__Archaea	p__Euryarchaeota				g__Candidatus_Methanomethylophilus	s__Candidatus_Methanomethylophilus_alvus	17	20	60	44	41	13	77	40	75	0	0	63	0	0	39	5	0	0	1	1	50	0	0	82	172	30	26	46	74	25	123	26	102	103	107	13	3	57	47	0	0	83
261	d__Archaea	p__Korarchaeota						0	2	1	2	0	2	0	0	4	0	0	9	0	0	2	1	0	1	2	0	1	0	0	1	0	0	1	3	0	2	1	1	0	1	6	0	0	1	3	0	0	1
262	d__Archaea	p__Korarchaeota				g__Candidatus_Korarchaeum		0	2	1	2	0	2	0	0	4	0	0	9	0	0	2	1	0	1	2	0	1	0	0	1	0	0	1	3	0	2	1	1	0	1	6	0	0	1	3	0	0	1
263	d__Archaea	p__Korarchaeota				g__Candidatus_Korarchaeum	s__Candidatus_Korarchaeum_cryptofilum	0	2	1	2	0	2	0	0	4	0	0	9	0	0	2	1	0	1	2	0	1	0	0	1	0	0	1	3	0	2	1	1	0	1	6	0	0	1	3	0	0	1
264	d__Archaea	p__Nanoarchaeota						1	0	1	1	0	0	2	1	1	0	0	2	0	0	2	0	0	0	0	0	3	0	0	0	0	1	0	0	1	0	0	1	1	1	3	0	1	2	2	0	0	2
265	d__Archaea	p__Nanoarchaeota				g__Nanoarchaeum		1	0	1	1	0	0	2	1	1	0	0	2	0	0	2	0	0	0	0	0	3	0	0	0	0	1	0	0	1	0	0	1	1	1	3	0	1	2	2	0	0	2
266	d__Archaea	p__Nanoarchaeota				g__Nanoarchaeum	s__Nanoarchaeum_equitans	1	0	1	1	0	0	2	1	1	0	0	2	0	0	2	0	0	0	0	0	3	0	0	0	0	1	0	0	1	0	0	1	1	1	3	0	1	2	2	0	0	2
267	d__Archaea	p__Thaumarchaeota						20	35	74	85	48	12	27	24	53	1	1	99	0	0	43	11	0	0	10	0	75	2	3	95	97	27	25	43	35	24	72	43	96	83	81	10	90	52	57	1	0	101
268	d__Archaea	p__Thaumarchaeota				g__Candidatus_Caldiarchaeum		3	2	3	15	9	3	7	5	4	0	0	18	0	0	5	2	0	0	0	0	10	0	0	52	44	5	2	8	3	4	6	2	22	14	9	0	0	18	5	0	0	29
269	d__Archaea	p__Thaumarchaeota				g__Candidatus_Caldiarchaeum	s__Candidatus_Caldiarchaeum_subterraneum	3	2	3	15	9	3	7	5	4	0	0	18	0	0	5	2	0	0	0	0	10	0	0	52	44	5	2	8	3	4	6	2	22	14	9	0	0	18	5	0	0	29
270	d__Archaea	p__Thaumarchaeota		o__Cenarchaeales				0	3	0	11	2	0	2	1	0	0	0	10	0	0	6	0	0	0	0	0	4	0	0	2	8	1	3	3	5	1	5	1	1	11	7	0	2	4	9	0	0	14
271	d__Archaea	p__Thaumarchaeota		o__Cenarchaeales	f__Cenarchaeaceae			0	3	0	11	2	0	2	1	0	0	0	10	0	0	6	0	0	0	0	0	4	0	0	2	8	1	3	3	5	1	5	1	1	11	7	0	2	4	9	0	0	14
272	d__Archaea	p__Thaumarchaeota		o__Cenarchaeales	f__Cenarchaeaceae	g__Cenarchaeum		0	3	0	11	2	0	2	1	0	0	0	10	0	0	6	0	0	0	0	0	4	0	0	2	8	1	3	3	5	1	5	1	1	11	7	0	2	4	9	0	0	14
273	d__Archaea	p__Thaumarchaeota		o__Cenarchaeales	f__Cenarchaeaceae	g__Cenarchaeum	s__Cenarchaeum_symbiosum	0	3	0	11	2	0	2	1	0	0	0	10	0	0	6	0	0	0	0	0	4	0	0	2	8	1	3	3	5	1	5	1	1	11	7	0	2	4	9	0	0	14
274	d__Archaea	p__Thaumarchaeota		o__Nitrosopumilales				12	20	38	32	24	6	13	13	40	1	1	50	0	0	19	6	0	0	7	0	45	2	3	17	28	13	18	24	14	13	42	29	34	24	54	10	88	18	25	1	0	41
275	d__Archaea	p__Thaumarchaeota		o__Nitrosopumilales	f__Nitrosopumilaceae			12	20	38	32	24	6	13	13	40	1	1	50	0	0	19	6	0	0	7	0	45	2	3	17	28	13	18	24	14	13	42	29	34	24	54	10	88	18	25	1	0	41
276	d__Archaea	p__Thaumarchaeota		o__Nitrosopumilales	f__Nitrosopumilaceae	g__Nitrosopumilus		12	20	38	32	24	6	13	13	40	1	1	50	0	0	19	6	0	0	7	0	45	2	3	17	28	13	18	24	14	13	42	29	34	24	54	10	88	18	25	1	0	41
277	d__Archaea	p__Thaumarchaeota		o__Nitrosopumilales	f__Nitrosopumilaceae	g__Nitrosopumilus	s__Candidatus_Nitrosopumilus_koreensis	3	2	14	3	7	1	1	1	2	0	1	6	0	0	4	4	0	0	3	0	16	0	1	9	5	6	4	8	6	1	17	8	6	8	7	0	62	3	8	0	0	7
278	d__Archaea	p__Thaumarchaeota		o__Nitrosopumilales	f__Nitrosopumilaceae	g__Nitrosopumilus	s__Candidatus_Nitrosopumilus_sp_AR2	2	12	7	19	12	3	9	7	14	0	0	23	0	0	6	2	0	0	4	0	19	2	1	6	17	6	5	4	8	6	12	17	19	9	30	5	16	9	8	0	0	18
279	d__Archaea	p__Thaumarchaeota		o__Nitrosopumilales	f__Nitrosopumilaceae	g__Nitrosopumilus	s__Nitrosopumilus_maritimus	7	6	17	7	4	2	3	5	24	0	0	21	0	0	9	0	0	0	0	0	9	0	1	2	6	1	5	11	0	5	13	4	9	6	16	4	10	6	9	1	0	15
280	d__Archaea	p__Thaumarchaeota		o__Nitrososphaerales				5	10	32	26	10	3	5	4	8	0	0	17	0	0	10	3	0	0	3	0	13	0	0	23	17	8	2	8	13	6	18	9	33	29	11	0	0	11	14	0	0	16
281	d__Archaea	p__Thaumarchaeota		o__Nitrososphaerales	f__Nitrososphaeraceae			5	10	32	26	10	3	5	4	8	0	0	17	0	0	10	3	0	0	3	0	13	0	0	23	17	8	2	8	13	6	18	9	33	29	11	0	0	11	14	0	0	16
282	d__Archaea	p__Thaumarchaeota		o__Nitrososphaerales	f__Nitrososphaeraceae	g__Nitrososphaera		5	10	32	26	10	3	5	4	8	0	0	17	0	0	10	3	0	0	3	0	13	0	0	23	17	8	2	8	13	6	18	9	33	29	11	0	0	11	14	0	0	16
283	d__Archaea	p__Thaumarchaeota		o__Nitrososphaerales	f__Nitrososphaeraceae	g__Nitrososphaera	s__Candidatus_Nitrososphaera_gargensis	5	10	32	26	10	3	5	4	8	0	0	17	0	0	10	3	0	0	3	0	13	0	0	23	17	8	2	8	13	6	18	9	33	29	11	0	0	11	14	0	0	16
284	d__Archaea						s__halophilic_archaeon_DL31	10	11	10	17	7	7	12	7	14	0	0	54	0	0	27	9	0	0	2	0	18	0	4	9	25	12	4	15	15	7	6	4	7	17	15	1	1	6	21	0	0	11
285	d__Bacteria							931449	1290645	947363	2051482	567874	773789	374382	399250	544737	7725	52699	3105542	9193	7362	3165225	4841016	2993	10388	6203950	8137	1474628	18386	3223412	1330902	1216136	674390	1981531	2331480	2019192	2433588	920170	1305368	979138	994972	1262921	274116	1488613	1299852	3081973	153726	12496	1134525
286	d__Bacteria					g__Candidatus_Methylomirabilis		39	31	76	109	46	19	27	54	76	0	1	139	1	0	80	18	0	0	22	0	98	0	14	82	151	71	62	68	63	60	125	45	94	98	89	14	18	62	65	0	0	78
287	d__Bacteria					g__Candidatus_Methylomirabilis	s__Candidatus_Methylomirabilis_oxyfera	39	31	76	109	46	19	27	54	76	0	1	139	1	0	80	18	0	0	22	0	98	0	14	82	151	71	62	68	63	60	125	45	94	98	89	14	18	62	65	0	0	78
288	d__Bacteria					g__Thermobaculum		34	28	51	49	25	23	27	39	39	1	4	100	0	0	64	8	0	0	8	0	53	0	11	44	84	12	55	49	22	42	60	41	53	43	44	4	11	18	47	0	0	35
289	d__Bacteria					g__Thermobaculum	s__Thermobaculum_terrenum	34	28	51	49	25	23	27	39	39	1	4	100	0	0	64	8	0	0	8	0	53	0	11	44	84	12	55	49	22	42	60	41	53	43	44	4	11	18	47	0	0	35
290	d__Bacteria	p__Acidobacteria						634	828	1317	1746	741	428	670	797	897	1	52	2352	3	1	1302	199	0	1	232	0	1426	0	199	2018	3608	1129	882	1427	1522	1132	1711	960	1540	1800	1572	170	262	1588	1524	24	1	1674
291	d__Bacteria	p__Acidobacteria	c__Acidobacteriia					300	368	706	776	382	210	391	447	487	0	32	1290	1	1	745	100	0	0	98	0	841	0	75	1059	1489	629	494	779	791	607	879	511	862	968	914	64	111	978	760	16	1	952
292	d__Bacteria	p__Acidobacteria	c__Acidobacteriia	o__Acidobacteriales				300	368	706	776	382	210	391	447	487	0	32	1290	1	1	745	100	0	0	98	0	841	0	75	1059	1489	629	494	779	791	607	879	511	862	968	914	64	111	978	760	16	1	952
293	d__Bacteria	p__Acidobacteria	c__Acidobacteriia	o__Acidobacteriales	f__Acidobacteriaceae			300	368	706	776	382	210	391	447	487	0	32	1290	1	1	745	100	0	0	98	0	841	0	75	1059	1489	629	494	779	791	607	879	511	862	968	914	64	111	978	760	16	1	952
294	d__Bacteria	p__Acidobacteria	c__Acidobacteriia	o__Acidobacteriales	f__Acidobacteriaceae	g__Acidobacterium		62	72	109	136	60	41	76	81	89	0	7	274	0	0	151	30	0	0	30	0	159	0	17	179	231	126	69	153	156	95	182	102	128	162	124	12	21	148	143	2	0	156
295	d__Bacteria	p__Acidobacteria	c__Acidobacteriia	o__Acidobacteriales	f__Acidobacteriaceae	g__Acidobacterium	s__Acidobacterium_capsulatum	62	72	109	136	60	41	76	81	89	0	7	274	0	0	151	30	0	0	30	0	159	0	17	179	231	126	69	153	156	95	182	102	128	162	124	12	21	148	143	2	0	156
296	d__Bacteria	p__Acidobacteria	c__Acidobacteriia	o__Acidobacteriales	f__Acidobacteriaceae	g__Granulicella		126	161	293	322	174	81	169	175	204	0	15	532	0	1	316	39	0	0	23	0	355	0	32	487	695	234	236	351	334	294	400	175	426	435	377	37	54	522	313	6	1	466
297	d__Bacteria	p__Acidobacteria	c__Acidobacteriia	o__Acidobacteriales	f__Acidobacteriaceae	g__Granulicella	s__Granulicella_mallensis	55	76	148	143	90	36	79	71	95	0	6	235	0	1	147	19	0	0	13	0	145	0	14	135	291	127	84	132	179	104	198	59	186	187	146	18	30	145	126	0	0	191
298	d__Bacteria	p__Acidobacteria	c__Acidobacteriia	o__Acidobacteriales	f__Acidobacteriaceae	g__Granulicella	s__Granulicella_tundricola	61	81	134	160	79	39	88	96	105	0	8	283	0	0	164	19	0	0	10	0	207	0	17	348	378	97	120	206	146	142	195	108	214	233	226	19	22	362	182	6	1	258
299	d__Bacteria	p__Acidobacteria	c__Acidobacteriia	o__Acidobacteriales	f__Acidobacteriaceae	g__Terriglobus		104	124	287	303	131	83	130	177	159	0	7	445	0	0	257	29	0	0	45	0	297	0	25	347	529	259	179	232	291	201	277	207	275	335	379	13	33	198	287	8	0	298
300	d__Bacteria	p__Acidobacteria	c__Acidobacteriia	o__Acidobacteriales	f__Acidobacteriaceae	g__Terriglobus	s__Terriglobus_roseus	67	79	200	202	82	52	70	113	96	0	5	266	0	0	171	16	0	0	30	0	199	0	16	218	394	200	117	154	243	147	157	160	181	220	274	8	19	141	184	5	0	187
301	d__Bacteria	p__Acidobacteria	c__Acidobacteriia	o__Acidobacteriales	f__Acidobacteriaceae	g__Terriglobus	s__Terriglobus_saanensis	36	44	86	96	48	28	58	60	63	0	2	171	0	0	85	13	0	0	15	0	93	0	9	126	131	58	60	77	45	52	117	45	91	111	104	5	14	54	100	3	0	109
302	d__Bacteria	p__Acidobacteria	c__Solibacteres					178	230	243	581	163	117	114	119	148	1	10	502	0	0	275	52	0	0	59	0	248	0	66	398	495	199	180	271	251	282	308	284	231	303	236	39	80	224	405	1	0	279
303	d__Bacteria	p__Acidobacteria	c__Solibacteres	o__Solibacterales				178	230	243	581	163	117	114	119	148	1	10	502	0	0	275	52	0	0	59	0	248	0	66	398	495	199	180	271	251	282	308	284	231	303	236	39	80	224	405	1	0	279
304	d__Bacteria	p__Acidobacteria	c__Solibacteres	o__Solibacterales	f__Solibacteraceae			178	230	243	581	163	117	114	119	148	1	10	502	0	0	275	52	0	0	59	0	248	0	66	398	495	199	180	271	251	282	308	284	231	303	236	39	80	224	405	1	0	279
305	d__Bacteria	p__Acidobacteria	c__Solibacteres	o__Solibacterales	f__Solibacteraceae	g__Candidatus_Solibacter		178	230	243	581	163	117	114	119	148	1	10	502	0	0	275	52	0	0	59	0	248	0	66	398	495	199	180	271	251	282	308	284	231	303	236	39	80	224	405	1	0	279
306	d__Bacteria	p__Acidobacteria	c__Solibacteres	o__Solibacterales	f__Solibacteraceae	g__Candidatus_Solibacter	s__Candidatus_Solibacter_usitatus	178	230	243	581	163	117	114	119	148	1	10	502	0	0	275	52	0	0	59	0	248	0	66	398	495	199	180	271	251	282	308	284	231	303	236	39	80	224	405	1	0	279
307	d__Bacteria	p__Acidobacteria				g__Candidatus_Chloracidobacterium		55	53	82	94	57	36	60	56	88	0	3	171	0	0	68	8	0	0	15	0	90	0	6	169	164	63	93	168	92	97	95	81	85	129	100	9	40	107	98	3	0	81
308	d__Bacteria	p__Acidobacteria				g__Candidatus_Chloracidobacterium	s__Candidatus_Chloracidobacterium_thermophilum	55	53	82	94	57	36	60	56	88	0	3	171	0	0	68	8	0	0	15	0	90	0	6	169	164	63	93	168	92	97	95	81	85	129	100	9	40	107	98	3	0	81
309	d__Bacteria	p__Acidobacteria				g__Candidatus_Koribacter		82	155	277	272	125	51	98	171	166	0	5	335	2	0	197	35	0	1	60	0	227	0	51	383	1436	227	110	190	374	141	410	73	354	386	312	28	29	269	243	4	0	353
310	d__Bacteria	p__Acidobacteria				g__Candidatus_Koribacter	s__Candidatus_Koribacter_versatilis	82	155	277	272	125	51	98	171	166	0	5	335	2	0	197	35	0	1	60	0	227	0	51	383	1436	227	110	190	374	141	410	73	354	386	312	28	29	269	243	4	0	353
311	d__Bacteria	p__Actinobacteria						351992	749387	373464	1135027	134758	370109	25504	19752	19514	409	22542	1071337	902	422	263850	92007	25	281	105648	263	132526	208	76096	51648	144118	110523	1163896	863621	432034	1576537	54214	724453	41049	117618	283290	37844	26528	32268	429804	1440	158	44971
312	d__Bacteria	p__Actinobacteria	c__Actinobacteria					351992	749387	373464	1135027	134758	370109	25504	19752	19514	409	22542	1071337	902	422	263850	92007	25	281	105648	263	132526	208	76096	51648	144118	110523	1163896	863621	432034	1576537	54214	724453	41049	117618	283290	37844	26528	32268	429804	1440	158	44971
313	d__Bacteria	p__Actinobacteria	c__Actinobacteria	o__Acidimicrobiales				273	163	248	337	149	126	102	118	190	0	36	1162	2	0	462	118	0	0	86	0	384	0	78	341	492	134	654	503	189	675	233	393	256	298	317	37	80	257	541	6	0	239
314	d__Bacteria	p__Actinobacteria	c__Actinobacteria	o__Acidimicrobiales	f__Acidimicrobiaceae			273	163	248	337	149	126	102	118	190	0	36	1162	2	0	462	118	0	0	86	0	384	0	78	341	492	134	654	503	189	675	233	393	256	298	317	37	80	257	541	6	0	239
315	d__Bacteria	p__Actinobacteria	c__Actinobacteria	o__Acidimicrobiales	f__Acidimicrobiaceae	g__Acidimicrobium		87	69	74	117	46	49	31	35	72	0	7	244	0	0	104	20	0	0	12	0	89	0	10	89	134	35	187	143	45	176	59	137	70	77	103	10	18	36	118	2	0	66
316	d__Bacteria	p__Actinobacteria	c__Actinobacteria	o__Acidimicrobiales	f__Acidimicrobiaceae	g__Acidimicrobium	s__Acidimicrobium_ferrooxidans	87	69	74	117	46	49	31	35	72	0	7	244	0	0	104	20	0	0	12	0	89	0	10	89	134	35	187	143	45	176	59	137	70	77	103	10	18	36	118	2	0	66
317	d__Bacteria	p__Actinobacteria	c__Actinobacteria	o__Acidimicrobiales	f__Acidimicrobiaceae	g__Ilumatobacter		186	94	174	219	103	77	71	83	118	0	29	915	2	0	358	98	0	0	74	0	294	0	68	252	357	99	467	360	144	499	174	256	186	221	214	27	62	221	423	4	0	173
318	d__Bacteria	p__Actinobacteria	c__Actinobacteria	o__Acidimicrobiales	f__Acidimicrobiaceae	g__Ilumatobacter	s__Ilumatobacter_coccineus	186	94	174	219	103	77	71	83	118	0	29	915	2	0	358	98	0	0	74	0	294	0	68	252	357	99	467	360	144	499	174	256	186	221	214	27	62	221	423	4	0	173
319	d__Bacteria	p__Actinobacteria	c__Actinobacteria	o__Actinomycetales				338508	713758	358537	1106126	123764	354901	18855	10818	11075	396	21521	1042207	867	414	250781	89191	24	274	103613	257	119539	203	74302	21711	94379	27597	1092364	847530	101502	1468804	30979	709837	21703	98027	243875	34796	25004	17568	415411	1388	151	25056
320	d__Bacteria	p__Actinobacteria	c__Actinobacteria	o__Actinomycetales	f__Acidothermaceae			124	54	45	93	27	50	16	30	39	0	12	292	0	0	114	23	0	1	14	0	97	0	18	35	106	84	199	160	93	263	75	130	29	60	109	7	18	24	124	1	0	33
321	d__Bacteria	p__Actinobacteria	c__Actinobacteria	o__Actinomycetales	f__Acidothermaceae	g__Acidothermus		124	54	45	93	27	50	16	30	39	0	12	292	0	0	114	23	0	1	14	0	97	0	18	35	106	84	199	160	93	263	75	130	29	60	109	7	18	24	124	1	0	33
322	d__Bacteria	p__Actinobacteria	c__Actinobacteria	o__Actinomycetales	f__Acidothermaceae	g__Acidothermus	s__Acidothermus_cellulolyticus	124	54	45	93	27	50	16	30	39	0	12	292	0	0	114	23	0	1	14	0	97	0	18	35	106	84	199	160	93	263	75	130	29	60	109	7	18	24	124	1	0	33
323	d__Bacteria	p__Actinobacteria	c__Actinobacteria	o__Actinomycetales	f__Actinomycetaceae			294	148	320	448	110	180	102	94	147	1	15	619	5	0	276	65	0	0	49	0	247	0	36	201	288	125	1180	573	176	1367	229	787	231	235	291	17	58	218	336	1	1	164
324	d__Bacteria	p__Actinobacteria	c__Actinobacteria	o__Actinomycetales	f__Actinomycetaceae	g__Arcanobacterium		174	80	197	241	56	121	55	45	80	1	9	390	4	0	158	26	0	0	18	0	136	0	13	72	133	65	824	342	101	1000	112	599	106	110	159	10	43	77	205	0	0	72
325	d__Bacteria	p__Actinobacteria	c__Actinobacteria	o__Actinomycetales	f__Actinomycetaceae	g__Arcanobacterium	s__Arcanobacterium_haemolyticum	174	80	197	241	56	121	55	45	80	1	9	390	4	0	158	26	0	0	18	0	136	0	13	72	133	65	824	342	101	1000	112	599	106	110	159	10	43	77	205	0	0	72
326	d__Bacteria	p__Actinobacteria	c__Actinobacteria	o__Actinomycetales	f__Actinomycetaceae	g__Mobiluncus		120	68	122	205	54	59	47	49	67	0	6	228	1	0	117	39	0	0	31	0	110	0	23	129	154	60	355	231	75	367	117	187	125	124	132	7	15	141	131	1	1	92
327	d__Bacteria	p__Actinobacteria	c__Actinobacteria	o__Actinomycetales	f__Actinomycetaceae	g__Mobiluncus	s__Mobiluncus_curtisii	120	68	122	205	54	59	47	49	67	0	6	228	1	0	117	39	0	0	31	0	110	0	23	129	154	60	355	231	75	367	117	187	125	124	132	7	15	141	131	1	1	92
328	d__Bacteria	p__Actinobacteria	c__Actinobacteria	o__Actinomycetales	f__Beutenbergiaceae			1632	248	291	603	114	296	46	47	49	0	128	2656	2	1	1208	274	0	2	201	0	658	0	218	141	751	298	2913	1311	316	3494	148	1208	114	146	367	59	135	95	1165	5	1	143
329	d__Bacteria	p__Actinobacteria	c__Actinobacteria	o__Actinomycetales	f__Beutenbergiaceae	g__Beutenbergia		1632	248	291	603	114	296	46	47	49	0	128	2656	2	1	1208	274	0	2	201	0	658	0	218	141	751	298	2913	1311	316	3494	148	1208	114	146	367	59	135	95	1165	5	1	143
330	d__Bacteria	p__Actinobacteria	c__Actinobacteria	o__Actinomycetales	f__Beutenbergiaceae	g__Beutenbergia	s__Beutenbergia_cavernae	1632	248	291	603	114	296	46	47	49	0	128	2656	2	1	1208	274	0	2	201	0	658	0	218	141	751	298	2913	1311	316	3494	148	1208	114	146	367	59	135	95	1165	5	1	143
331	d__Bacteria	p__Actinobacteria	c__Actinobacteria	o__Actinomycetales	f__Catenulisporaceae			807	211	297	655	132	265	73	81	61	0	93	2428	1	2	975	211	0	1	177	0	600	1	178	150	674	204	1788	975	301	2109	227	1198	190	202	298	43	95	127	1063	5	2	165
332	d__Bacteria	p__Actinobacteria	c__Actinobacteria	o__Actinomycetales	f__Catenulisporaceae	g__Catenulispora		807	211	297	655	132	265	73	81	61	0	93	2428	1	2	975	211	0	1	177	0	600	1	178	150	674	204	1788	975	301	2109	227	1198	190	202	298	43	95	127	1063	5	2	165
333	d__Bacteria	p__Actinobacteria	c__Actinobacteria	o__Actinomycetales	f__Catenulisporaceae	g__Catenulispora	s__Catenulispora_acidiphila	807	211	297	655	132	265	73	81	61	0	93	2428	1	2	975	211	0	1	177	0	600	1	178	150	674	204	1788	975	301	2109	227	1198	190	202	298	43	95	127	1063	5	2	165
334	d__Bacteria	p__Actinobacteria	c__Actinobacteria	o__Actinomycetales	f__Cellulomonadaceae			3922	670	901	2078	303	833	111	107	142	5	418	9685	3	3	4504	857	0	3	659	1	2356	1	715	244	1742	861	7454	4097	868	9017	437	3959	272	289	909	218	419	164	3990	12	1	221
335	d__Bacteria	p__Actinobacteria	c__Actinobacteria	o__Actinomycetales	f__Cellulomonadaceae	g__Cellulomonas		3922	670	901	2078	303	833	111	107	142	5	418	9685	3	3	4504	857	0	3	659	1	2356	1	715	244	1742	861	7454	4097	868	9017	437	3959	272	289	909	218	419	164	3990	12	1	221
336	d__Bacteria	p__Actinobacteria	c__Actinobacteria	o__Actinomycetales	f__Cellulomonadaceae	g__Cellulomonas	s__Cellulomonas_fimi	1110	185	271	648	87	239	30	24	32	1	123	2992	1	1	1331	282	0	3	199	0	723	0	254	62	465	150	2156	1177	197	2428	137	1267	58	54	271	61	149	31	1219	5	0	44
337	d__Bacteria	p__Actinobacteria	c__Actinobacteria	o__Actinomycetales	f__Cellulomonadaceae	g__Cellulomonas	s__Cellulomonas_flavigena	1322	193	296	681	104	255	45	44	62	3	147	3443	0	1	1677	304	0	0	235	1	867	0	247	87	663	257	2443	1517	301	2862	158	1230	136	145	266	75	110	107	1409	4	1	112
338	d__Bacteria	p__Actinobacteria	c__Actinobacteria	o__Actinomycetales	f__Cellulomonadaceae	g__Cellulomonas	s__Cellvibrio_gilvus	1222	257	287	664	103	295	31	36	41	0	118	2779	1	0	1285	230	0	0	184	0	633	1	172	89	535	416	2420	1197	336	3127	119	1257	67	78	332	65	138	25	1152	3	0	63
339	d__Bacteria	p__Actinobacteria	c__Actinobacteria	o__Actinomycetales	f__Corynebacteriaceae			127120	681531	312500	1009190	107803	313756	11544	1640	1880	149	8770	722467	414	66	118667	55872	5	49	66593	35	47994	38	46297	4931	17497	6391	802640	693217	69011	1139680	6416	526366	3937	6174	181402	5160	10445	3812	274136	549	31	7809
340	d__Bacteria	p__Actinobacteria	c__Actinobacteria	o__Actinomycetales	f__Corynebacteriaceae	g__Corynebacterium		127120	681531	312500	1009190	107803	313756	11544	1640	1880	149	8770	722467	414	66	118667	55872	5	49	66593	35	47994	38	46297	4931	17497	6391	802640	693217	69011	1139680	6416	526366	3937	6174	181402	5160	10445	3812	274136	549	31	7809
341	d__Bacteria	p__Actinobacteria	c__Actinobacteria	o__Actinomycetales	f__Corynebacteriaceae	g__Corynebacterium	s__Corynebacterium_argentoratense	863	481	651	1559	186	783	91	70	89	2	44	2356	1	0	591	172	0	0	183	0	357	0	132	228	286	76	2735	1131	204	2985	237	3565	139	198	664	57	152	176	1355	9	1	153
342	d__Bacteria	p__Actinobacteria	c__Actinobacteria	o__Actinomycetales	f__Corynebacteriaceae	g__Corynebacterium	s__Corynebacterium_aurimucosum	1216	843	979	2066	268	978	102	141	112	1	92	3910	6	2	1049	396	0	1	413	0	643	0	313	264	695	175	3561	1875	330	4123	324	4379	277	328	1057	165	204	165	2425	4	0	297
343	d__Bacteria	p__Actinobacteria	c__Actinobacteria	o__Actinomycetales	f__Corynebacteriaceae	g__Corynebacterium	s__Corynebacterium_callunae	639	984	783	1638	223	935	71	74	74	1	67	3253	2	2	694	666	0	0	901	0	396	0	518	109	214	59	1732	1457	194	2566	155	1686	132	140	535	34	92	86	1579	2	0	105
344	d__Bacteria	p__Actinobacteria	c__Actinobacteria	o__Actinomycetales	f__Corynebacteriaceae	g__Corynebacterium	s__Corynebacterium_diphtheriae	603	1165	764	1780	290	684	105	153	156	0	52	1891	2	1	554	210	0	0	275	0	399	0	195	153	538	194	1889	1506	295	2737	305	2055	237	265	789	55	108	170	1049	3	0	239
345	d__Bacteria	p__Actinobacteria	c__Actinobacteria	o__Actinomycetales	f__Corynebacteriaceae	g__Corynebacterium	s__Corynebacterium_efficiens	32983	13521	29710	40252	3634	78498	545	112	140	61	2397	414213	198	30	36756	31082	0	12	43302	14	16762	12	28953	291	4444	462	51513	65088	5049	138950	495	25579	294	424	4522	872	713	240	133917	262	12	658
346	d__Bacteria	p__Actinobacteria	c__Actinobacteria	o__Actinomycetales	f__Corynebacteriaceae	g__Corynebacterium	s__Corynebacterium_glutamicum	1894	2418	1703	4120	514	2383	93	63	63	0	137	8272	7	1	1242	1286	0	2	1667	0	683	0	880	160	324	79	4590	3375	425	7243	160	4437	137	165	1258	69	168	137	3532	4	1	173
347	d__Bacteria	p__Actinobacteria	c__Actinobacteria	o__Actinomycetales	f__Corynebacteriaceae	g__Corynebacterium	s__Corynebacterium_halotolerans	6974	3221	3621	9251	1019	5020	181	85	89	6	1032	29890	23	1	7562	2881	1	1	2691	1	3182	2	2063	206	2183	227	16467	7401	1083	20092	573	28402	251	347	2846	346	1206	130	19883	39	2	182
348	d__Bacteria	p__Actinobacteria	c__Actinobacteria	o__Actinomycetales	f__Corynebacteriaceae	g__Corynebacterium	s__Corynebacterium_jeikeium	1345	763	974	2396	290	1003	98	85	94	2	82	3553	3	1	913	256	0	1	270	0	547	1	168	156	509	164	4749	1956	422	4959	255	5701	213	238	940	91	219	141	1994	4	1	193
349	d__Bacteria	p__Actinobacteria	c__Actinobacteria	o__Actinomycetales	f__Corynebacteriaceae	g__Corynebacterium	s__Corynebacterium_kroppenstedtii	514	364	408	961	117	421	43	47	67	1	21	1101	0	0	339	189	0	1	180	2	224	0	102	66	176	69	1768	838	155	1958	104	2078	105	149	435	111	80	75	653	1	0	132
350	d__Bacteria	p__Actinobacteria	c__Actinobacteria	o__Actinomycetales	f__Corynebacteriaceae	g__Corynebacterium	s__Corynebacterium_maris	68670	647778	264132	925759	98759	213745	9540	124	316	61	4001	221202	133	18	60843	15741	3	10	13688	10	20316	7	10613	1756	3934	3110	608283	580283	56171	908612	2009	409585	813	2145	149652	2113	5895	1384	90192	180	13	4106
351	d__Bacteria	p__Actinobacteria	c__Actinobacteria	o__Actinomycetales	f__Corynebacteriaceae	g__Corynebacterium	s__Corynebacterium_pseudotuberculosis	113	67	110	190	57	85	33	44	40	0	14	319	1	0	89	32	0	0	52	0	77	0	31	75	156	59	335	182	98	359	103	292	87	101	147	9	14	86	166	0	0	108
352	d__Bacteria	p__Actinobacteria	c__Actinobacteria	o__Actinomycetales	f__Corynebacteriaceae	g__Corynebacterium	s__Corynebacterium_resistens	597	494	526	1033	168	554	63	95	87	1	28	1280	4	0	388	110	0	2	129	1	271	0	85	110	302	140	2155	841	235	2639	214	2015	146	142	483	51	67	80	732	4	0	124
353	d__Bacteria	p__Actinobacteria	c__Actinobacteria	o__Actinomycetales	f__Corynebacteriaceae	g__Corynebacterium	s__Corynebacterium_terpenotabidum	1595	704	987	2296	261	1138	90	92	99	2	128	4810	3	0	1297	417	0	1	382	0	644	1	349	165	756	189	4624	2113	395	5296	235	5669	186	262	1401	77	239	169	2513	7	0	220
354	d__Bacteria	p__Actinobacteria	c__Actinobacteria	o__Actinomycetales	f__Corynebacteriaceae	g__Corynebacterium	s__Corynebacterium_ulcerans	210	156	202	360	71	168	41	57	67	0	12	653	1	1	197	59	0	0	64	0	178	0	59	209	161	91	605	307	89	704	129	647	100	155	217	9	31	147	391	3	0	158
355	d__Bacteria	p__Actinobacteria	c__Actinobacteria	o__Actinomycetales	f__Corynebacteriaceae	g__Corynebacterium	s__Corynebacterium_urealyticum	2104	3957	2202	5021	646	1993	135	128	120	3	148	6157	6	1	1508	483	0	1	422	0	825	1	354	344	876	449	79075	15931	2034	14291	357	8509	300	348	11368	135	318	219	3218	7	1	348
356	d__Bacteria	p__Actinobacteria	c__Actinobacteria	o__Actinomycetales	f__Corynebacteriaceae	g__Corynebacterium	s__Corynebacterium_variabile	3665	1567	1837	4010	405	1930	133	111	103	5	240	7543	11	3	2087	634	1	16	568	3	1067	12	461	231	913	340	7837	3686	636	9158	317	10238	227	314	2657	799	476	125	4166	7	0	244
357	d__Bacteria	p__Actinobacteria	c__Actinobacteria	o__Actinomycetales	f__Dermabacteraceae			3115	639	1834	2932	306	803	79	81	83	6	302	5031	5	1	1979	648	0	3	731	4	1004	3	564	134	1435	342	18733	8978	1228	22038	265	3747	150	172	893	140	315	116	2495	12	1	148
358	d__Bacteria	p__Actinobacteria	c__Actinobacteria	o__Actinomycetales	f__Dermabacteraceae	g__Brachybacterium		3115	639	1834	2932	306	803	79	81	83	6	302	5031	5	1	1979	648	0	3	731	4	1004	3	564	134	1435	342	18733	8978	1228	22038	265	3747	150	172	893	140	315	116	2495	12	1	148
359	d__Bacteria	p__Actinobacteria	c__Actinobacteria	o__Actinomycetales	f__Dermabacteraceae	g__Brachybacterium	s__Brachybacterium_faecium	3115	639	1834	2932	306	803	79	81	83	6	302	5031	5	1	1979	648	0	3	731	4	1004	3	564	134	1435	342	18733	8978	1228	22038	265	3747	150	172	893	140	315	116	2495	12	1	148
360	d__Bacteria	p__Actinobacteria	c__Actinobacteria	o__Actinomycetales	f__Dermacoccaceae			1363	663	574	1556	185	492	80	70	70	4	182	5500	4	0	2518	482	1	4	349	1	1186	2	355	127	1469	151	3459	1673	292	4315	223	2143	161	227	581	108	185	124	2533	8	1	151
361	d__Bacteria	p__Actinobacteria	c__Actinobacteria	o__Actinomycetales	f__Dermacoccaceae	g__Kytococcus		1363	663	574	1556	185	492	80	70	70	4	182	5500	4	0	2518	482	1	4	349	1	1186	2	355	127	1469	151	3459	1673	292	4315	223	2143	161	227	581	108	185	124	2533	8	1	151
362	d__Bacteria	p__Actinobacteria	c__Actinobacteria	o__Actinomycetales	f__Dermacoccaceae	g__Kytococcus	s__Kytococcus_sedentarius	1363	663	574	1556	185	492	80	70	70	4	182	5500	4	0	2518	482	1	4	349	1	1186	2	355	127	1469	151	3459	1673	292	4315	223	2143	161	227	581	108	185	124	2533	8	1	151
363	d__Bacteria	p__Actinobacteria	c__Actinobacteria	o__Actinomycetales	f__Frankiaceae			1878	599	820	1697	326	686	144	213	188	2	269	6419	7	0	2754	616	0	1	486	1	1440	2	539	424	1937	552	4494	2577	791	5036	567	3194	457	488	1027	175	293	318	2779	11	0	458
364	d__Bacteria	p__Actinobacteria	c__Actinobacteria	o__Actinomycetales	f__Frankiaceae	g__Frankia		1878	599	820	1697	326	686	144	213	188	2	269	6419	7	0	2754	616	0	1	486	1	1440	2	539	424	1937	552	4494	2577	791	5036	567	3194	457	488	1027	175	293	318	2779	11	0	458
365	d__Bacteria	p__Actinobacteria	c__Actinobacteria	o__Actinomycetales	f__Frankiaceae	g__Frankia	s__Frankia_alni	418	134	180	363	81	150	28	49	40	0	55	1441	0	0	591	126	0	0	114	0	273	0	129	86	356	131	1014	520	175	1208	91	703	72	83	194	47	74	51	586	5	0	83
366	d__Bacteria	p__Actinobacteria	c__Actinobacteria	o__Actinomycetales	f__Frankiaceae	g__Frankia	s__Frankia_sp_CcI3	217	80	103	214	31	90	30	39	37	0	41	784	1	0	380	76	0	1	58	0	191	0	81	77	372	71	455	298	128	448	113	384	103	116	171	27	40	86	362	0	0	101
367	d__Bacteria	p__Actinobacteria	c__Actinobacteria	o__Actinomycetales	f__Frankiaceae	g__Frankia	s__Frankia_sp_EAN1pec	387	139	175	374	57	126	24	24	24	1	69	1421	3	0	624	144	0	0	109	1	338	0	114	79	282	147	909	539	208	1055	97	678	51	66	200	36	56	44	637	3	0	57
368	d__Bacteria	p__Actinobacteria	c__Actinobacteria	o__Actinomycetales	f__Frankiaceae	g__Frankia	s__Frankia_sp_EuI1c	421	115	159	334	66	147	27	37	34	0	60	1495	2	0	661	153	0	0	120	0	339	1	115	79	432	100	997	593	139	1156	94	568	91	89	195	36	60	35	652	3	0	82
369	d__Bacteria	p__Actinobacteria	c__Actinobacteria	o__Actinomycetales	f__Frankiaceae	g__Frankia	s__Frankia_symbiont_of_Datisca_glomerata	334	89	140	298	56	128	18	35	39	1	29	1010	1	0	370	104	0	0	67	0	219	1	83	71	284	52	853	452	79	875	110	661	63	69	195	20	51	49	430	0	0	61
370	d__Bacteria	p__Actinobacteria	c__Actinobacteria	o__Actinomycetales	f__Geodermatophilaceae			2709	549	857	2051	319	817	139	124	157	6	485	9844	14	5	4471	948	0	1	735	2	2211	3	761	328	1994	391	6096	3256	588	6966	418	4134	274	328	886	273	337	263	4238	11	1	288
371	d__Bacteria	p__Actinobacteria	c__Actinobacteria	o__Actinomycetales	f__Geodermatophilaceae	g__Blastococcus		767	136	247	559	89	202	40	34	39	1	125	2800	3	0	1291	225	0	0	190	0	605	0	203	111	604	52	1630	927	148	1899	118	1048	76	87	245	81	101	67	1163	2	0	66
372	d__Bacteria	p__Actinobacteria	c__Actinobacteria	o__Actinomycetales	f__Geodermatophilaceae	g__Blastococcus	s__Blastococcus_saxobsidens	767	136	247	559	89	202	40	34	39	1	125	2800	3	0	1291	225	0	0	190	0	605	0	203	111	604	52	1630	927	148	1899	118	1048	76	87	245	81	101	67	1163	2	0	66
373	d__Bacteria	p__Actinobacteria	c__Actinobacteria	o__Actinomycetales	f__Geodermatophilaceae	g__Geodermatophilus		878	185	297	702	109	281	48	45	64	3	165	3042	5	2	1394	348	0	1	269	1	688	0	240	101	647	165	2036	1071	226	2335	154	1489	122	142	303	93	121	119	1345	4	1	128
374	d__Bacteria	p__Actinobacteria	c__Actinobacteria	o__Actinomycetales	f__Geodermatophilaceae	g__Geodermatophilus	s__Geodermatophilus_obscurus	878	185	297	702	109	281	48	45	64	3	165	3042	5	2	1394	348	0	1	269	1	688	0	240	101	647	165	2036	1071	226	2335	154	1489	122	142	303	93	121	119	1345	4	1	128
375	d__Bacteria	p__Actinobacteria	c__Actinobacteria	o__Actinomycetales	f__Geodermatophilaceae	g__Modestobacter		854	177	245	598	99	245	42	42	47	2	171	3269	3	3	1459	307	0	0	227	0	745	3	260	104	626	151	1878	1005	179	2150	124	1148	66	89	264	79	98	70	1405	4	0	87
376	d__Bacteria	p__Actinobacteria	c__Actinobacteria	o__Actinomycetales	f__Geodermatophilaceae	g__Modestobacter	s__Modestobacter_marinus	854	177	245	598	99	245	42	42	47	2	171	3269	3	3	1459	307	0	0	227	0	745	3	260	104	626	151	1878	1005	179	2150	124	1148	66	89	264	79	98	70	1405	4	0	87
377	d__Bacteria	p__Actinobacteria	c__Actinobacteria	o__Actinomycetales	f__Glycomycetaceae			626	190	233	517	97	194	56	67	83	2	61	1707	1	0	686	143	0	1	132	0	382	0	131	140	475	185	1372	724	245	1543	191	963	105	133	290	53	77	91	726	5	0	84
378	d__Bacteria	p__Actinobacteria	c__Actinobacteria	o__Actinomycetales	f__Glycomycetaceae	g__Stackebrandtia		626	190	233	517	97	194	56	67	83	2	61	1707	1	0	686	143	0	1	132	0	382	0	131	140	475	185	1372	724	245	1543	191	963	105	133	290	53	77	91	726	5	0	84
379	d__Bacteria	p__Actinobacteria	c__Actinobacteria	o__Actinomycetales	f__Glycomycetaceae	g__Stackebrandtia	s__Stackebrandtia_nassauensis	626	190	233	517	97	194	56	67	83	2	61	1707	1	0	686	143	0	1	132	0	382	0	131	140	475	185	1372	724	245	1543	191	963	105	133	290	53	77	91	726	5	0	84
380	d__Bacteria	p__Actinobacteria	c__Actinobacteria	o__Actinomycetales	f__Gordoniaceae			3134	645	1259	2697	333	1285	145	119	107	4	277	8428	11	4	3226	1070	0	2	830	4	1735	3	884	228	1613	305	10129	4562	731	11028	361	6001	304	376	970	214	380	252	3693	12	3	264
381	d__Bacteria	p__Actinobacteria	c__Actinobacteria	o__Actinomycetales	f__Gordoniaceae	g__Gordonia		3134	645	1259	2697	333	1285	145	119	107	4	277	8428	11	4	3226	1070	0	2	830	4	1735	3	884	228	1613	305	10129	4562	731	11028	361	6001	304	376	970	214	380	252	3693	12	3	264
382	d__Bacteria	p__Actinobacteria	c__Actinobacteria	o__Actinomycetales	f__Gordoniaceae	g__Gordonia	s__Gordonia_bronchialis	1001	203	393	861	116	406	59	46	37	2	97	2765	3	1	1064	380	0	0	295	1	561	1	312	77	551	77	3129	1411	201	3479	116	2055	107	145	329	93	119	79	1260	5	2	90
383	d__Bacteria	p__Actinobacteria	c__Actinobacteria	o__Actinomycetales	f__Gordoniaceae	g__Gordonia	s__Gordonia_polyisoprenivorans	994	212	394	828	97	429	34	47	36	0	77	2453	3	2	957	309	0	1	218	2	485	0	227	68	488	122	3070	1328	221	3393	127	1909	109	140	329	51	123	83	1082	2	1	100
384	d__Bacteria	p__Actinobacteria	c__Actinobacteria	o__Actinomycetales	f__Gordoniaceae	g__Gordonia	s__Gordonia_sp_KTR9	980	205	419	861	106	388	51	23	33	2	90	2783	5	1	1065	318	0	1	272	1	598	2	301	77	516	86	3336	1554	264	3568	104	1827	85	88	281	64	128	87	1181	5	0	69
385	d__Bacteria	p__Actinobacteria	c__Actinobacteria	o__Actinomycetales	f__Intrasporangiaceae			986	326	276	773	120	279	46	52	53	0	239	5372	6	1	2621	423	0	0	367	0	1267	2	376	113	1103	208	2077	1169	234	2435	186	1350	97	114	326	87	128	55	2443	6	0	95
386	d__Bacteria	p__Actinobacteria	c__Actinobacteria	o__Actinomycetales	f__Intrasporangiaceae	g__Intrasporangium		986	326	276	773	120	279	46	52	53	0	239	5372	6	1	2621	423	0	0	367	0	1267	2	376	113	1103	208	2077	1169	234	2435	186	1350	97	114	326	87	128	55	2443	6	0	95
387	d__Bacteria	p__Actinobacteria	c__Actinobacteria	o__Actinomycetales	f__Intrasporangiaceae	g__Intrasporangium	s__Intrasporangium_calvum	986	326	276	773	120	279	46	52	53	0	239	5372	6	1	2621	423	0	0	367	0	1267	2	376	113	1103	208	2077	1169	234	2435	186	1350	97	114	326	87	128	55	2443	6	0	95
388	d__Bacteria	p__Actinobacteria	c__Actinobacteria	o__Actinomycetales	f__Jonesiaceae			728	182	211	543	59	161	53	39	33	0	79	1314	1	1	433	135	0	0	135	0	297	0	109	97	294	79	878	1685	113	1552	84	579	75	80	211	40	59	66	837	2	0	70
389	d__Bacteria	p__Actinobacteria	c__Actinobacteria	o__Actinomycetales	f__Jonesiaceae	g__Jonesia		728	182	211	543	59	161	53	39	33	0	79	1314	1	1	433	135	0	0	135	0	297	0	109	97	294	79	878	1685	113	1552	84	579	75	80	211	40	59	66	837	2	0	70
390	d__Bacteria	p__Actinobacteria	c__Actinobacteria	o__Actinomycetales	f__Jonesiaceae	g__Jonesia	s__Jonesia_denitrificans	728	182	211	543	59	161	53	39	33	0	79	1314	1	1	433	135	0	0	135	0	297	0	109	97	294	79	878	1685	113	1552	84	579	75	80	211	40	59	66	837	2	0	70
391	d__Bacteria	p__Actinobacteria	c__Actinobacteria	o__Actinomycetales	f__Kineosporiaceae			1057	210	366	728	142	270	56	67	77	3	155	3588	2	3	1618	250	0	1	277	1	834	1	267	154	904	124	2688	1182	241	3026	220	1552	154	208	341	74	145	104	1619	10	0	179
392	d__Bacteria	p__Actinobacteria	c__Actinobacteria	o__Actinomycetales	f__Kineosporiaceae	g__Kineococcus		1057	210	366	728	142	270	56	67	77	3	155	3588	2	3	1618	250	0	1	277	1	834	1	267	154	904	124	2688	1182	241	3026	220	1552	154	208	341	74	145	104	1619	10	0	179
393	d__Bacteria	p__Actinobacteria	c__Actinobacteria	o__Actinomycetales	f__Kineosporiaceae	g__Kineococcus	s__Kineococcus_radiotolerans	1057	210	366	728	142	270	56	67	77	3	155	3588	2	3	1618	250	0	1	277	1	834	1	267	154	904	124	2688	1182	241	3026	220	1552	154	208	341	74	145	104	1619	10	0	179
394	d__Bacteria	p__Actinobacteria	c__Actinobacteria	o__Actinomycetales	f__Microbacteriaceae			3160	903	1049	2399	404	955	172	204	228	3	278	8333	7	4	3567	708	0	3	596	2	2002	4	572	491	2007	813	6919	3621	1005	8145	544	4832	413	477	1177	307	678	384	3469	15	3	373
395	d__Bacteria	p__Actinobacteria	c__Actinobacteria	o__Actinomycetales	f__Microbacteriaceae	g__Clavibacter		1383	394	418	1106	169	417	58	59	74	2	140	4056	5	1	1788	368	0	1	273	1	957	3	297	131	970	292	2833	1522	364	3477	216	2271	112	139	487	134	275	104	1664	11	1	116
396	d__Bacteria	p__Actinobacteria	c__Actinobacteria	o__Actinomycetales	f__Microbacteriaceae	g__Clavibacter	s__Clavibacter_michiganensis	1383	394	418	1106	169	417	58	59	74	2	140	4056	5	1	1788	368	0	1	273	1	957	3	297	131	970	292	2833	1522	364	3477	216	2271	112	139	487	134	275	104	1664	11	1	116
397	d__Bacteria	p__Actinobacteria	c__Actinobacteria	o__Actinomycetales	f__Microbacteriaceae	g__Leifsonia		720	205	234	480	96	202	57	91	81	0	58	1786	0	2	783	140	0	1	149	1	477	0	115	197	540	292	1636	674	327	1815	150	968	175	226	323	51	124	172	783	2	1	155
398	d__Bacteria	p__Actinobacteria	c__Actinobacteria	o__Actinomycetales	f__Microbacteriaceae	g__Leifsonia	s__Leifsonia_xyli	720	205	234	480	96	202	57	91	81	0	58	1786	0	2	783	140	0	1	149	1	477	0	115	197	540	292	1636	674	327	1815	150	968	175	226	323	51	124	172	783	2	1	155
399	d__Bacteria	p__Actinobacteria	c__Actinobacteria	o__Actinomycetales	f__Microbacteriaceae	g__Microbacterium		956	256	335	747	116	309	41	40	62	1	74	2305	2	0	907	190	0	1	164	0	517	1	152	148	416	179	2236	1343	265	2624	127	1480	97	90	319	113	248	99	937	1	1	87
400	d__Bacteria	p__Actinobacteria	c__Actinobacteria	o__Actinomycetales	f__Microbacteriaceae	g__Microbacterium	s__Microbacterium_testaceum	956	256	335	747	116	309	41	40	62	1	74	2305	2	0	907	190	0	1	164	0	517	1	152	148	416	179	2236	1343	265	2624	127	1480	97	90	319	113	248	99	937	1	1	87
401	d__Bacteria	p__Actinobacteria	c__Actinobacteria	o__Actinomycetales	f__Micrococcaceae			8387	3092	4035	8185	1490	3098	824	1085	1040	19	821	22274	30	45	9586	2917	1	52	13165	35	5318	22	3086	1791	5669	1954	22508	10159	2675	25723	2323	12274	1828	2186	4638	1580	1053	1395	10035	65	14	1993
402	d__Bacteria	p__Actinobacteria	c__Actinobacteria	o__Actinomycetales	f__Micrococcaceae	g__Arthrobacter		4168	1623	2131	4033	778	1567	465	606	608	7	335	10985	12	3	4392	1555	0	5	11573	4	2692	4	1788	1035	2962	1100	10281	4813	1512	11879	1354	5784	1075	1270	2319	296	538	781	4721	28	10	1142
403	d__Bacteria	p__Actinobacteria	c__Actinobacteria	o__Actinomycetales	f__Micrococcaceae	g__Arthrobacter	s__Arthrobacter_arilaitensis	1431	456	540	1179	189	465	83	97	105	2	68	3885	1	1	1048	785	0	2	10668	1	669	2	1041	174	440	199	2770	1425	265	3193	229	1687	159	224	753	67	165	123	1434	8	2	209
404	d__Bacteria	p__Actinobacteria	c__Actinobacteria	o__Actinomycetales	f__Micrococcaceae	g__Arthrobacter	s__Arthrobacter_aurescens	90	28	27	74	12	10	14	14	13	0	15	252	0	0	136	38	0	0	34	0	68	0	29	44	56	10	214	130	18	257	23	105	27	31	49	4	16	20	103	1	0	32
405	d__Bacteria	p__Actinobacteria	c__Actinobacteria	o__Actinomycetales	f__Micrococcaceae	g__Arthrobacter	s__Arthrobacter_chlorophenolicus	626	255	393	625	155	274	96	118	127	1	62	1761	3	1	804	192	0	3	214	0	470	0	173	198	667	243	1713	677	340	2078	267	920	241	288	364	60	83	161	795	4	0	245
406	d__Bacteria	p__Actinobacteria	c__Actinobacteria	o__Actinomycetales	f__Micrococcaceae	g__Arthrobacter	s__Arthrobacter_phenanthrenivorans	738	274	382	685	145	287	95	119	105	2	62	1828	2	1	843	174	0	0	176	0	488	0	184	170	688	244	1807	827	292	1978	259	1084	237	261	390	52	95	133	819	6	2	202
407	d__Bacteria	p__Actinobacteria	c__Actinobacteria	o__Actinomycetales	f__Micrococcaceae	g__Arthrobacter	s__Arthrobacter_sp_FB24	544	255	328	606	95	210	66	83	92	1	68	1598	1	0	757	181	0	0	234	0	450	1	186	134	510	172	1547	732	249	1797	243	841	134	177	288	41	90	100	781	6	4	144
408	d__Bacteria	p__Actinobacteria	c__Actinobacteria	o__Actinomycetales	f__Micrococcaceae	g__Arthrobacter	s__Arthrobacter_sp_Rue61a	87	53	64	152	16	20	20	22	20	0	7	152	0	0	80	17	0	0	16	0	46	0	7	29	62	16	207	138	46	259	34	140	45	49	52	4	9	37	90	0	0	48
409	d__Bacteria	p__Actinobacteria	c__Actinobacteria	o__Actinomycetales	f__Micrococcaceae	g__Kocuria		1316	372	434	1055	176	391	63	76	66	6	173	3807	11	13	2031	429	1	34	511	18	835	11	484	119	766	234	3513	1442	252	4200	204	1832	125	175	513	188	166	121	1825	14	1	136
410	d__Bacteria	p__Actinobacteria	c__Actinobacteria	o__Actinomycetales	f__Micrococcaceae	g__Kocuria	s__Kocuria_rhizophila	1316	372	434	1055	176	391	63	76	66	6	173	3807	11	13	2031	429	1	34	511	18	835	11	484	119	766	234	3513	1442	252	4200	204	1832	125	175	513	188	166	121	1825	14	1	136
411	d__Bacteria	p__Actinobacteria	c__Actinobacteria	o__Actinomycetales	f__Micrococcaceae	g__Micrococcus		1761	612	662	1667	254	629	93	103	89	5	254	5542	5	17	2172	570	0	11	703	10	1070	7	589	180	1005	271	5146	2112	395	5840	256	2757	184	191	779	345	177	137	2423	17	2	150
412	d__Bacteria	p__Actinobacteria	c__Actinobacteria	o__Actinomycetales	f__Micrococcaceae	g__Micrococcus	s__Micrococcus_luteus	1761	612	662	1667	254	629	93	103	89	5	254	5542	5	17	2172	570	0	11	703	10	1070	7	589	180	1005	271	5146	2112	395	5840	256	2757	184	191	779	345	177	137	2423	17	2	150
413	d__Bacteria	p__Actinobacteria	c__Actinobacteria	o__Actinomycetales	f__Micrococcaceae	g__Renibacterium		176	75	170	232	57	76	46	50	78	0	9	314	1	0	185	39	0	0	53	1	143	0	26	105	213	102	497	359	96	574	71	286	106	94	168	12	21	83	189	0	0	176
414	d__Bacteria	p__Actinobacteria	c__Actinobacteria	o__Actinomycetales	f__Micrococcaceae	g__Renibacterium	s__Renibacterium_salmoninarum	176	75	170	232	57	76	46	50	78	0	9	314	1	0	185	39	0	0	53	1	143	0	26	105	213	102	497	359	96	574	71	286	106	94	168	12	21	83	189	0	0	176
415	d__Bacteria	p__Actinobacteria	c__Actinobacteria	o__Actinomycetales	f__Micrococcaceae	g__Rothia		567	266	473	766	186	271	149	239	193	1	25	979	1	12	524	253	0	2	243	1	430	0	143	341	596	236	1749	881	351	1896	397	1001	324	433	600	711	108	263	597	4	1	365
416	d__Bacteria	p__Actinobacteria	c__Actinobacteria	o__Actinomycetales	f__Micrococcaceae	g__Rothia	s__Rothia_dentocariosa	190	91	140	257	49	109	47	56	42	0	6	245	0	11	152	162	0	1	159	1	127	0	79	127	142	42	646	320	79	601	96	348	92	118	191	363	22	71	197	2	1	93
417	d__Bacteria	p__Actinobacteria	c__Actinobacteria	o__Actinomycetales	f__Micrococcaceae	g__Rothia	s__Rothia_mucilaginosa	331	164	319	476	134	140	100	182	150	1	19	674	1	1	347	89	0	1	81	0	283	0	59	210	442	194	932	492	267	1119	297	567	229	314	331	211	76	185	380	2	0	267
418	d__Bacteria	p__Actinobacteria	c__Actinobacteria	o__Actinomycetales	f__Micromonosporaceae			4652	1278	1950	4119	849	1587	464	598	570	8	673	14917	27	2	6328	1347	1	5	1046	0	3478	4	1141	1265	4282	1051	10764	6923	1586	12016	1338	6796	1118	1249	2243	324	667	940	6301	22	2	1119
419	d__Bacteria	p__Actinobacteria	c__Actinobacteria	o__Actinomycetales	f__Micromonosporaceae	g__Actinoplanes		2419	649	1015	2145	445	845	217	287	272	6	343	7808	16	0	3369	744	1	3	578	0	1832	2	638	523	2237	567	5651	3480	859	6416	581	3514	527	628	1115	182	379	401	3300	17	1	491
420	d__Bacteria	p__Actinobacteria	c__Actinobacteria	o__Actinomycetales	f__Micromonosporaceae	g__Actinoplanes	s__Actinoplanes_friuliensis	564	152	257	509	112	229	72	89	82	0	105	1839	4	0	792	181	0	0	132	0	447	0	147	142	684	136	1395	862	257	1506	146	816	178	227	272	39	106	150	814	5	0	183
421	d__Bacteria	p__Actinobacteria	c__Actinobacteria	o__Actinomycetales	f__Micromonosporaceae	g__Actinoplanes	s__Actinoplanes_missouriensis	547	163	221	532	108	193	42	36	52	2	63	1888	5	0	748	159	0	1	124	0	400	1	137	108	406	137	1302	771	219	1563	146	983	110	112	264	52	87	72	777	4	0	75
422	d__Bacteria	p__Actinobacteria	c__Actinobacteria	o__Actinomycetales	f__Micromonosporaceae	g__Actinoplanes	s__Actinoplanes_sp_N92-19	672	137	261	527	120	209	53	94	62	2	65	1851	2	0	824	190	1	0	126	0	466	1	158	116	567	181	1515	864	182	1703	148	766	111	154	277	36	91	71	849	6	0	95
423	d__Bacteria	p__Actinobacteria	c__Actinobacteria	o__Actinomycetales	f__Micromonosporaceae	g__Actinoplanes	s__Actinoplanes_sp_SE5/11	480	152	209	451	74	174	31	37	50	2	88	1738	4	0	779	169	0	2	163	0	400	0	153	113	366	84	1136	775	136	1267	95	801	87	95	239	44	74	84	664	1	1	99
424	d__Bacteria	p__Actinobacteria	c__Actinobacteria	o__Actinomycetales	f__Micromonosporaceae	g__Micromonospora		665	173	235	580	105	214	54	48	63	2	123	2441	6	0	1001	222	0	0	157	0	528	1	171	207	502	134	1552	1347	174	1674	148	931	118	131	312	35	89	173	970	2	0	150
425	d__Bacteria	p__Actinobacteria	c__Actinobacteria	o__Actinomycetales	f__Micromonosporaceae	g__Micromonospora	s__Micromonospora_aurantiaca	86	20	33	84	6	23	4	10	13	1	17	365	1	0	147	35	0	0	32	0	85	0	25	31	59	8	203	166	10	202	23	142	10	10	48	10	13	15	128	0	0	17
426	d__Bacteria	p__Actinobacteria	c__Actinobacteria	o__Actinomycetales	f__Micromonosporaceae	g__Micromonospora	s__Micromonospora_sp_L5	86	32	29	82	17	39	3	2	6	0	20	330	0	0	131	32	0	0	16	0	64	0	20	21	53	68	229	172	57	246	18	85	12	10	36	1	16	18	120	0	0	6
427	d__Bacteria	p__Actinobacteria	c__Actinobacteria	o__Actinomycetales	f__Micromonosporaceae	g__Salinispora		658	177	285	593	124	210	91	106	105	0	76	1921	1	1	811	163	0	0	124	0	478	0	123	232	523	188	1537	889	232	1618	280	1069	179	221	387	39	92	138	831	2	0	189
428	d__Bacteria	p__Actinobacteria	c__Actinobacteria	o__Actinomycetales	f__Micromonosporaceae	g__Salinispora	s__Salinispora_arenicola	333	88	154	271	60	89	51	52	38	0	38	906	0	1	394	70	0	0	63	0	220	0	59	129	259	97	721	405	118	824	127	460	79	104	170	13	38	75	420	1	0	95
429	d__Bacteria	p__Actinobacteria	c__Actinobacteria	o__Actinomycetales	f__Micromonosporaceae	g__Salinispora	s__Salinispora_tropica	274	76	112	272	58	106	39	53	66	0	30	861	1	0	348	73	0	0	53	0	230	0	52	100	243	89	678	423	110	649	140	534	98	114	185	26	49	63	370	1	0	92
430	d__Bacteria	p__Actinobacteria	c__Actinobacteria	o__Actinomycetales	f__Micromonosporaceae	g__Verrucosispora		669	186	258	558	113	237	56	89	77	0	79	1946	4	1	815	153	0	1	126	0	420	1	140	159	704	89	1482	870	207	1647	220	920	179	156	287	51	70	119	801	1	1	171
431	d__Bacteria	p__Actinobacteria	c__Actinobacteria	o__Actinomycetales	f__Micromonosporaceae	g__Verrucosispora	s__Verrucosispora_maris	669	186	258	558	113	237	56	89	77	0	79	1946	4	1	815	153	0	1	126	0	420	1	140	159	704	89	1482	870	207	1647	220	920	179	156	287	51	70	119	801	1	1	171
432	d__Bacteria	p__Actinobacteria	c__Actinobacteria	o__Actinomycetales	f__Mycobacteriaceae			110282	3129	5380	11625	1579	4914	608	772	816	12	1281	33091	27	15	12223	3883	2	3	3083	12	6788	11	3347	1504	6227	1921	36379	17846	3198	40023	2162	23784	1481	72944	4584	1521	1461	1134	14850	65	9	1479
433	d__Bacteria	p__Actinobacteria	c__Actinobacteria	o__Actinomycetales	f__Mycobacteriaceae	g__Amycolicicoccus		424	119	195	370	62	164	19	19	37	0	37	922	2	0	307	119	0	0	81	0	200	0	100	39	167	123	1453	786	136	1570	61	691	59	59	162	21	47	25	423	1	0	30
434	d__Bacteria	p__Actinobacteria	c__Actinobacteria	o__Actinomycetales	f__Mycobacteriaceae	g__Amycolicicoccus	s__Amycolicicoccus_subflavus	424	119	195	370	62	164	19	19	37	0	37	922	2	0	307	119	0	0	81	0	200	0	100	39	167	123	1453	786	136	1570	61	691	59	59	162	21	47	25	423	1	0	30
435	d__Bacteria	p__Actinobacteria	c__Actinobacteria	o__Actinomycetales	f__Mycobacteriaceae	g__Mycobacterium		109850	3010	5183	11250	1517	4747	589	753	779	12	1244	32149	25	15	11902	3758	2	3	2998	12	6584	11	3241	1464	6059	1798	34910	17035	3060	38428	2101	23083	1422	72885	4422	1499	1414	1109	14421	64	9	1449
436	d__Bacteria	p__Actinobacteria	c__Actinobacteria	o__Actinomycetales	f__Mycobacteriaceae	g__Mycobacterium	s__Mycobacterium_abscessus	799	279	466	844	157	337	76	92	108	2	86	2083	1	2	741	268	0	1	236	0	505	1	261	220	631	169	2610	1206	339	3060	233	1549	188	231	390	70	80	111	954	6	0	188
437	d__Bacteria	p__Actinobacteria	c__Actinobacteria	o__Actinomycetales	f__Mycobacteriaceae	g__Mycobacterium	s__Mycobacterium_africanum	1	0	0	0	0	0	0	0	0	0	0	0	0	0	0	0	0	0	0	0	0	0	0	0	0	0	0	0	0	0	0	0	0	0	0	0	0	0	0	0	0	0
438	d__Bacteria	p__Actinobacteria	c__Actinobacteria	o__Actinomycetales	f__Mycobacteriaceae	g__Mycobacterium	s__Mycobacterium_avium	845	211	334	809	78	349	29	28	30	1	82	2592	1	3	808	242	0	0	167	0	419	1	200	76	359	127	2443	1150	153	2660	111	1774	55	69	242	140	89	58	1083	4	1	48
439	d__Bacteria	p__Actinobacteria	c__Actinobacteria	o__Actinomycetales	f__Mycobacteriaceae	g__Mycobacterium	s__Mycobacterium_bovis	0	0	0	0	1	0	0	0	0	0	0	2	0	0	2	0	0	0	0	0	0	0	0	0	1	0	1	1	1	1	0	0	0	0	0	0	0	0	2	0	0	0
440	d__Bacteria	p__Actinobacteria	c__Actinobacteria	o__Actinomycetales	f__Mycobacteriaceae	g__Mycobacterium	s__Mycobacterium_canettii	106	38	70	125	24	59	14	10	13	0	19	355	1	0	130	34	0	0	30	0	68	1	39	16	62	5	326	209	25	362	19	178	14	28	57	27	10	17	166	0	1	14
441	d__Bacteria	p__Actinobacteria	c__Actinobacteria	o__Actinomycetales	f__Mycobacteriaceae	g__Mycobacterium	s__Mycobacterium_chubuense	673	196	288	668	94	299	35	32	35	1	98	2306	3	1	880	276	0	0	241	1	459	0	244	112	363	76	2331	1193	189	2627	124	1430	56	83	262	104	94	70	963	3	0	114
442	d__Bacteria	p__Actinobacteria	c__Actinobacteria	o__Actinomycetales	f__Mycobacteriaceae	g__Mycobacterium	s__Mycobacterium_gilvum	932	224	394	957	122	390	46	51	67	3	99	2614	2	1	980	292	0	0	239	2	517	1	274	112	460	140	3027	1447	228	3216	148	1963	140	157	345	124	114	141	1216	3	0	146
443	d__Bacteria	p__Actinobacteria	c__Actinobacteria	o__Actinomycetales	f__Mycobacteriaceae	g__Mycobacterium	s__Mycobacterium_indicus_pranii	20	3	10	18	2	9	1	0	1	0	5	50	0	0	19	5	0	0	5	0	8	0	5	0	4	0	73	26	2	65	2	47	0	0	7	15	3	0	27	0	0	0
444	d__Bacteria	p__Actinobacteria	c__Actinobacteria	o__Actinomycetales	f__Mycobacteriaceae	g__Mycobacterium	s__Mycobacterium_intracellulare	76	15	43	56	12	25	10	10	14	0	5	190	0	0	55	9	0	0	8	0	32	0	11	17	84	17	213	134	32	253	26	121	25	31	35	11	11	14	75	0	0	39
445	d__Bacteria	p__Actinobacteria	c__Actinobacteria	o__Actinomycetales	f__Mycobacteriaceae	g__Mycobacterium	s__Mycobacterium_kansasii	509	163	225	485	64	218	30	41	40	0	37	1229	2	1	389	106	1	0	101	2	261	1	81	70	221	98	1374	706	155	1496	95	1038	70	94	206	135	60	35	584	3	0	60
446	d__Bacteria	p__Actinobacteria	c__Actinobacteria	o__Actinomycetales	f__Mycobacteriaceae	g__Mycobacterium	s__Mycobacterium_leprae	134	36	61	83	25	44	19	21	16	0	6	255	0	0	121	26	0	0	24	0	69	0	20	23	59	40	387	157	41	421	43	200	15	37	65	15	12	18	118	0	0	31
447	d__Bacteria	p__Actinobacteria	c__Actinobacteria	o__Actinomycetales	f__Mycobacteriaceae	g__Mycobacterium	s__Mycobacterium_liflandii	11	0	6	7	4	6	0	1	1	0	0	55	0	0	17	4	0	0	5	0	6	0	6	3	9	1	45	26	0	62	1	25	0	1	4	1	1	0	20	0	0	0
448	d__Bacteria	p__Actinobacteria	c__Actinobacteria	o__Actinomycetales	f__Mycobacteriaceae	g__Mycobacterium	s__Mycobacterium_marinum	64	11	26	67	18	23	7	22	11	0	4	118	1	0	60	14	0	0	10	0	42	0	18	17	99	14	165	93	37	172	23	60	34	32	30	11	8	19	77	0	0	18
449	d__Bacteria	p__Actinobacteria	c__Actinobacteria	o__Actinomycetales	f__Mycobacteriaceae	g__Mycobacterium	s__Mycobacterium_rhodesiae	625	134	265	536	82	245	25	32	50	0	71	1671	2	1	633	289	0	0	279	0	358	0	216	61	276	116	1830	876	154	2130	123	1168	70	108	238	56	72	46	760	3	0	51
450	d__Bacteria	p__Actinobacteria	c__Actinobacteria	o__Actinomycetales	f__Mycobacteriaceae	g__Mycobacterium	s__Mycobacterium_smegmatis	1397	356	665	1412	191	571	44	64	63	0	163	4139	2	3	1567	458	0	1	350	1	821	2	412	102	617	228	4370	2164	383	4834	195	3028	88	128	533	161	196	86	1823	17	2	113
451	d__Bacteria	p__Actinobacteria	c__Actinobacteria	o__Actinomycetales	f__Mycobacteriaceae	g__Mycobacterium	s__Mycobacterium_sp_JDM61	752	197	357	746	113	318	46	59	41	1	91	2290	0	0	880	283	0	0	213	2	507	0	264	91	424	74	2456	1182	211	2613	141	1449	85	124	291	82	98	51	999	2	2	90
452	d__Bacteria	p__Actinobacteria	c__Actinobacteria	o__Actinomycetales	f__Mycobacteriaceae	g__Mycobacterium	s__Mycobacterium_sp_JLS	137	22	40	139	15	58	5	15	8	0	10	363	1	0	136	42	0	0	29	0	61	0	31	10	52	22	356	195	33	352	40	260	11	15	41	7	23	3	155	0	0	10
453	d__Bacteria	p__Actinobacteria	c__Actinobacteria	o__Actinomycetales	f__Mycobacteriaceae	g__Mycobacterium	s__Mycobacterium_sp_KMS	7	1	0	0	0	0	0	0	0	0	2	4	0	0	3	1	0	0	0	0	0	0	0	0	0	0	3	5	0	8	0	2	0	0	1	1	0	0	2	0	0	0
454	d__Bacteria	p__Actinobacteria	c__Actinobacteria	o__Actinomycetales	f__Mycobacteriaceae	g__Mycobacterium	s__Mycobacterium_sp_MCS	0	0	0	0	0	0	0	0	0	0	0	2	0	0	1	1	0	0	1	0	0	0	0	0	0	0	1	1	0	2	0	1	0	0	0	0	0	0	0	0	0	0
455	d__Bacteria	p__Actinobacteria	c__Actinobacteria	o__Actinomycetales	f__Mycobacteriaceae	g__Mycobacterium	s__Mycobacterium_sp_MOTT36Y	50	17	42	69	15	26	7	16	16	0	3	81	0	0	40	11	0	0	9	0	20	1	5	14	64	11	123	107	28	106	21	112	37	45	41	12	4	37	36	0	0	33
456	d__Bacteria	p__Actinobacteria	c__Actinobacteria	o__Actinomycetales	f__Mycobacteriaceae	g__Mycobacterium	s__Mycobacterium_tuberculosis	98537	33	42	93	7	8	11	7	6	0	1	33	0	0	22	4	0	0	3	0	11	0	6	32	54	16	34	19	71	36	31	92	97	71165	18	0	17	57	22	0	0	48
457	d__Bacteria	p__Actinobacteria	c__Actinobacteria	o__Actinomycetales	f__Mycobacteriaceae	g__Mycobacterium	s__Mycobacterium_ulcerans	18	4	4	21	1	10	0	1	4	0	4	56	0	0	31	3	0	0	9	0	17	0	4	8	9	0	72	32	1	61	14	44	7	9	16	0	6	7	16	0	0	9
458	d__Bacteria	p__Actinobacteria	c__Actinobacteria	o__Actinomycetales	f__Mycobacteriaceae	g__Mycobacterium	s__Mycobacterium_vanbaalenii	865	223	346	862	85	351	26	37	37	0	89	2336	1	0	881	267	0	0	187	1	429	1	221	45	414	68	2514	1264	139	2732	111	1840	72	92	276	93	110	49	1069	8	0	45
459	d__Bacteria	p__Actinobacteria	c__Actinobacteria	o__Actinomycetales	f__Mycobacteriaceae	g__Mycobacterium	s__Mycobacterium_yongonense	95	20	45	81	8	46	6	8	13	0	10	253	0	0	92	30	1	0	21	0	42	0	26	6	31	23	256	90	17	304	10	210	19	17	34	16	12	7	113	1	0	18
460	d__Bacteria	p__Actinobacteria	c__Actinobacteria	o__Actinomycetales	f__Nakamurellaceae			1008	250	379	798	141	321	85	92	75	0	124	2783	1	2	1136	250	0	1	199	1	555	1	221	202	919	216	2481	1174	334	2707	215	1604	202	235	392	64	123	178	1239	7	1	213
461	d__Bacteria	p__Actinobacteria	c__Actinobacteria	o__Actinomycetales	f__Nakamurellaceae	g__Nakamurella		1008	250	379	798	141	321	85	92	75	0	124	2783	1	2	1136	250	0	1	199	1	555	1	221	202	919	216	2481	1174	334	2707	215	1604	202	235	392	64	123	178	1239	7	1	213
462	d__Bacteria	p__Actinobacteria	c__Actinobacteria	o__Actinomycetales	f__Nakamurellaceae	g__Nakamurella	s__Nakamurella_multipartita	1008	250	379	798	141	321	85	92	75	0	124	2783	1	2	1136	250	0	1	199	1	555	1	221	202	919	216	2481	1174	334	2707	215	1604	202	235	392	64	123	178	1239	7	1	213
463	d__Bacteria	p__Actinobacteria	c__Actinobacteria	o__Actinomycetales	f__Nocardiaceae			10383	2653	4551	10229	1173	4583	411	408	426	82	1203	29527	116	77	11249	4101	6	44	2994	58	5999	31	3237	685	4807	1210	32605	17051	2336	36455	1331	22245	785	1019	3553	10069	1166	600	13049	185	40	791
464	d__Bacteria	p__Actinobacteria	c__Actinobacteria	o__Actinomycetales	f__Nocardiaceae	g__Nocardia		3709	892	1524	3657	405	1586	140	120	142	9	387	10051	7	6	3716	1296	0	2	972	0	1953	0	1029	212	1718	342	11344	5739	765	12458	468	8059	261	329	1202	462	425	180	4430	27	2	255
465	d__Bacteria	p__Actinobacteria	c__Actinobacteria	o__Actinomycetales	f__Nocardiaceae	g__Nocardia	s__Nocardia_brasiliensis	899	222	365	845	96	408	32	35	45	3	98	2502	3	0	886	330	0	1	265	0	511	0	259	45	435	75	2703	1327	210	2916	113	2098	76	93	333	49	126	52	1119	8	0	63
466	d__Bacteria	p__Actinobacteria	c__Actinobacteria	o__Actinomycetales	f__Nocardiaceae	g__Nocardia	s__Nocardia_cyriacigeorgica	1127	285	474	1252	122	480	53	36	45	5	107	2983	2	5	1127	344	0	1	242	0	564	0	280	74	462	115	3613	1783	215	3908	144	2518	79	116	386	71	136	47	1351	9	0	82
467	d__Bacteria	p__Actinobacteria	c__Actinobacteria	o__Actinomycetales	f__Nocardiaceae	g__Nocardia	s__Nocardia_farcinica	1369	306	540	1266	153	551	50	38	48	1	156	3734	2	1	1401	506	0	0	374	0	700	0	409	79	713	128	3944	2121	288	4351	160	2849	99	104	394	333	136	79	1638	9	2	100
468	d__Bacteria	p__Actinobacteria	c__Actinobacteria	o__Actinomycetales	f__Nocardiaceae	g__Rhodococcus		6411	1702	2896	6319	743	2891	260	270	266	73	787	18801	108	71	7260	2694	6	42	1941	58	3889	30	2108	456	2934	835	20407	10888	1498	23039	823	13692	491	649	2262	9591	714	403	8317	157	38	489
469	d__Bacteria	p__Actinobacteria	c__Actinobacteria	o__Actinomycetales	f__Nocardiaceae	g__Rhodococcus	s__Rhodococcus_erythropolis	1049	269	438	874	120	433	56	80	80	62	108	2338	94	69	962	350	5	42	270	52	575	26	271	125	540	203	3173	1613	304	3506	182	1852	149	194	398	9168	98	127	1151	121	36	141
470	d__Bacteria	p__Actinobacteria	c__Actinobacteria	o__Actinomycetales	f__Nocardiaceae	g__Rhodococcus	s__Rhodococcus_hoagii	1305	309	651	1375	153	603	34	39	36	2	163	4278	1	0	1629	634	1	0	440	1	854	0	477	78	577	183	4442	2341	296	5000	130	3020	95	126	431	61	130	41	1841	11	0	96
471	d__Bacteria	p__Actinobacteria	c__Actinobacteria	o__Actinomycetales	f__Nocardiaceae	g__Rhodococcus	s__Rhodococcus_jostii	883	248	361	873	87	400	30	35	25	1	116	2639	5	1	1039	386	0	0	291	2	553	1	294	52	349	122	2667	1434	178	3056	110	1897	50	64	321	75	115	32	1082	6	1	39
472	d__Bacteria	p__Actinobacteria	c__Actinobacteria	o__Actinomycetales	f__Nocardiaceae	g__Rhodococcus	s__Rhodococcus_opacus	927	278	446	931	119	438	66	69	70	4	93	2652	1	0	1068	344	0	0	265	0	564	1	283	98	542	125	2719	1428	222	3056	161	2181	120	150	403	59	100	113	1215	7	0	140
473	d__Bacteria	p__Actinobacteria	c__Actinobacteria	o__Actinomycetales	f__Nocardiaceae	g__Rhodococcus	s__Rhodococcus_pyridinivorans	1595	470	728	1698	188	707	48	29	33	3	212	5108	4	1	1894	754	0	0	532	3	982	1	581	78	694	148	5348	3084	345	5972	171	3389	58	83	523	189	201	73	2213	9	1	43
474	d__Bacteria	p__Actinobacteria	c__Actinobacteria	o__Actinomycetales	f__Nocardioidaceae			2272	436	659	1512	338	535	134	156	130	6	564	13819	13	2	6126	1107	0	4	672	2	3222	1	818	234	2178	381	4054	2846	595	5040	395	2650	374	398	736	177	352	261	5036	21	0	332
475	d__Bacteria	p__Actinobacteria	c__Actinobacteria	o__Actinomycetales	f__Nocardioidaceae	g__Kribbella		838	203	275	599	123	216	49	75	63	2	160	3512	4	0	1520	292	0	1	203	1	798	1	226	72	800	176	1575	1012	236	1870	161	1119	144	167	306	55	122	78	1460	4	0	119
476	d__Bacteria	p__Actinobacteria	c__Actinobacteria	o__Actinomycetales	f__Nocardioidaceae	g__Kribbella	s__Kribbella_flavida	838	203	275	599	123	216	49	75	63	2	160	3512	4	0	1520	292	0	1	203	1	798	1	226	72	800	176	1575	1012	236	1870	161	1119	144	167	306	55	122	78	1460	4	0	119
477	d__Bacteria	p__Actinobacteria	c__Actinobacteria	o__Actinomycetales	f__Nocardioidaceae	g__Nocardioides		1415	231	379	896	211	316	84	81	67	4	400	10198	9	2	4570	801	0	3	462	1	2396	0	583	160	1374	204	2458	1817	357	3138	233	1487	230	231	423	119	229	182	3548	17	0	213
478	d__Bacteria	p__Actinobacteria	c__Actinobacteria	o__Actinomycetales	f__Nocardioidaceae	g__Nocardioides	s__Nocardioides_sp_JS614	1415	231	379	896	211	316	84	81	67	4	400	10198	9	2	4570	801	0	3	462	1	2396	0	583	160	1374	204	2458	1817	357	3138	233	1487	230	231	423	119	229	182	3548	17	0	213
479	d__Bacteria	p__Actinobacteria	c__Actinobacteria	o__Actinomycetales	f__Nocardiopsaceae			6596	2451	2073	3036	683	2794	204	291	275	2	261	7493	7	2	3506	575	1	3	564	0	1791	0	483	594	2612	558	7896	5557	994	8300	1941	5245	556	607	11598	123	482	331	3322	12	2	429
480	d__Bacteria	p__Actinobacteria	c__Actinobacteria	o__Actinomycetales	f__Nocardiopsaceae	g__Nocardiopsis		5849	2123	1782	2177	470	2424	146	198	204	1	213	6032	5	2	2650	444	1	3	432	0	1360	0	398	429	1827	394	6521	4656	670	6907	1148	4186	424	444	10797	91	344	252	2529	9	2	320
481	d__Bacteria	p__Actinobacteria	c__Actinobacteria	o__Actinomycetales	f__Nocardiopsaceae	g__Nocardiopsis	s__Nocardiopsis_alba	2599	900	761	933	198	1000	49	60	79	1	92	2585	2	1	1124	190	1	0	174	0	568	0	172	177	738	207	2796	1914	339	3231	519	1826	158	164	4756	44	149	96	1055	4	1	128
482	d__Bacteria	p__Actinobacteria	c__Actinobacteria	o__Actinomycetales	f__Nocardiopsaceae	g__Nocardiopsis	s__Nocardiopsis_dassonvillei	2734	1019	808	1049	204	1203	65	71	74	0	112	3048	3	1	1348	242	0	3	227	0	699	0	201	209	916	136	3215	2419	267	3177	510	2013	163	160	4966	42	168	106	1316	4	1	109
483	d__Bacteria	p__Actinobacteria	c__Actinobacteria	o__Actinomycetales	f__Nocardiopsaceae	g__Thermobifida		679	306	273	826	206	337	58	90	69	1	44	1386	2	0	823	126	0	0	124	0	420	0	82	161	774	162	1286	844	321	1328	785	1020	129	161	687	31	134	78	770	3	0	107
484	d__Bacteria	p__Actinobacteria	c__Actinobacteria	o__Actinomycetales	f__Nocardiopsaceae	g__Thermobifida	s__Thermobifida_fusca	679	306	273	826	206	337	58	90	69	1	44	1386	2	0	823	126	0	0	124	0	420	0	82	161	774	162	1286	844	321	1328	785	1020	129	161	687	31	134	78	770	3	0	107
485	d__Bacteria	p__Actinobacteria	c__Actinobacteria	o__Actinomycetales	f__Promicromonosporaceae			2995	574	751	1566	260	661	106	117	142	1	339	6984	5	0	3103	655	0	2	524	3	1537	1	509	228	1487	738	5666	2839	717	6653	359	3159	231	238	722	110	327	184	3028	18	0	235
486	d__Bacteria	p__Actinobacteria	c__Actinobacteria	o__Actinomycetales	f__Promicromonosporaceae	g__Isoptericola		1625	278	374	745	123	345	42	28	42	0	187	3780	2	0	1659	379	0	1	290	2	843	0	264	108	628	334	2924	1533	321	3397	152	1589	58	68	356	68	168	65	1657	8	0	72
487	d__Bacteria	p__Actinobacteria	c__Actinobacteria	o__Actinomycetales	f__Promicromonosporaceae	g__Isoptericola	s__Isoptericola_variabilis	1625	278	374	745	123	345	42	28	42	0	187	3780	2	0	1659	379	0	1	290	2	843	0	264	108	628	334	2924	1533	321	3397	152	1589	58	68	356	68	168	65	1657	8	0	72
488	d__Bacteria	p__Actinobacteria	c__Actinobacteria	o__Actinomycetales	f__Promicromonosporaceae	g__Xylanimonas		1290	272	345	763	126	293	60	86	98	1	145	3054	3	0	1364	268	0	1	224	1	667	1	228	117	827	369	2562	1207	369	3041	199	1464	158	166	344	42	150	116	1312	10	0	153
489	d__Bacteria	p__Actinobacteria	c__Actinobacteria	o__Actinomycetales	f__Promicromonosporaceae	g__Xylanimonas	s__Xylanimonas_cellulosilytica	1290	272	345	763	126	293	60	86	98	1	145	3054	3	0	1364	268	0	1	224	1	667	1	228	117	827	369	2562	1207	369	3041	199	1464	158	166	344	42	150	116	1312	10	0	153
490	d__Bacteria	p__Actinobacteria	c__Actinobacteria	o__Actinomycetales	f__Propionibacteriaceae			3778	1128	1765	3314	851	1216	509	670	674	38	466	12539	65	147	5003	1274	5	62	989	82	3140	56	871	1329	4072	1279	7418	4158	1571	9187	1348	5626	1320	1454	1746	11556	665	1193	5948	114	21	1350
491	d__Bacteria	p__Actinobacteria	c__Actinobacteria	o__Actinomycetales	f__Propionibacteriaceae	g__Microlunatus		632	161	190	418	93	176	45	64	63	2	82	2268	1	1	975	206	0	2	140	0	542	0	158	137	657	147	1200	694	174	1584	128	779	98	122	198	52	106	118	976	4	0	133
492	d__Bacteria	p__Actinobacteria	c__Actinobacteria	o__Actinomycetales	f__Propionibacteriaceae	g__Microlunatus	s__Microlunatus_phosphovorus	632	161	190	418	93	176	45	64	63	2	82	2268	1	1	975	206	0	2	140	0	542	0	158	137	657	147	1200	694	174	1584	128	779	98	122	198	52	106	118	976	4	0	133
493	d__Bacteria	p__Actinobacteria	c__Actinobacteria	o__Actinomycetales	f__Propionibacteriaceae	g__Propionibacterium		3128	961	1564	2876	749	1031	462	601	608	36	383	10202	64	146	3996	1063	5	60	848	82	2576	56	712	1190	3380	1119	6174	3438	1397	7552	1217	4818	1218	1326	1533	11503	557	1074	4933	110	21	1212
494	d__Bacteria	p__Actinobacteria	c__Actinobacteria	o__Actinomycetales	f__Propionibacteriaceae	g__Propionibacterium	s__Propionibacterium_acidipropionici	869	268	400	767	189	281	107	132	123	0	109	2732	4	1	1201	238	0	2	190	4	654	0	203	275	844	231	1855	911	315	2258	317	1362	273	344	440	77	137	218	1298	2	1	261
495	d__Bacteria	p__Actinobacteria	c__Actinobacteria	o__Actinomycetales	f__Propionibacteriaceae	g__Propionibacterium	s__Propionibacterium_acnes	176	113	153	260	90	74	86	120	128	30	26	714	51	140	314	104	5	55	54	39	268	55	65	248	453	192	413	326	222	493	173	254	231	215	187	11203	41	297	341	95	20	257
496	d__Bacteria	p__Actinobacteria	c__Actinobacteria	o__Actinomycetales	f__Propionibacteriaceae	g__Propionibacterium	s__Propionibacterium_avidum	401	137	261	418	136	120	77	117	110	2	38	1275	3	3	501	319	0	1	325	0	332	1	180	201	542	190	785	442	244	963	249	580	244	235	269	63	58	184	701	1	0	220
497	d__Bacteria	p__Actinobacteria	c__Actinobacteria	o__Actinomycetales	f__Propionibacteriaceae	g__Propionibacterium	s__Propionibacterium_freudenreichii	603	209	297	538	120	224	77	75	99	2	63	1755	3	1	648	143	0	1	102	39	408	0	94	183	433	227	1293	672	255	1513	193	975	134	172	243	54	112	83	789	6	0	156
498	d__Bacteria	p__Actinobacteria	c__Actinobacteria	o__Actinomycetales	f__Propionibacteriaceae	g__Propionibacterium	s__Propionibacterium_propionicum	866	165	340	695	160	242	78	110	110	1	123	3178	2	1	1125	219	0	1	144	0	735	0	134	191	897	222	1336	815	282	1791	204	1364	240	254	288	51	172	230	1534	6	0	218
499	d__Bacteria	p__Actinobacteria	c__Actinobacteria	o__Actinomycetales	f__Pseudonocardiaceae			6734	2134	2899	6892	1059	2793	419	581	608	13	856	21204	30	10	8678	2156	1	6	1611	2	4452	2	1870	1010	4705	1153	18415	9978	1898	20185	2053	14389	949	1154	9504	422	1080	690	9337	47	5	825
500	d__Bacteria	p__Actinobacteria	c__Actinobacteria	o__Actinomycetales	f__Pseudonocardiaceae	g__Actinosynnema		951	285	363	922	113	379	30	43	45	1	119	2848	4	3	1168	296	1	0	192	0	615	0	236	53	540	217	2494	1354	222	2873	169	2101	77	100	401	84	140	44	1218	9	0	65
501	d__Bacteria	p__Actinobacteria	c__Actinobacteria	o__Actinomycetales	f__Pseudonocardiaceae	g__Actinosynnema	s__Actinosynnema_mirum	951	285	363	922	113	379	30	43	45	1	119	2848	4	3	1168	296	1	0	192	0	615	0	236	53	540	217	2494	1354	222	2873	169	2101	77	100	401	84	140	44	1218	9	0	65
502	d__Bacteria	p__Actinobacteria	c__Actinobacteria	o__Actinomycetales	f__Pseudonocardiaceae	g__Amycolatopsis		1599	398	717	1617	235	642	108	177	146	4	211	5049	6	3	2122	547	0	0	395	0	1082	1	480	180	957	193	4556	2432	415	5084	315	3500	185	310	837	81	250	138	2158	11	2	177
503	d__Bacteria	p__Actinobacteria	c__Actinobacteria	o__Actinomycetales	f__Pseudonocardiaceae	g__Amycolatopsis	s__Amycolatopsis_mediterranei	914	224	383	916	116	365	28	36	34	2	115	2657	2	3	1166	277	0	0	191	0	578	1	231	82	490	86	2317	1249	214	2572	130	2052	73	125	432	50	129	76	1125	7	1	76
504	d__Bacteria	p__Actinobacteria	c__Actinobacteria	o__Actinomycetales	f__Pseudonocardiaceae	g__Amycolatopsis	s__Amycolatopsis_orientalis	613	154	297	604	103	238	48	57	65	2	89	2155	4	0	863	229	0	0	174	0	442	0	203	69	445	105	1991	1073	181	2245	171	1274	86	98	337	25	106	51	921	4	1	87
505	d__Bacteria	p__Actinobacteria	c__Actinobacteria	o__Actinomycetales	f__Pseudonocardiaceae	g__Pseudonocardia		890	283	441	945	131	363	32	35	26	3	130	3160	7	1	1258	304	0	2	271	1	598	0	324	95	621	132	2717	1483	251	2829	167	2085	88	74	351	70	132	32	1340	5	0	47
506	d__Bacteria	p__Actinobacteria	c__Actinobacteria	o__Actinomycetales	f__Pseudonocardiaceae	g__Pseudonocardia	s__Pseudonocardia_dioxanivorans	890	283	441	945	131	363	32	35	26	3	130	3160	7	1	1258	304	0	2	271	1	598	0	324	95	621	132	2717	1483	251	2829	167	2085	88	74	351	70	132	32	1340	5	0	47
507	d__Bacteria	p__Actinobacteria	c__Actinobacteria	o__Actinomycetales	f__Pseudonocardiaceae	g__Saccharomonospora		684	347	251	834	165	304	31	31	44	1	70	1745	4	1	695	178	0	0	131	0	348	0	143	245	573	104	1618	967	198	1673	511	1202	60	97	6552	28	180	57	901	3	0	81
508	d__Bacteria	p__Actinobacteria	c__Actinobacteria	o__Actinomycetales	f__Pseudonocardiaceae	g__Saccharomonospora	s__Saccharomonospora_viridis	684	347	251	834	165	304	31	31	44	1	70	1745	4	1	695	178	0	0	131	0	348	0	143	245	573	104	1618	967	198	1673	511	1202	60	97	6552	28	180	57	901	3	0	81
509	d__Bacteria	p__Actinobacteria	c__Actinobacteria	o__Actinomycetales	f__Pseudonocardiaceae	g__Saccharopolyspora		969	303	414	971	138	391	65	88	81	1	122	3085	2	0	1262	317	0	0	206	1	681	1	247	187	773	160	2800	1392	318	3052	434	2053	197	209	480	54	133	189	1399	11	2	194
510	d__Bacteria	p__Actinobacteria	c__Actinobacteria	o__Actinomycetales	f__Pseudonocardiaceae	g__Saccharopolyspora	s__Saccharopolyspora_erythraea	969	303	414	971	138	391	65	88	81	1	122	3085	2	0	1262	317	0	0	206	1	681	1	247	187	773	160	2800	1392	318	3052	434	2053	197	209	480	54	133	189	1399	11	2	194
511	d__Bacteria	p__Actinobacteria	c__Actinobacteria	o__Actinomycetales	f__Pseudonocardiaceae	g__Saccharothrix		753	253	327	787	96	386	28	45	45	2	101	2617	2	1	1046	238	0	1	199	0	496	0	228	68	554	175	2122	1183	206	2327	135	1910	91	100	351	50	93	47	1109	3	0	57
512	d__Bacteria	p__Actinobacteria	c__Actinobacteria	o__Actinomycetales	f__Pseudonocardiaceae	g__Saccharothrix	s__Saccharothrix_espanaensis	753	253	327	787	96	386	28	45	45	2	101	2617	2	1	1046	238	0	1	199	0	496	0	228	68	554	175	2122	1183	206	2327	135	1910	91	100	351	50	93	47	1109	3	0	57
513	d__Bacteria	p__Actinobacteria	c__Actinobacteria	o__Actinomycetales	f__Pseudonocardiaceae	g__Thermobispora		641	194	250	550	136	222	108	134	197	1	70	1840	5	1	801	183	0	3	151	0	456	0	144	104	492	121	1352	812	193	1542	253	945	219	220	405	41	124	121	849	4	1	164
514	d__Bacteria	p__Actinobacteria	c__Actinobacteria	o__Actinomycetales	f__Pseudonocardiaceae	g__Thermobispora	s__Thermobispora_bispora	641	194	250	550	136	222	108	134	197	1	70	1840	5	1	801	183	0	3	151	0	456	0	144	104	492	121	1352	812	193	1542	253	945	219	220	405	41	124	121	849	4	1	164
515	d__Bacteria	p__Actinobacteria	c__Actinobacteria	o__Actinomycetales	f__Sanguibacteraceae			1697	248	364	782	145	368	49	71	81	1	170	3885	4	0	1852	368	0	3	308	1	1082	0	320	118	854	222	3017	1436	276	3391	216	1746	131	174	424	65	259	117	1644	4	0	154
516	d__Bacteria	p__Actinobacteria	c__Actinobacteria	o__Actinomycetales	f__Sanguibacteraceae	g__Sanguibacter		1697	248	364	782	145	368	49	71	81	1	170	3885	4	0	1852	368	0	3	308	1	1082	0	320	118	854	222	3017	1436	276	3391	216	1746	131	174	424	65	259	117	1644	4	0	154
517	d__Bacteria	p__Actinobacteria	c__Actinobacteria	o__Actinomycetales	f__Sanguibacteraceae	g__Sanguibacter	s__Sanguibacter_keddieii	1697	248	364	782	145	368	49	71	81	1	170	3885	4	0	1852	368	0	3	308	1	1082	0	320	118	854	222	3017	1436	276	3391	216	1746	131	174	424	65	259	117	1644	4	0	154
518	d__Bacteria	p__Actinobacteria	c__Actinobacteria	o__Actinomycetales	f__Segniliparaceae			390	123	189	371	63	178	33	35	44	0	38	1043	0	0	405	109	0	0	90	0	234	0	122	89	257	95	1125	642	111	1282	126	819	59	97	191	16	64	53	506	3	0	81
519	d__Bacteria	p__Actinobacteria	c__Actinobacteria	o__Actinomycetales	f__Segniliparaceae	g__Segniliparus		390	123	189	371	63	178	33	35	44	0	38	1043	0	0	405	109	0	0	90	0	234	0	122	89	257	95	1125	642	111	1282	126	819	59	97	191	16	64	53	506	3	0	81
520	d__Bacteria	p__Actinobacteria	c__Actinobacteria	o__Actinomycetales	f__Segniliparaceae	g__Segniliparus	s__Segniliparus_rotundus	390	123	189	371	63	178	33	35	44	0	38	1043	0	0	405	109	0	0	90	0	234	0	122	89	257	95	1125	642	111	1282	126	819	59	97	191	16	64	53	506	3	0	81
521	d__Bacteria	p__Actinobacteria	c__Actinobacteria	o__Actinomycetales	f__Streptomycetaceae			10154	3468	4279	9366	1811	3652	1050	1446	1331	16	1260	32697	25	10	13934	3174	0	6	2348	5	7520	7	2531	2286	10418	2631	23500	15237	4039	26129	2981	17563	2795	3251	5592	744	1495	2160	14432	75	4	2744
522	d__Bacteria	p__Actinobacteria	c__Actinobacteria	o__Actinomycetales	f__Streptomycetaceae	g__Kitasatospora		904	544	351	1078	177	374	70	109	86	1	97	2561	2	0	1142	239	0	0	165	0	615	0	173	156	726	173	1966	1080	262	2136	222	1417	211	210	390	51	131	181	1175	10	0	170
523	d__Bacteria	p__Actinobacteria	c__Actinobacteria	o__Actinomycetales	f__Streptomycetaceae	g__Kitasatospora	s__Kitasatospora_setae	904	544	351	1078	177	374	70	109	86	1	97	2561	2	0	1142	239	0	0	165	0	615	0	173	156	726	173	1966	1080	262	2136	222	1417	211	210	390	51	131	181	1175	10	0	170
524	d__Bacteria	p__Actinobacteria	c__Actinobacteria	o__Actinomycetales	f__Streptomycetaceae	g__Streptomyces		9105	2846	3857	8131	1595	3226	964	1315	1232	15	1151	29578	23	10	12564	2895	0	6	2145	5	6784	6	2330	2106	9551	2416	21205	13989	3687	23671	2718	15878	2547	2995	5132	687	1344	1955	13023	65	4	2543
525	d__Bacteria	p__Actinobacteria	c__Actinobacteria	o__Actinomycetales	f__Streptomycetaceae	g__Streptomyces	s__Streptomyces_albus	628	225	249	591	87	240	55	85	64	3	65	2012	2	2	817	197	0	0	117	0	443	2	130	84	689	185	1568	927	272	1785	155	1258	126	149	350	42	80	99	843	2	0	162
526	d__Bacteria	p__Actinobacteria	c__Actinobacteria	o__Actinomycetales	f__Streptomycetaceae	g__Streptomyces	s__Streptomyces_avermitilis	368	114	179	340	92	145	53	86	64	1	49	1161	1	0	477	113	0	0	115	0	296	0	82	102	635	157	957	629	248	1125	142	655	153	187	200	44	75	89	524	6	0	147
527	d__Bacteria	p__Actinobacteria	c__Actinobacteria	o__Actinomycetales	f__Streptomycetaceae	g__Streptomyces	s__Streptomyces_bingchenggensis	586	194	282	562	110	206	72	97	102	2	68	1720	0	0	796	161	0	0	121	1	444	0	133	206	583	189	1199	876	246	1299	169	928	184	222	339	54	83	114	733	5	0	147
528	d__Bacteria	p__Actinobacteria	c__Actinobacteria	o__Actinomycetales	f__Streptomycetaceae	g__Streptomyces	s__Streptomyces_cattleya	763	144	229	487	88	193	41	57	78	1	99	2349	0	0	1030	210	0	0	160	1	511	0	211	134	690	112	1579	1009	244	1781	157	937	164	159	295	44	89	129	1047	5	0	122
529	d__Bacteria	p__Actinobacteria	c__Actinobacteria	o__Actinomycetales	f__Streptomycetaceae	g__Streptomyces	s__Streptomyces_coelicolor	532	167	211	520	115	188	31	73	53	0	66	1707	0	2	682	156	0	0	91	0	363	1	124	105	486	149	1266	911	185	1398	149	1090	95	133	288	28	90	76	838	3	1	103
530	d__Bacteria	p__Actinobacteria	c__Actinobacteria	o__Actinomycetales	f__Streptomycetaceae	g__Streptomyces	s__Streptomyces_collinus	392	120	213	357	80	135	67	80	80	0	56	1459	3	2	628	161	0	0	97	0	311	1	109	113	621	147	1003	674	251	1093	157	680	229	238	258	39	73	145	618	5	0	218
531	d__Bacteria	p__Actinobacteria	c__Actinobacteria	o__Actinomycetales	f__Streptomycetaceae	g__Streptomyces	s__Streptomyces_davawensis	464	220	239	482	107	174	68	100	99	1	59	1544	0	0	661	145	0	0	96	0	372	0	99	123	646	158	1093	821	265	1229	198	871	222	241	358	22	74	171	655	2	0	265
532	d__Bacteria	p__Actinobacteria	c__Actinobacteria	o__Actinomycetales	f__Streptomycetaceae	g__Streptomyces	s__Streptomyces_fulvissimus	375	112	160	296	76	124	57	68	60	1	37	1106	2	1	460	116	0	0	88	0	236	0	108	134	509	138	835	497	223	926	130	606	163	202	218	24	45	103	473	2	0	177
533	d__Bacteria	p__Actinobacteria	c__Actinobacteria	o__Actinomycetales	f__Streptomycetaceae	g__Streptomyces	s__Streptomyces_griseus	343	116	148	336	55	129	30	34	31	1	64	1255	1	0	536	146	0	0	92	0	283	0	117	42	277	74	886	598	112	1012	83	653	69	81	198	40	59	41	533	5	0	44
534	d__Bacteria	p__Actinobacteria	c__Actinobacteria	o__Actinomycetales	f__Streptomycetaceae	g__Streptomyces	s__Streptomyces_hygroscopicus	506	138	198	452	83	167	67	73	70	0	65	1609	2	0	697	142	0	0	117	0	330	0	127	98	555	106	1272	818	157	1273	154	946	175	165	287	36	80	71	736	5	0	104
535	d__Bacteria	p__Actinobacteria	c__Actinobacteria	o__Actinomycetales	f__Streptomycetaceae	g__Streptomyces	s__Streptomyces_pratensis	31	43	15	62	4	22	4	4	1	0	4	121	0	0	57	10	0	0	12	0	34	1	9	6	17	5	96	74	9	137	4	66	4	3	19	4	9	8	74	0	0	8
536	d__Bacteria	p__Actinobacteria	c__Actinobacteria	o__Actinomycetales	f__Streptomycetaceae	g__Streptomyces	s__Streptomyces_rapamycinicus	395	114	160	337	74	177	46	61	46	0	43	1172	1	1	471	102	0	0	80	0	280	0	78	123	372	118	971	564	168	1099	106	606	83	116	238	18	61	95	523	3	1	73
537	d__Bacteria	p__Actinobacteria	c__Actinobacteria	o__Actinomycetales	f__Streptomycetaceae	g__Streptomyces	s__Streptomyces_scabiei	507	183	277	497	100	184	65	79	88	0	71	1660	0	0	832	172	0	2	154	0	405	0	135	155	529	116	1154	818	196	1310	186	969	165	202	302	33	78	132	825	5	1	199
538	d__Bacteria	p__Actinobacteria	c__Actinobacteria	o__Actinomycetales	f__Streptomycetaceae	g__Streptomyces	s__Streptomyces_sp_PAMC2658	43	8	12	23	1	15	3	3	1	0	5	128	2	0	65	11	0	0	5	0	26	0	12	4	16	30	139	62	13	164	6	64	0	2	20	3	9	1	79	0	0	0
539	d__Bacteria	p__Actinobacteria	c__Actinobacteria	o__Actinomycetales	f__Streptomycetaceae	g__Streptomyces	s__Streptomyces_sp_SirexAA-E	395	101	159	326	75	145	38	38	44	2	54	1354	0	0	531	131	0	0	77	0	275	0	121	71	346	83	797	558	127	938	133	688	81	99	206	29	51	45	547	3	0	91
540	d__Bacteria	p__Actinobacteria	c__Actinobacteria	o__Actinomycetales	f__Streptomycetaceae	g__Streptomyces	s__Streptomyces_venezuelae	517	180	185	450	50	197	34	52	37	1	54	1711	1	0	686	159	0	0	128	1	373	0	122	64	380	137	1229	782	166	1281	118	1103	87	112	285	47	77	58	748	5	0	82
541	d__Bacteria	p__Actinobacteria	c__Actinobacteria	o__Actinomycetales	f__Streptomycetaceae	g__Streptomyces	s__Streptomyces_violaceusniger	287	129	113	308	64	108	19	43	49	0	36	945	3	0	411	108	0	0	103	0	243	0	82	72	253	49	692	547	111	847	71	439	78	95	179	36	59	47	407	1	0	74
542	d__Bacteria	p__Actinobacteria	c__Actinobacteria	o__Actinomycetales	f__Streptosporangiaceae			840	231	321	609	124	256	64	88	76	0	105	2802	2	0	1166	274	0	1	178	0	620	1	210	122	658	151	1692	1243	240	2002	197	1088	189	176	477	61	111	209	1194	9	0	182
543	d__Bacteria	p__Actinobacteria	c__Actinobacteria	o__Actinomycetales	f__Streptosporangiaceae	g__Streptosporangium		840	231	321	609	124	256	64	88	76	0	105	2802	2	0	1166	274	0	1	178	0	620	1	210	122	658	151	1692	1243	240	2002	197	1088	189	176	477	61	111	209	1194	9	0	182
544	d__Bacteria	p__Actinobacteria	c__Actinobacteria	o__Actinomycetales	f__Streptosporangiaceae	g__Streptosporangium	s__Streptosporangium_roseum	840	231	321	609	124	256	64	88	76	0	105	2802	2	0	1166	274	0	1	178	0	620	1	210	122	658	151	1692	1243	240	2002	197	1088	189	176	477	61	111	209	1194	9	0	182
545	d__Bacteria	p__Actinobacteria	c__Actinobacteria	o__Actinomycetales	f__Thermomonosporaceae			889	230	379	653	171	308	123	148	129	2	101	2613	3	0	1121	225	0	0	190	3	624	2	181	226	963	304	1886	1544	384	2070	312	1222	313	363	717	68	112	200	1168	6	0	247
546	d__Bacteria	p__Actinobacteria	c__Actinobacteria	o__Actinomycetales	f__Thermomonosporaceae	g__Thermomonospora		889	230	379	653	171	308	123	148	129	2	101	2613	3	0	1121	225	0	0	190	3	624	2	181	226	963	304	1886	1544	384	2070	312	1222	313	363	717	68	112	200	1168	6	0	247
547	d__Bacteria	p__Actinobacteria	c__Actinobacteria	o__Actinomycetales	f__Thermomonosporaceae	g__Thermomonospora	s__Thermomonospora_curvata	889	230	379	653	171	308	123	148	129	2	101	2613	3	0	1121	225	0	0	190	3	624	2	181	226	963	304	1886	1544	384	2070	312	1222	313	363	717	68	112	200	1168	6	0	247
548	d__Bacteria	p__Actinobacteria	c__Actinobacteria	o__Actinomycetales	f__Tsukamurellaceae			1179	300	526	1138	128	548	48	63	72	1	124	3214	1	1	1203	370	0	2	307	0	636	1	316	93	559	89	3630	1737	274	4120	173	2539	146	136	385	62	116	77	1530	2	2	129
549	d__Bacteria	p__Actinobacteria	c__Actinobacteria	o__Actinomycetales	f__Tsukamurellaceae	g__Tsukamurella		1179	300	526	1138	128	548	48	63	72	1	124	3214	1	1	1203	370	0	2	307	0	636	1	316	93	559	89	3630	1737	274	4120	173	2539	146	136	385	62	116	77	1530	2	2	129
550	d__Bacteria	p__Actinobacteria	c__Actinobacteria	o__Actinomycetales	f__Tsukamurellaceae	g__Tsukamurella	s__Tsukamurella_paurometabola	1179	300	526	1138	128	548	48	63	72	1	124	3214	1	1	1203	370	0	2	307	0	636	1	316	93	559	89	3630	1737	274	4120	173	2539	146	136	385	62	116	77	1530	2	2	129
551	d__Bacteria	p__Actinobacteria	c__Actinobacteria	o__Actinomycetales		g__Tropheryma		53	63	29	97	19	23	12	16	22	0	1	91	0	0	42	9	0	0	9	0	25	0	3	8	29	21	121	64	45	115	22	60	25	27	39	1	8	27	49	1	0	43
552	d__Bacteria	p__Actinobacteria	c__Actinobacteria	o__Actinomycetales		g__Tropheryma	s__Tropheryma_whipplei	53	63	29	97	19	23	12	16	22	0	1	91	0	0	42	9	0	0	9	0	25	0	3	8	29	21	121	64	45	115	22	60	25	27	39	1	8	27	49	1	0	43
553	d__Bacteria	p__Actinobacteria	c__Actinobacteria	o__Bifidobacteriales				6700	25229	6831	13792	4609	9843	2351	3299	3122	5	281	9225	7	4	4927	1485	0	5	1124	1	5025	3	842	17588	13789	74298	64219	6703	318959	98657	6332	6972	7935	7442	25574	1643	540	6373	6103	24	6	8524
554	d__Bacteria	p__Actinobacteria	c__Actinobacteria	o__Bifidobacteriales	f__Bifidobacteriaceae			6700	25229	6831	13792	4609	9843	2351	3299	3122	5	281	9225	7	4	4927	1485	0	5	1124	1	5025	3	842	17588	13789	74298	64219	6703	318959	98657	6332	6972	7935	7442	25574	1643	540	6373	6103	24	6	8524
555	d__Bacteria	p__Actinobacteria	c__Actinobacteria	o__Bifidobacteriales	f__Bifidobacteriaceae	g__Bifidobacterium		6591	25008	6693	13590	4510	9744	2274	3230	3009	5	273	8938	7	2	4743	962	0	3	547	1	4869	3	535	17391	13563	73738	63768	6522	318565	97921	6231	6874	7724	7260	25261	1022	514	6088	5740	19	3	8297
556	d__Bacteria	p__Actinobacteria	c__Actinobacteria	o__Bifidobacteriales	f__Bifidobacteriaceae	g__Bifidobacterium	s__Bifidobacterium_adolescentis	360	2590	388	772	196	1806	103	158	154	1	41	722	0	0	345	120	0	2	59	0	304	1	50	5307	673	5370	17794	393	255830	11287	317	397	317	327	7990	46	28	196	483	1	0	278
557	d__Bacteria	p__Actinobacteria	c__Actinobacteria	o__Bifidobacteriales	f__Bifidobacteriaceae	g__Bifidobacterium	s__Bifidobacterium_animalis	1698	9463	1726	3166	970	3146	287	586	500	1	36	1277	1	0	961	239	0	1	91	1	835	0	82	1626	1682	38740	24791	809	23895	49413	720	679	814	931	4861	67	80	687	891	3	1	938
558	d__Bacteria	p__Actinobacteria	c__Actinobacteria	o__Bifidobacteriales	f__Bifidobacteriaceae	g__Bifidobacterium	s__Bifidobacterium_asteroides	194	419	392	502	269	197	219	301	288	0	11	633	1	0	349	48	0	0	39	0	377	0	33	460	1129	1296	912	405	1016	1475	512	259	508	644	567	53	36	424	364	0	0	563
559	d__Bacteria	p__Actinobacteria	c__Actinobacteria	o__Bifidobacteriales	f__Bifidobacteriaceae	g__Bifidobacterium	s__Bifidobacterium_bifidum	613	2432	1110	1649	632	876	393	452	471	2	38	1156	1	0	555	102	0	0	63	0	694	1	54	2017	2404	7815	5085	896	10490	9232	918	610	1354	1098	2331	52	56	1112	849	4	1	1142
560	d__Bacteria	p__Actinobacteria	c__Actinobacteria	o__Bifidobacteriales	f__Bifidobacteriaceae	g__Bifidobacterium	s__Bifidobacterium_breve	203	892	290	434	160	264	105	175	139	0	20	432	0	0	245	52	0	0	35	0	234	0	41	709	609	2250	1634	279	2355	2874	299	185	261	326	906	33	21	189	216	3	0	294
561	d__Bacteria	p__Actinobacteria	c__Actinobacteria	o__Bifidobacteriales	f__Bifidobacteriaceae	g__Bifidobacterium	s__Bifidobacterium_dentium	247	1269	291	612	203	450	116	160	166	0	10	459	0	0	228	49	0	0	28	0	254	0	21	1040	558	2893	2171	278	5418	3723	317	250	259	278	1215	23	27	242	262	0	0	262
562	d__Bacteria	p__Actinobacteria	c__Actinobacteria	o__Bifidobacteriales	f__Bifidobacteriaceae	g__Bifidobacterium	s__Bifidobacterium_longum	721	2905	1047	1751	706	992	548	800	684	0	33	1716	2	0	1071	145	0	0	118	0	1126	0	126	2364	2750	6647	4929	954	10352	8252	1320	728	1861	1879	3000	187	83	1044	1046	4	0	1406
563	d__Bacteria	p__Actinobacteria	c__Actinobacteria	o__Bifidobacteriales	f__Bifidobacteriaceae	g__Bifidobacterium	s__Bifidobacterium_thermophilum	2043	3295	886	3651	1042	1384	271	287	280	1	64	1716	1	1	546	118	0	0	67	0	567	1	81	2798	2371	3640	2773	2029	3794	4980	1257	3316	1661	1042	2863	513	132	1698	1102	1	1	2811
564	d__Bacteria	p__Actinobacteria	c__Actinobacteria	o__Bifidobacteriales	f__Bifidobacteriaceae	g__Gardnerella		92	164	130	174	90	75	74	66	108	0	7	271	0	2	176	518	0	2	575	0	143	0	307	150	211	333	279	173	244	431	97	89	196	176	261	620	22	259	343	5	3	210
565	d__Bacteria	p__Actinobacteria	c__Actinobacteria	o__Bifidobacteriales	f__Bifidobacteriaceae	g__Gardnerella	s__Gardnerella_vaginalis	92	164	130	174	90	75	74	66	108	0	7	271	0	2	176	518	0	2	575	0	143	0	307	150	211	333	279	173	244	431	97	89	196	176	261	620	22	259	343	5	3	210
566	d__Bacteria	p__Actinobacteria	c__Actinobacteria	o__Coriobacteriales				5670	9500	7123	13436	5835	4785	3868	5072	4684	6	576	15859	22	2	6354	993	1	1	636	3	6663	2	689	11201	33500	7218	4561	7324	10154	5610	15734	5974	10373	10965	12447	1182	722	7489	6451	22	0	10362
567	d__Bacteria	p__Actinobacteria	c__Actinobacteria	o__Coriobacteriales	f__Coriobacteriaceae			5670	9500	7123	13436	5835	4785	3868	5072	4684	6	576	15859	22	2	6354	993	1	1	636	3	6663	2	689	11201	33500	7218	4561	7324	10154	5610	15734	5974	10373	10965	12447	1182	722	7489	6451	22	0	10362
568	d__Bacteria	p__Actinobacteria	c__Actinobacteria	o__Coriobacteriales	f__Coriobacteriaceae	g__Adlercreutzia		505	771	980	1396	657	401	585	793	772	0	38	1604	2	0	840	62	0	0	59	0	908	0	60	1374	3824	1198	620	841	1442	868	1678	575	1737	1871	1393	83	78	1184	780	1	0	1558
569	d__Bacteria	p__Actinobacteria	c__Actinobacteria	o__Coriobacteriales	f__Coriobacteriaceae	g__Adlercreutzia	s__Adlercreutzia_equolifaciens	505	771	980	1396	657	401	585	793	772	0	38	1604	2	0	840	62	0	0	59	0	908	0	60	1374	3824	1198	620	841	1442	868	1678	575	1737	1871	1393	83	78	1184	780	1	0	1558
570	d__Bacteria	p__Actinobacteria	c__Actinobacteria	o__Coriobacteriales	f__Coriobacteriaceae	g__Atopobium		270	465	290	630	276	234	144	163	171	1	24	660	3	0	234	30	0	0	35	0	312	0	25	411	1091	175	179	298	383	228	749	243	356	335	582	56	37	265	299	0	0	385
571	d__Bacteria	p__Actinobacteria	c__Actinobacteria	o__Coriobacteriales	f__Coriobacteriaceae	g__Atopobium	s__Atopobium_parvulum	270	465	290	630	276	234	144	163	171	1	24	660	3	0	234	30	0	0	35	0	312	0	25	411	1091	175	179	298	383	228	749	243	356	335	582	56	37	265	299	0	0	385
572	d__Bacteria	p__Actinobacteria	c__Actinobacteria	o__Coriobacteriales	f__Coriobacteriaceae	g__Coriobacterium		287	448	362	650	273	195	190	267	251	0	27	782	1	0	295	46	0	0	33	0	316	0	40	541	1490	301	202	339	479	241	705	253	496	519	623	83	29	332	311	0	0	506
573	d__Bacteria	p__Actinobacteria	c__Actinobacteria	o__Coriobacteriales	f__Coriobacteriaceae	g__Coriobacterium	s__Coriobacterium_glomerans	287	448	362	650	273	195	190	267	251	0	27	782	1	0	295	46	0	0	33	0	316	0	40	541	1490	301	202	339	479	241	705	253	496	519	623	83	29	332	311	0	0	506
574	d__Bacteria	p__Actinobacteria	c__Actinobacteria	o__Coriobacteriales	f__Coriobacteriaceae	g__Cryptobacterium		57	101	133	172	73	68	60	57	92	0	11	179	0	0	110	146	0	0	104	0	98	1	70	150	220	122	80	83	128	91	200	80	119	128	159	22	15	74	152	0	0	125
575	d__Bacteria	p__Actinobacteria	c__Actinobacteria	o__Coriobacteriales	f__Coriobacteriaceae	g__Cryptobacterium	s__Cryptobacterium_curtum	57	101	133	172	73	68	60	57	92	0	11	179	0	0	110	146	0	0	104	0	98	1	70	150	220	122	80	83	128	91	200	80	119	128	159	22	15	74	152	0	0	125
576	d__Bacteria	p__Actinobacteria	c__Actinobacteria	o__Coriobacteriales	f__Coriobacteriaceae	g__Eggerthella		614	973	1272	1708	817	495	693	924	879	0	72	2018	2	0	983	114	0	0	83	0	1110	0	78	1627	4219	1452	892	1159	1842	1078	1977	813	1678	1864	1673	147	191	1383	965	2	0	1897
577	d__Bacteria	p__Actinobacteria	c__Actinobacteria	o__Coriobacteriales	f__Coriobacteriaceae	g__Eggerthella	s__Eggerthella_lenta	393	591	636	1028	442	324	348	476	418	0	47	1260	2	0	578	71	0	0	39	0	533	0	42	779	2593	877	548	617	998	697	1083	528	860	963	905	81	66	661	500	2	0	868
578	d__Bacteria	p__Actinobacteria	c__Actinobacteria	o__Coriobacteriales	f__Coriobacteriaceae	g__Eggerthella	s__Eggerthella_sp_YY7918	200	350	613	647	356	160	318	434	441	0	22	710	0	0	380	40	0	0	44	0	551	0	34	819	1536	532	327	518	793	348	847	268	783	867	736	56	124	690	443	0	0	999
579	d__Bacteria	p__Actinobacteria	c__Actinobacteria	o__Coriobacteriales	f__Coriobacteriaceae	g__Gordonibacter		450	769	696	1170	523	389	375	493	496	0	52	1520	4	1	658	102	0	1	71	0	692	0	54	1047	2976	846	534	690	1118	649	1252	572	1190	1185	1022	106	73	835	648	2	0	1111
580	d__Bacteria	p__Actinobacteria	c__Actinobacteria	o__Coriobacteriales	f__Coriobacteriaceae	g__Gordonibacter	s__Gordonibacter_pamelaeae	450	769	696	1170	523	389	375	493	496	0	52	1520	4	1	658	102	0	1	71	0	692	0	54	1047	2976	846	534	690	1118	649	1252	572	1190	1185	1022	106	73	835	648	2	0	1111
581	d__Bacteria	p__Actinobacteria	c__Actinobacteria	o__Coriobacteriales	f__Coriobacteriaceae	g__Olsenella		2437	4195	1428	4839	1792	2087	784	838	736	3	251	5900	5	0	1653	316	0	0	122	2	1463	0	217	3564	11932	1100	959	2245	2029	1043	5793	2222	1893	1924	4440	421	154	1367	1753	13	0	2022
582	d__Bacteria	p__Actinobacteria	c__Actinobacteria	o__Coriobacteriales	f__Coriobacteriaceae	g__Olsenella	s__Olsenella_uli	2437	4195	1428	4839	1792	2087	784	838	736	3	251	5900	5	0	1653	316	0	0	122	2	1463	0	217	3564	11932	1100	959	2245	2029	1043	5793	2222	1893	1924	4440	421	154	1367	1753	13	0	2022
583	d__Bacteria	p__Actinobacteria	c__Actinobacteria	o__Coriobacteriales	f__Coriobacteriaceae	g__Slackia		739	1211	1496	2092	1057	622	787	1209	990	1	68	2260	5	1	1182	113	1	0	89	1	1339	1	89	1922	5675	1574	827	1231	2067	1088	2546	841	2182	2450	1912	187	102	1598	1159	3	0	2162
584	d__Bacteria	p__Actinobacteria	c__Actinobacteria	o__Coriobacteriales	f__Coriobacteriaceae	g__Slackia	s__Slackia_heliotrinireducens	739	1211	1496	2092	1057	622	787	1209	990	1	68	2260	5	1	1182	113	1	0	89	1	1339	1	89	1922	5675	1574	827	1231	2067	1088	2546	841	2182	2450	1912	187	102	1598	1159	3	0	2162
585	d__Bacteria	p__Actinobacteria	c__Actinobacteria	o__Rubrobacterales				119	75	105	174	69	49	62	84	72	0	21	419	0	0	241	37	0	1	29	0	183	0	24	127	286	78	230	216	149	209	166	145	142	156	157	28	27	125	214	0	0	150
586	d__Bacteria	p__Actinobacteria	c__Actinobacteria	o__Rubrobacterales	f__Rubrobacteraceae			119	75	105	174	69	49	62	84	72	0	21	419	0	0	241	37	0	1	29	0	183	0	24	127	286	78	230	216	149	209	166	145	142	156	157	28	27	125	214	0	0	150
587	d__Bacteria	p__Actinobacteria	c__Actinobacteria	o__Rubrobacterales	f__Rubrobacteraceae	g__Rubrobacter		119	75	105	174	69	49	62	84	72	0	21	419	0	0	241	37	0	1	29	0	183	0	24	127	286	78	230	216	149	209	166	145	142	156	157	28	27	125	214	0	0	150
588	d__Bacteria	p__Actinobacteria	c__Actinobacteria	o__Rubrobacterales	f__Rubrobacteraceae	g__Rubrobacter	s__Rubrobacter_xylanophilus	119	75	105	174	69	49	62	84	72	0	21	419	0	0	241	37	0	1	29	0	183	0	24	127	286	78	230	216	149	209	166	145	142	156	157	28	27	125	214	0	0	150
589	d__Bacteria	p__Actinobacteria	c__Actinobacteria	o__Solirubrobacterales				225	139	187	357	87	87	63	79	121	2	48	984	2	2	450	81	0	0	71	2	255	0	56	155	323	139	476	580	168	482	203	383	127	192	233	59	64	76	422	0	0	172
590	d__Bacteria	p__Actinobacteria	c__Actinobacteria	o__Solirubrobacterales	f__Conexibacteraceae			225	139	187	357	87	87	63	79	121	2	48	984	2	2	450	81	0	0	71	2	255	0	56	155	323	139	476	580	168	482	203	383	127	192	233	59	64	76	422	0	0	172
591	d__Bacteria	p__Actinobacteria	c__Actinobacteria	o__Solirubrobacterales	f__Conexibacteraceae	g__Conexibacter		225	139	187	357	87	87	63	79	121	2	48	984	2	2	450	81	0	0	71	2	255	0	56	155	323	139	476	580	168	482	203	383	127	192	233	59	64	76	422	0	0	172
592	d__Bacteria	p__Actinobacteria	c__Actinobacteria	o__Solirubrobacterales	f__Conexibacteraceae	g__Conexibacter	s__Conexibacter_woesei	225	139	187	357	87	87	63	79	121	2	48	984	2	2	450	81	0	0	71	2	255	0	56	155	323	139	476	580	168	482	203	383	127	192	233	59	64	76	422	0	0	172
593	d__Bacteria	p__Aquificae						529	498	582	911	440	347	247	331	531	0	11	997	3	1	474	51	0	0	82	0	784	2	56	502	924	460	370	643	451	443	852	576	679	675	768	49	701	634	665	0	0	725
594	d__Bacteria	p__Aquificae	c__Aquificae					529	498	582	911	440	347	247	331	531	0	11	997	3	1	474	51	0	0	82	0	784	2	56	502	924	460	370	643	451	443	852	576	679	675	768	49	701	634	665	0	0	725
595	d__Bacteria	p__Aquificae	c__Aquificae	o__Aquificales				395	370	429	688	331	277	177	261	403	0	9	757	3	1	379	46	0	0	66	0	614	2	48	335	683	362	305	508	268	363	667	444	434	448	584	34	570	449	534	0	0	514
596	d__Bacteria	p__Aquificae	c__Aquificae	o__Aquificales	f__Aquificaceae			128	183	135	301	77	85	38	69	97	0	5	225	2	0	105	27	0	0	38	0	145	1	32	108	122	39	130	145	85	158	200	163	117	142	158	1	55	90	195	0	0	141
597	d__Bacteria	p__Aquificae	c__Aquificae	o__Aquificales	f__Aquificaceae	g__Aquifex		5	8	15	14	2	4	10	13	28	0	0	23	0	0	17	3	0	0	0	0	10	0	0	14	13	10	12	23	17	5	26	8	20	17	24	0	2	8	12	0	0	26
598	d__Bacteria	p__Aquificae	c__Aquificae	o__Aquificales	f__Aquificaceae	g__Aquifex	s__Aquifex_aeolicus	5	8	15	14	2	4	10	13	28	0	0	23	0	0	17	3	0	0	0	0	10	0	0	14	13	10	12	23	17	5	26	8	20	17	24	0	2	8	12	0	0	26
599	d__Bacteria	p__Aquificae	c__Aquificae	o__Aquificales	f__Aquificaceae	g__Hydrogenobacter		7	8	18	19	10	2	7	10	15	0	1	16	0	0	18	3	0	0	1	0	14	1	3	8	20	4	5	16	18	9	40	8	13	21	17	0	4	9	10	0	0	8
600	d__Bacteria	p__Aquificae	c__Aquificae	o__Aquificales	f__Aquificaceae	g__Hydrogenobacter	s__Hydrogenobacter_thermophilus	7	8	18	19	10	2	7	10	15	0	1	16	0	0	18	3	0	0	1	0	14	1	3	8	20	4	5	16	18	9	40	8	13	21	17	0	4	9	10	0	0	8
601	d__Bacteria	p__Aquificae	c__Aquificae	o__Aquificales	f__Aquificaceae	g__Hydrogenobaculum		62	64	65	80	44	34	14	22	38	0	3	77	2	0	40	15	0	0	24	0	72	0	20	34	38	16	53	53	28	62	66	46	60	71	75	0	39	46	56	0	0	51
602	d__Bacteria	p__Aquificae	c__Aquificae	o__Aquificales	f__Aquificaceae	g__Hydrogenobaculum	s__Hydrogenobaculum_sp_HO	0	0	1	0	0	1	0	0	0	0	0	0	0	0	0	0	0	0	0	0	0	0	0	0	0	0	1	0	0	1	0	0	0	0	0	0	0	0	0	0	0	1
603	d__Bacteria	p__Aquificae	c__Aquificae	o__Aquificales	f__Aquificaceae	g__Hydrogenobaculum	s__Hydrogenobaculum_sp_Y4AAS1	24	15	24	18	16	11	4	5	12	0	0	26	0	0	10	14	0	0	24	0	34	0	14	9	14	8	8	14	15	17	25	14	30	40	22	0	29	19	27	0	0	10
604	d__Bacteria	p__Aquificae	c__Aquificae	o__Aquificales	f__Aquificaceae	g__Thermocrinis		20	20	25	59	15	16	6	23	16	0	0	62	0	0	22	2	0	0	9	0	39	0	6	51	51	8	29	35	17	32	68	36	23	31	30	1	3	27	71	0	0	54
605	d__Bacteria	p__Aquificae	c__Aquificae	o__Aquificales	f__Aquificaceae	g__Thermocrinis	s__Thermocrinis_albus	20	20	25	59	15	16	6	23	16	0	0	62	0	0	22	2	0	0	9	0	39	0	6	51	51	8	29	35	17	32	68	36	23	31	30	1	3	27	71	0	0	54
606	d__Bacteria	p__Aquificae	c__Aquificae	o__Aquificales	f__Hydrogenothermaceae			267	187	294	387	254	192	139	192	303	0	4	531	1	1	273	19	0	0	28	0	468	1	16	226	561	323	175	363	183	205	467	281	316	305	426	33	515	357	339	0	0	371
607	d__Bacteria	p__Aquificae	c__Aquificae	o__Aquificales	f__Hydrogenothermaceae	g__Persephonella		18	44	83	58	46	19	32	39	68	0	1	92	0	0	70	5	0	0	6	0	88	0	5	61	93	19	36	135	62	40	77	38	76	52	88	10	96	92	68	0	0	95
608	d__Bacteria	p__Aquificae	c__Aquificae	o__Aquificales	f__Hydrogenothermaceae	g__Persephonella	s__Persephonella_marina	18	44	83	58	46	19	32	39	68	0	1	92	0	0	70	5	0	0	6	0	88	0	5	61	93	19	36	135	62	40	77	38	76	52	88	10	96	92	68	0	0	95
609	d__Bacteria	p__Aquificae	c__Aquificae	o__Aquificales	f__Hydrogenothermaceae	g__Sulfurihydrogenibium		249	143	211	329	208	173	107	153	234	0	3	435	1	1	203	14	0	0	22	0	379	1	11	165	468	304	139	227	121	165	390	243	239	252	337	23	419	265	271	0	0	276
610	d__Bacteria	p__Aquificae	c__Aquificae	o__Aquificales	f__Hydrogenothermaceae	g__Sulfurihydrogenibium	s__Sulfurihydrogenibium_azorense	44	29	38	57	34	32	20	14	36	0	2	58	1	1	30	3	0	0	2	0	47	0	2	35	40	16	31	51	35	41	39	30	29	36	66	0	138	64	43	0	0	52
611	d__Bacteria	p__Aquificae	c__Aquificae	o__Aquificales	f__Hydrogenothermaceae	g__Sulfurihydrogenibium	s__Sulfurihydrogenibium_sp_YO3AOP1	204	113	173	272	174	139	87	139	197	0	1	372	0	0	170	9	0	0	17	0	331	1	9	130	428	287	107	176	82	124	351	212	208	216	271	23	279	201	228	0	0	222
612	d__Bacteria	p__Aquificae	c__Aquificae	o__Desulfurobacteriales				134	128	153	222	109	70	70	70	128	0	2	238	0	0	95	5	0	0	16	0	170	0	8	167	236	98	64	134	182	80	185	132	244	227	180	15	131	185	130	0	0	209
613	d__Bacteria	p__Aquificae	c__Aquificae	o__Desulfurobacteriales	f__Desulfurobacteriaceae			134	128	153	222	109	70	70	70	128	0	2	238	0	0	95	5	0	0	16	0	170	0	8	167	236	98	64	134	182	80	185	132	244	227	180	15	131	185	130	0	0	209
614	d__Bacteria	p__Aquificae	c__Aquificae	o__Desulfurobacteriales	f__Desulfurobacteriaceae	g__Desulfurobacterium		97	81	111	141	72	60	43	43	84	0	2	130	0	0	57	2	0	0	10	0	99	0	5	87	120	63	37	90	104	62	112	92	113	152	115	9	124	108	75	0	0	123
615	d__Bacteria	p__Aquificae	c__Aquificae	o__Desulfurobacteriales	f__Desulfurobacteriaceae	g__Desulfurobacterium	s__Desulfurobacterium_thermolithotrophum	97	81	111	141	72	60	43	43	84	0	2	130	0	0	57	2	0	0	10	0	99	0	5	87	120	63	37	90	104	62	112	92	113	152	115	9	124	108	75	0	0	123
616	d__Bacteria	p__Aquificae	c__Aquificae	o__Desulfurobacteriales	f__Desulfurobacteriaceae	g__Thermovibrio		34	46	41	76	34	10	27	25	44	0	0	103	0	0	36	2	0	0	3	0	66	0	3	78	108	33	25	41	78	17	72	40	127	71	60	6	5	76	53	0	0	85
617	d__Bacteria	p__Aquificae	c__Aquificae	o__Desulfurobacteriales	f__Desulfurobacteriaceae	g__Thermovibrio	s__Thermovibrio_ammonificans	34	46	41	76	34	10	27	25	44	0	0	103	0	0	36	2	0	0	3	0	66	0	3	78	108	33	25	41	78	17	72	40	127	71	60	6	5	76	53	0	0	85
618	d__Bacteria	p__Armatimonadetes						16	34	107	93	68	12	51	67	72	1	3	131	0	0	78	1	0	0	5	0	85	1	5	138	142	65	18	49	60	22	129	31	89	132	99	3	13	68	103	2	0	110
619	d__Bacteria	p__Armatimonadetes	c__Chthonomonadetes					16	34	107	93	68	12	51	67	72	1	3	131	0	0	78	1	0	0	5	0	85	1	5	138	142	65	18	49	60	22	129	31	89	132	99	3	13	68	103	2	0	110
620	d__Bacteria	p__Armatimonadetes	c__Chthonomonadetes	o__Chthonomonadales				16	34	107	93	68	12	51	67	72	1	3	131	0	0	78	1	0	0	5	0	85	1	5	138	142	65	18	49	60	22	129	31	89	132	99	3	13	68	103	2	0	110
621	d__Bacteria	p__Armatimonadetes	c__Chthonomonadetes	o__Chthonomonadales	f__Chthonomonadaceae			16	34	107	93	68	12	51	67	72	1	3	131	0	0	78	1	0	0	5	0	85	1	5	138	142	65	18	49	60	22	129	31	89	132	99	3	13	68	103	2	0	110
622	d__Bacteria	p__Armatimonadetes	c__Chthonomonadetes	o__Chthonomonadales	f__Chthonomonadaceae	g__Chthonomonas		16	34	107	93	68	12	51	67	72	1	3	131	0	0	78	1	0	0	5	0	85	1	5	138	142	65	18	49	60	22	129	31	89	132	99	3	13	68	103	2	0	110
623	d__Bacteria	p__Armatimonadetes	c__Chthonomonadetes	o__Chthonomonadales	f__Chthonomonadaceae	g__Chthonomonas	s__Chthonomonas_calidirosea	16	34	107	93	68	12	51	67	72	1	3	131	0	0	78	1	0	0	5	0	85	1	5	138	142	65	18	49	60	22	129	31	89	132	99	3	13	68	103	2	0	110
624	d__Bacteria	p__Bacteroidetes						31504	39126	97107	100258	61192	17311	89913	86314	118039	124	2075	245377	218	99	131382	10687	18	210	14786	122	185818	122	11424	520914	196119	76500	57602	264870	92627	60846	207755	51647	258670	253172	215030	6475	87100	427636	181690	415	121	341815
625	d__Bacteria	p__Bacteroidetes	c__Bacteroidia					15582	32547	85866	85212	54029	13328	82783	77477	102392	44	1637	157666	116	32	81587	4633	6	19	5973	77	147228	54	6906	493295	173603	69554	47837	217405	84613	51468	186334	38615	240077	233238	193848	4445	9253	404565	152048	165	71	320214
626	d__Bacteria	p__Bacteroidetes	c__Bacteroidia	o__Bacteroidales				15582	32547	85866	85212	54029	13328	82783	77477	102392	44	1637	157666	116	32	81587	4633	6	19	5973	77	147228	54	6906	493295	173603	69554	47837	217405	84613	51468	186334	38615	240077	233238	193848	4445	9253	404565	152048	165	71	320214
627	d__Bacteria	p__Bacteroidetes	c__Bacteroidia	o__Bacteroidales	f__Bacteroidaceae			5207	10688	33884	30588	19124	5321	24994	34893	36588	18	637	69650	43	3	36150	1890	1	6	2691	30	65311	27	3084	161957	64359	35847	32718	98381	37754	34550	88613	13403	95308	97911	76575	1589	3576	93177	64605	71	28	105906
628	d__Bacteria	p__Bacteroidetes	c__Bacteroidia	o__Bacteroidales	f__Bacteroidaceae	g__Bacteroides		5207	10688	33884	30588	19124	5321	24994	34893	36588	18	637	69650	43	3	36150	1890	1	6	2691	30	65311	27	3084	161957	64359	35847	32718	98381	37754	34550	88613	13403	95308	97911	76575	1589	3576	93177	64605	71	28	105906
629	d__Bacteria	p__Bacteroidetes	c__Bacteroidia	o__Bacteroidales	f__Bacteroidaceae	g__Bacteroides	s__Bacteroides_fragilis	649	1688	4824	3951	2493	607	3093	3442	4201	2	70	8385	5	1	4299	213	0	1	265	6	7404	3	390	16717	8693	1915	1124	13402	2375	4335	8664	1670	10284	10575	8143	203	504	9493	7308	5	5	10891
630	d__Bacteria	p__Bacteroidetes	c__Bacteroidia	o__Bacteroidales	f__Bacteroidaceae	g__Bacteroides	s__Bacteroides_helcogenes	429	796	2168	2371	1336	399	1921	2755	2899	3	41	5554	0	0	2801	125	0	0	138	0	4999	2	231	14656	4637	1422	888	9719	2393	768	7766	1129	7588	7742	6355	144	348	7345	5217	6	3	8353
631	d__Bacteria	p__Bacteroidetes	c__Bacteroidia	o__Bacteroidales	f__Bacteroidaceae	g__Bacteroides	s__Bacteroides_salanitronis	986	1850	4999	5527	3211	902	4579	5923	5888	3	102	11354	2	0	5523	261	0	0	348	6	10361	1	457	28230	11464	3105	1697	10765	3586	1436	14108	2300	16367	16144	12341	252	479	16989	10706	5	4	18651
632	d__Bacteria	p__Bacteroidetes	c__Bacteroidia	o__Bacteroidales	f__Bacteroidaceae	g__Bacteroides	s__Bacteroides_thetaiotaomicron	481	1152	2176	2708	1785	451	3078	2800	3545	1	69	6169	4	0	2902	131	0	0	218	3	5606	2	284	22045	5889	1558	1219	11251	3016	1425	7424	1285	9571	8405	7834	124	407	18415	5947	7	2	10969
633	d__Bacteria	p__Bacteroidetes	c__Bacteroidia	o__Bacteroidales	f__Bacteroidaceae	g__Bacteroides	s__Bacteroides_vulgatus	768	1463	5221	5441	3564	1049	4252	8449	7002	4	155	16256	12	2	8229	253	1	1	482	2	15118	8	629	35422	10407	7511	21168	16552	12314	13025	23901	2552	23025	22458	17509	416	717	15929	15200	21	4	27640
634	d__Bacteria	p__Bacteroidetes	c__Bacteroidia	o__Bacteroidales	f__Bacteroidaceae	g__Bacteroides	s__Bacteroides_xylanisolvens	1164	2011	9649	5737	4055	1180	4542	6710	8310	3	131	12677	17	0	7478	720	0	2	955	6	13220	7	717	25414	13619	17338	5196	25855	11451	12437	14604	2488	16775	19053	14432	275	678	13147	11920	20	7	17152
635	d__Bacteria	p__Bacteroidetes	c__Bacteroidia	o__Bacteroidales	f__Porphyromonadaceae			3571	5727	12529	14710	8385	2476	10434	10239	13803	7	252	23873	19	5	13022	1418	0	2	1654	11	22215	6	1398	63074	30293	5060	3055	23835	8500	2968	26028	8011	32510	30245	23855	1098	2521	40591	23050	15	14	39038
636	d__Bacteria	p__Bacteroidetes	c__Bacteroidia	o__Bacteroidales	f__Porphyromonadaceae	g__Odoribacter		824	1643	3840	3603	2958	554	4438	2958	4723	1	85	6284	6	0	2755	110	0	1	151	3	6192	2	266	25093	7389	876	693	6857	3002	707	6040	1475	13199	10205	8209	133	291	20021	6484	4	3	16532
637	d__Bacteria	p__Bacteroidetes	c__Bacteroidia	o__Bacteroidales	f__Porphyromonadaceae	g__Odoribacter	s__Odoribacter_splanchnicus	824	1643	3840	3603	2958	554	4438	2958	4723	1	85	6284	6	0	2755	110	0	1	151	3	6192	2	266	25093	7389	876	693	6857	3002	707	6040	1475	13199	10205	8209	133	291	20021	6484	4	3	16532
638	d__Bacteria	p__Bacteroidetes	c__Bacteroidia	o__Bacteroidales	f__Porphyromonadaceae	g__Paludibacter		659	690	1336	1779	786	405	774	1156	1399	0	29	2794	2	3	1643	179	0	0	229	1	2421	1	168	5224	3717	786	441	3195	1027	417	3866	1388	2688	3318	2656	602	1358	2582	2554	2	3	3000
639	d__Bacteria	p__Bacteroidetes	c__Bacteroidia	o__Bacteroidales	f__Porphyromonadaceae	g__Paludibacter	s__Paludibacter_propionicigenes	659	690	1336	1779	786	405	774	1156	1399	0	29	2794	2	3	1643	179	0	0	229	1	2421	1	168	5224	3717	786	441	3195	1027	417	3866	1388	2688	3318	2656	602	1358	2582	2554	2	3	3000
640	d__Bacteria	p__Bacteroidetes	c__Bacteroidia	o__Bacteroidales	f__Porphyromonadaceae	g__Parabacteroides		739	1500	3467	4878	2301	571	2559	2780	3645	2	63	7019	4	0	3751	215	0	0	213	1	6645	2	282	16996	10258	1529	794	6311	1894	740	6814	1875	7958	7765	5826	155	348	7668	6944	2	3	9143
641	d__Bacteria	p__Bacteroidetes	c__Bacteroidia	o__Bacteroidales	f__Porphyromonadaceae	g__Parabacteroides	s__Parabacteroides_distasonis	739	1500	3467	4878	2301	571	2559	2780	3645	2	63	7019	4	0	3751	215	0	0	213	1	6645	2	282	16996	10258	1529	794	6311	1894	740	6814	1875	7958	7765	5826	155	348	7668	6944	2	3	9143
642	d__Bacteria	p__Bacteroidetes	c__Bacteroidia	o__Bacteroidales	f__Porphyromonadaceae	g__Porphyromonas		632	909	1833	2089	1123	483	1305	1594	2012	1	47	3633	5	2	2434	737	0	0	816	5	3316	1	467	7714	4370	1042	626	3440	1351	574	4398	1527	4194	4329	3488	109	263	6018	3548	3	2	5460
643	d__Bacteria	p__Bacteroidetes	c__Bacteroidia	o__Bacteroidales	f__Porphyromonadaceae	g__Porphyromonas	s__Porphyromonas_asaccharolytica	276	501	884	1055	558	243	698	705	1013	1	28	1728	2	0	1249	54	0	0	34	2	1639	1	44	4085	2323	481	355	1610	626	308	2077	693	2304	2132	1781	53	105	3729	1585	2	0	3027
644	d__Bacteria	p__Bacteroidetes	c__Bacteroidia	o__Bacteroidales	f__Porphyromonadaceae	g__Porphyromonas	s__Porphyromonas_gingivalis	342	388	913	989	544	235	587	848	961	0	18	1830	2	2	1139	680	0	0	779	3	1592	0	418	3529	1938	555	253	1774	710	261	2208	813	1789	2121	1635	53	151	2236	1864	1	1	2371
645	d__Bacteria	p__Bacteroidetes	c__Bacteroidia	o__Bacteroidales	f__Porphyromonadaceae	g__Tannerella		434	698	1540	1602	891	303	1073	1351	1585	0	18	2924	2	0	1783	160	0	0	213	1	2683	0	178	5959	3152	561	328	2940	806	357	3431	1006	3602	3620	2748	72	181	3618	2464	1	3	3786
646	d__Bacteria	p__Bacteroidetes	c__Bacteroidia	o__Bacteroidales	f__Porphyromonadaceae	g__Tannerella	s__Tannerella_forsythia	434	698	1540	1602	891	303	1073	1351	1585	0	18	2924	2	0	1783	160	0	0	213	1	2683	0	178	5959	3152	561	328	2940	806	357	3431	1006	3602	3620	2748	72	181	3618	2464	1	3	3786
647	d__Bacteria	p__Bacteroidetes	c__Bacteroidia	o__Bacteroidales	f__Prevotellaceae			3486	9271	20491	22125	16634	2657	34978	17782	33699	11	504	39003	36	21	16179	790	4	7	867	18	32768	11	1461	209487	41518	11520	7570	71986	26812	10685	30384	9447	78969	66970	63793	1179	1837	229208	38504	48	12	134239
648	d__Bacteria	p__Bacteroidetes	c__Bacteroidia	o__Bacteroidales	f__Prevotellaceae	g__Prevotella		3486	9271	20491	22125	16634	2657	34978	17782	33699	11	504	39003	36	21	16179	790	4	7	867	18	32768	11	1461	209487	41518	11520	7570	71986	26812	10685	30384	9447	78969	66970	63793	1179	1837	229208	38504	48	12	134239
649	d__Bacteria	p__Bacteroidetes	c__Bacteroidia	o__Bacteroidales	f__Prevotellaceae	g__Prevotella	s__Prevotella_dentalis	641	1818	3945	4303	2879	490	6351	3390	5519	2	105	7103	6	4	3299	161	1	1	131	2	6088	2	270	36615	8647	3002	1097	10413	5097	1658	5308	1808	14470	13422	10057	183	308	34909	7083	9	1	22533
650	d__Bacteria	p__Bacteroidetes	c__Bacteroidia	o__Bacteroidales	f__Prevotellaceae	g__Prevotella	s__Prevotella_denticola	352	1146	2288	2414	1815	257	4757	2082	3610	1	71	4524	3	1	1824	84	0	1	95	2	3785	1	176	29120	5060	1447	815	8582	3771	1220	2869	1159	9931	8240	7459	141	184	31670	4728	10	1	16978
651	d__Bacteria	p__Bacteroidetes	c__Bacteroidia	o__Bacteroidales	f__Prevotellaceae	g__Prevotella	s__Prevotella_intermedia	371	812	1795	2307	1531	262	3637	1731	2763	2	40	3741	5	2	1603	74	1	0	69	1	3209	3	133	21189	4434	862	769	7395	2410	1004	3152	953	7564	6153	6169	130	202	21445	3735	8	1	12651
652	d__Bacteria	p__Bacteroidetes	c__Bacteroidia	o__Bacteroidales	f__Prevotellaceae	g__Prevotella	s__Prevotella_melaninogenica	680	1797	3913	4256	3339	569	6668	3172	5616	1	96	6506	8	4	2842	139	0	2	194	5	6253	2	268	40183	6674	1448	1706	15318	5209	2529	6066	1822	15576	11483	13347	277	344	47509	6963	9	5	24789
653	d__Bacteria	p__Bacteroidetes	c__Bacteroidia	o__Bacteroidales	f__Prevotellaceae	g__Prevotella	s__Prevotella_ruminicola	728	1978	5298	4948	4124	578	7224	4520	10998	0	109	10454	6	9	3987	204	1	1	242	5	7558	1	358	44210	9963	3397	1822	17691	5635	2425	8578	1938	16899	15664	15508	251	410	52642	8964	7	2	33744
654	d__Bacteria	p__Bacteroidetes	c__Bacteroidia	o__Bacteroidales	f__Prevotellaceae	g__Prevotella	s__Prevotella_sp_oral_taxon_299	380	794	1518	1803	1538	251	3099	1412	2386	3	43	3349	3	0	1337	64	0	1	77	2	2945	2	133	19011	3147	566	630	5780	2324	780	2218	954	7256	6191	5240	93	240	19557	3546	4	2	10950
655	d__Bacteria	p__Bacteroidetes	c__Bacteroidia	o__Bacteroidales	f__Rikenellaceae			1357	3041	8310	8495	4455	1260	5585	6757	9422	6	111	10804	5	1	8207	289	0	1	366	8	12051	4	423	22196	19004	13395	2376	8236	6987	1640	20187	3310	13821	17201	12340	285	536	15193	11641	14	7	15602
656	d__Bacteria	p__Bacteroidetes	c__Bacteroidia	o__Bacteroidales	f__Rikenellaceae	g__Alistipes		1357	3041	8310	8495	4455	1260	5585	6757	9422	6	111	10804	5	1	8207	289	0	1	366	8	12051	4	423	22196	19004	13395	2376	8236	6987	1640	20187	3310	13821	17201	12340	285	536	15193	11641	14	7	15602
657	d__Bacteria	p__Bacteroidetes	c__Bacteroidia	o__Bacteroidales	f__Rikenellaceae	g__Alistipes	s__Alistipes_finegoldii	491	1198	3302	3159	1754	442	2301	2501	3849	1	51	3969	1	1	3055	99	0	0	131	4	4514	2	145	9065	7200	4820	845	2887	2870	580	7712	1203	6153	6840	4563	97	195	6469	4591	6	2	5973
658	d__Bacteria	p__Bacteroidetes	c__Bacteroidia	o__Bacteroidales	f__Rikenellaceae	g__Alistipes	s__Alistipes_shahii	619	1412	3648	4098	2054	571	2533	3030	3916	4	46	5101	3	0	3768	159	0	1	197	2	5415	2	206	10935	8697	6119	1036	4294	3046	766	8504	1516	5864	7859	5846	138	244	7413	5219	4	4	7806
659	d__Bacteria	p__Bacteroidetes	c__Bacteroidia	o__Bacteroidales		g__Candidatus_Azobacteroides		299	286	529	589	225	173	258	269	371	0	6	1021	0	0	487	13	0	1	31	1	657	1	36	1234	882	330	163	862	310	229	966	861	704	819	748	26	174	711	893	1	0	773
660	d__Bacteria	p__Bacteroidetes	c__Bacteroidia	o__Bacteroidales		g__Candidatus_Azobacteroides	s__Candidatus_Azobacteroides_pseudotrichonymphae	299	286	529	589	225	173	258	269	371	0	6	1021	0	0	487	13	0	1	31	1	657	1	36	1234	882	330	163	862	310	229	966	861	704	819	748	26	174	711	893	1	0	773
661	d__Bacteria	p__Bacteroidetes	c__Cytophagia					4726	1567	2548	3282	1636	822	1511	1832	2855	8	97	8372	24	8	5782	1355	1	10	1751	5	5146	6	913	6220	5177	1537	1696	7330	1719	1735	5020	2314	4192	4434	4242	445	3440	5438	5137	25	10	4862
662	d__Bacteria	p__Bacteroidetes	c__Cytophagia	o__Cytophagales				4726	1567	2548	3282	1636	822	1511	1832	2855	8	97	8372	24	8	5782	1355	1	10	1751	5	5146	6	913	6220	5177	1537	1696	7330	1719	1735	5020	2314	4192	4434	4242	445	3440	5438	5137	25	10	4862
663	d__Bacteria	p__Bacteroidetes	c__Cytophagia	o__Cytophagales	f__Amoebophilaceae			117	162	244	274	142	70	110	158	255	0	3	356	1	0	261	37	0	0	46	0	335	0	18	252	372	171	119	211	87	122	478	135	280	349	237	40	48	125	283	1	1	221
664	d__Bacteria	p__Bacteroidetes	c__Cytophagia	o__Cytophagales	f__Amoebophilaceae	g__Candidatus_Amoebophilus		89	136	190	194	111	50	84	127	188	0	3	227	1	0	184	32	0	0	31	0	229	0	10	134	292	153	98	140	55	96	350	103	202	272	188	8	35	96	190	1	1	186
665	d__Bacteria	p__Bacteroidetes	c__Cytophagia	o__Cytophagales	f__Amoebophilaceae	g__Candidatus_Amoebophilus	s__Candidatus_Amoebophilus_asiaticus	89	136	190	194	111	50	84	127	188	0	3	227	1	0	184	32	0	0	31	0	229	0	10	134	292	153	98	140	55	96	350	103	202	272	188	8	35	96	190	1	1	186
666	d__Bacteria	p__Bacteroidetes	c__Cytophagia	o__Cytophagales	f__Amoebophilaceae	g__Candidatus_Cardinium		28	25	54	79	31	20	25	30	63	0	0	127	0	0	77	5	0	0	15	0	106	0	8	118	79	18	21	71	32	26	128	32	77	76	49	32	13	29	93	0	0	35
667	d__Bacteria	p__Bacteroidetes	c__Cytophagia	o__Cytophagales	f__Amoebophilaceae	g__Candidatus_Cardinium	s__Cardinium_endosymbiont_of_Encarsia_pergandiella	28	25	54	79	31	20	25	30	63	0	0	127	0	0	77	5	0	0	15	0	106	0	8	118	79	18	21	71	32	26	128	32	77	76	49	32	13	29	93	0	0	35
668	d__Bacteria	p__Bacteroidetes	c__Cytophagia	o__Cytophagales	f__Cyclobacteriaceae			2901	198	404	471	321	193	243	283	551	5	32	3137	13	3	2433	498	0	3	661	2	1633	4	315	950	901	260	301	1926	283	396	939	608	682	784	853	43	1075	678	1482	4	2	914
669	d__Bacteria	p__Bacteroidetes	c__Cytophagia	o__Cytophagales	f__Cyclobacteriaceae	g__Belliella		966	61	161	144	116	94	79	106	262	5	11	1163	3	3	810	96	0	1	115	2	617	4	68	206	286	104	117	914	96	155	331	293	214	261	365	22	741	112	575	3	1	178
670	d__Bacteria	p__Bacteroidetes	c__Cytophagia	o__Cytophagales	f__Cyclobacteriaceae	g__Belliella	s__Belliella_baltica	966	61	161	144	116	94	79	106	262	5	11	1163	3	3	810	96	0	1	115	2	617	4	68	206	286	104	117	914	96	155	331	293	214	261	365	22	741	112	575	3	1	178
671	d__Bacteria	p__Bacteroidetes	c__Cytophagia	o__Cytophagales	f__Cyclobacteriaceae	g__Cyclobacterium		615	25	63	94	51	35	40	47	102	0	7	685	2	0	621	116	0	0	210	0	384	0	103	175	131	18	86	394	51	100	165	138	136	122	156	5	122	138	285	1	0	153
672	d__Bacteria	p__Bacteroidetes	c__Cytophagia	o__Cytophagales	f__Cyclobacteriaceae	g__Cyclobacterium	s__Cyclobacterium_marinum	615	25	63	94	51	35	40	47	102	0	7	685	2	0	621	116	0	0	210	0	384	0	103	175	131	18	86	394	51	100	165	138	136	122	156	5	122	138	285	1	0	153
673	d__Bacteria	p__Bacteroidetes	c__Cytophagia	o__Cytophagales	f__Cyclobacteriaceae	g__Echinicola		1085	62	104	121	87	47	71	68	115	0	11	1030	7	0	815	282	0	2	330	0	470	0	141	265	253	75	78	472	109	119	228	116	208	235	206	14	194	203	508	0	1	266
674	d__Bacteria	p__Bacteroidetes	c__Cytophagia	o__Cytophagales	f__Cyclobacteriaceae	g__Echinicola	s__Echinicola_vietnamensis	1085	62	104	121	87	47	71	68	115	0	11	1030	7	0	815	282	0	2	330	0	470	0	141	265	253	75	78	472	109	119	228	116	208	235	206	14	194	203	508	0	1	266
675	d__Bacteria	p__Bacteroidetes	c__Cytophagia	o__Cytophagales	f__Cytophagaceae			1374	1040	1747	2298	1068	481	1071	1269	1850	3	57	4310	9	5	2764	805	1	7	1018	2	2910	2	561	4745	3632	1024	1129	4694	1231	1040	3260	1269	3009	3046	2823	348	2016	4423	3036	20	5	3456
676	d__Bacteria	p__Bacteroidetes	c__Cytophagia	o__Cytophagales	f__Cytophagaceae	g__Cytophaga		153	93	123	186	113	59	88	107	190	1	13	559	0	0	321	33	0	2	54	0	330	0	41	443	309	91	116	368	119	142	332	131	317	317	251	12	199	433	305	0	0	235
677	d__Bacteria	p__Bacteroidetes	c__Cytophagia	o__Cytophagales	f__Cytophagaceae	g__Cytophaga	s__Cytophaga_hutchinsonii	153	93	123	186	113	59	88	107	190	1	13	559	0	0	321	33	0	2	54	0	330	0	41	443	309	91	116	368	119	142	332	131	317	317	251	12	199	433	305	0	0	235
678	d__Bacteria	p__Bacteroidetes	c__Cytophagia	o__Cytophagales	f__Cytophagaceae	g__Dyadobacter		148	93	152	248	127	44	131	153	218	0	12	504	2	2	289	107	0	0	112	0	349	0	46	622	463	122	83	369	134	106	337	106	367	332	324	20	64	568	303	4	1	472
679	d__Bacteria	p__Bacteroidetes	c__Cytophagia	o__Cytophagales	f__Cytophagaceae	g__Dyadobacter	s__Dyadobacter_fermentans	148	93	152	248	127	44	131	153	218	0	12	504	2	2	289	107	0	0	112	0	349	0	46	622	463	122	83	369	134	106	337	106	367	332	324	20	64	568	303	4	1	472
680	d__Bacteria	p__Bacteroidetes	c__Cytophagia	o__Cytophagales	f__Cytophagaceae	g__Emticicia		164	157	268	300	165	80	133	183	335	0	6	507	1	0	325	35	0	1	38	0	392	0	43	604	631	107	187	639	171	168	566	220	390	423	473	66	407	532	444	2	1	514
681	d__Bacteria	p__Bacteroidetes	c__Cytophagia	o__Cytophagales	f__Cytophagaceae	g__Emticicia	s__Emticicia_oligotrophica	164	157	268	300	165	80	133	183	335	0	6	507	1	0	325	35	0	1	38	0	392	0	43	604	631	107	187	639	171	168	566	220	390	423	473	66	407	532	444	2	1	514
682	d__Bacteria	p__Bacteroidetes	c__Cytophagia	o__Cytophagales	f__Cytophagaceae	g__Fibrella		128	131	248	289	137	68	213	151	236	0	5	535	2	0	438	296	0	0	338	0	388	0	181	899	465	176	105	447	218	109	416	154	469	527	332	17	46	1056	445	4	2	548
683	d__Bacteria	p__Bacteroidetes	c__Cytophagia	o__Cytophagales	f__Cytophagaceae	g__Fibrella	s__Fibrella_aestuarina	128	131	248	289	137	68	213	151	236	0	5	535	2	0	438	296	0	0	338	0	388	0	181	899	465	176	105	447	218	109	416	154	469	527	332	17	46	1056	445	4	2	548
684	d__Bacteria	p__Bacteroidetes	c__Cytophagia	o__Cytophagales	f__Cytophagaceae	g__Flexibacter		258	140	260	583	151	86	90	126	159	0	4	446	0	1	304	124	0	0	158	1	289	0	111	292	416	55	168	581	104	155	236	245	300	238	316	10	463	260	333	3	0	292
685	d__Bacteria	p__Bacteroidetes	c__Cytophagia	o__Cytophagales	f__Cytophagaceae	g__Flexibacter	s__Flexibacter_litoralis	258	140	260	583	151	86	90	126	159	0	4	446	0	1	304	124	0	0	158	1	289	0	111	292	416	55	168	581	104	155	236	245	300	238	316	10	463	260	333	3	0	292
686	d__Bacteria	p__Bacteroidetes	c__Cytophagia	o__Cytophagales	f__Cytophagaceae	g__Leadbetterella		225	206	286	244	126	51	158	220	279	2	7	755	4	2	406	21	1	2	28	1	469	2	12	589	504	157	281	1540	149	191	570	159	502	454	460	21	601	631	519	4	0	626
687	d__Bacteria	p__Bacteroidetes	c__Cytophagia	o__Cytophagales	f__Cytophagaceae	g__Leadbetterella	s__Leadbetterella_byssophila	225	206	286	244	126	51	158	220	279	2	7	755	4	2	406	21	1	2	28	1	469	2	12	589	504	157	281	1540	149	191	570	159	502	454	460	21	601	631	519	4	0	626
688	d__Bacteria	p__Bacteroidetes	c__Cytophagia	o__Cytophagales	f__Cytophagaceae	g__Runella		160	92	175	192	101	49	101	125	201	0	7	457	0	0	324	172	0	1	224	0	298	0	98	555	305	99	97	325	111	83	325	153	313	328	302	34	170	507	355	3	1	369
689	d__Bacteria	p__Bacteroidetes	c__Cytophagia	o__Cytophagales	f__Cytophagaceae	g__Runella	s__Runella_slithyformis	160	92	175	192	101	49	101	125	201	0	7	457	0	0	324	172	0	1	224	0	298	0	98	555	305	99	97	325	111	83	325	153	313	328	302	34	170	507	355	3	1	369
690	d__Bacteria	p__Bacteroidetes	c__Cytophagia	o__Cytophagales	f__Cytophagaceae	g__Spirosoma		107	89	132	167	96	36	115	163	142	0	2	407	0	0	264	16	0	1	62	0	272	0	24	571	349	159	63	283	152	70	345	79	260	322	273	167	49	371	231	0	0	327
691	d__Bacteria	p__Bacteroidetes	c__Cytophagia	o__Cytophagales	f__Cytophagaceae	g__Spirosoma	s__Spirosoma_linguale	107	89	132	167	96	36	115	163	142	0	2	407	0	0	264	16	0	1	62	0	272	0	24	571	349	159	63	283	152	70	345	79	260	322	273	167	49	371	231	0	0	327
692	d__Bacteria	p__Bacteroidetes	c__Cytophagia	o__Cytophagales	f__Flammeovirgaceae			258	163	144	217	95	71	72	98	184	0	4	472	1	0	233	15	0	0	25	1	215	0	17	239	249	78	139	419	115	159	266	286	192	220	271	13	281	192	270	0	2	238
693	d__Bacteria	p__Bacteroidetes	c__Cytophagia	o__Cytophagales	f__Flammeovirgaceae	g__Marivirga		258	163	144	217	95	71	72	98	184	0	4	472	1	0	233	15	0	0	25	1	215	0	17	239	249	78	139	419	115	159	266	286	192	220	271	13	281	192	270	0	2	238
694	d__Bacteria	p__Bacteroidetes	c__Cytophagia	o__Cytophagales	f__Flammeovirgaceae	g__Marivirga	s__Marivirga_tractuosa	258	163	144	217	95	71	72	98	184	0	4	472	1	0	233	15	0	0	25	1	215	0	17	239	249	78	139	419	115	159	266	286	192	220	271	13	281	192	270	0	2	238
695	d__Bacteria	p__Bacteroidetes	c__Flavobacteriia					9226	3289	5012	7813	3423	2203	3342	4325	9097	59	239	67185	66	51	36539	3875	10	172	5802	34	26130	49	2811	10988	9811	2925	6279	32034	3447	5753	9017	8063	7702	8328	10494	1219	71334	8159	18028	165	37	8436
696	d__Bacteria	p__Bacteroidetes	c__Flavobacteriia	o__Flavobacteriales				9226	3289	5012	7813	3423	2203	3342	4325	9097	59	239	67185	66	51	36539	3875	10	172	5802	34	26130	49	2811	10988	9811	2925	6279	32034	3447	5753	9017	8063	7702	8328	10494	1219	71334	8159	18028	165	37	8436
697	d__Bacteria	p__Bacteroidetes	c__Flavobacteriia	o__Flavobacteriales	f__Blattabacteriaceae			241	223	240	364	215	119	133	146	282	1	9	650	3	0	257	22	1	0	42	1	362	0	19	325	352	103	215	721	225	237	364	429	348	330	485	144	488	388	511	0	1	355
698	d__Bacteria	p__Bacteroidetes	c__Flavobacteriia	o__Flavobacteriales	f__Blattabacteriaceae	g__Blattabacterium		241	223	240	364	215	119	133	146	282	1	9	650	3	0	257	22	1	0	42	1	362	0	19	325	352	103	215	721	225	237	364	429	348	330	485	144	488	388	511	0	1	355
699	d__Bacteria	p__Bacteroidetes	c__Flavobacteriia	o__Flavobacteriales	f__Blattabacteriaceae	g__Blattabacterium	s__Blattabacterium_punctulatus	29	32	48	70	39	19	22	22	65	1	1	86	0	0	25	3	0	0	2	1	67	0	6	61	60	17	44	113	48	59	76	79	46	62	98	7	47	74	72	0	0	60
700	d__Bacteria	p__Bacteroidetes	c__Flavobacteriia	o__Flavobacteriales	f__Blattabacteriaceae	g__Blattabacterium	s__Blattabacterium_sp_(Blaberus_giganteus)	17	44	30	45	22	17	11	8	26	0	1	43	0	0	25	2	0	0	2	0	29	0	1	25	20	8	25	102	25	31	20	41	25	22	57	55	30	39	40	0	0	38
701	d__Bacteria	p__Bacteroidetes	c__Flavobacteriia	o__Flavobacteriales	f__Blattabacteriaceae	g__Blattabacterium	s__Blattabacterium_sp_(Blatta_orientalis)	13	8	4	9	6	2	2	1	5	0	0	11	0	0	17	4	0	0	11	0	6	0	2	7	4	2	5	17	1	1	3	2	7	8	4	1	35	7	17	0	0	9
702	d__Bacteria	p__Bacteroidetes	c__Flavobacteriia	o__Flavobacteriales	f__Blattabacteriaceae	g__Blattabacterium	s__Blattabacterium_sp_(Blattella_germanica)	39	12	24	40	36	15	30	20	30	0	1	96	0	0	39	3	0	0	2	0	42	0	2	24	48	17	25	84	24	25	47	86	45	35	52	3	74	28	61	0	0	41
703	d__Bacteria	p__Bacteroidetes	c__Flavobacteriia	o__Flavobacteriales	f__Blattabacteriaceae	g__Blattabacterium	s__Blattabacterium_sp_(Mastotermes_darwiniensis)	21	24	29	46	24	11	21	21	36	0	2	84	0	0	30	1	0	0	2	0	56	0	3	51	42	14	39	60	16	28	61	54	40	20	37	1	64	49	60	0	1	33
704	d__Bacteria	p__Bacteroidetes	c__Flavobacteriia	o__Flavobacteriales	f__Blattabacteriaceae	g__Blattabacterium	s__Blattabacterium_sp_(Nauphoeta_cinerea)	22	9	24	28	15	11	11	15	28	0	1	74	0	0	21	4	0	0	2	0	40	0	1	49	42	4	21	49	17	23	42	43	54	70	47	5	69	34	55	0	0	44
705	d__Bacteria	p__Bacteroidetes	c__Flavobacteriia	o__Flavobacteriales	f__Blattabacteriaceae	g__Blattabacterium	s__Blattabacterium_sp_(Panesthia_angustipennis_spadica)	36	31	27	49	26	26	8	18	25	0	1	74	0	0	28	1	0	0	6	0	30	0	0	18	32	10	35	114	34	32	38	49	34	31	48	3	71	32	47	0	0	28
706	d__Bacteria	p__Bacteroidetes	c__Flavobacteriia	o__Flavobacteriales	f__Blattabacteriaceae	g__Blattabacterium	s__Blattabacterium_sp_(Periplaneta_americana)	4	12	9	11	10	0	1	6	21	0	0	31	0	0	4	1	0	0	9	0	8	0	2	12	12	4	6	29	7	6	6	11	16	16	27	0	27	27	34	0	0	22
707	d__Bacteria	p__Bacteroidetes	c__Flavobacteriia	o__Flavobacteriales	f__Cryomorphaceae			419	186	400	447	221	132	203	285	430	0	13	1124	1	1	562	53	0	4	90	1	615	0	69	818	690	162	307	1239	165	247	735	505	557	568	634	34	2203	548	758	2	2	545
708	d__Bacteria	p__Bacteroidetes	c__Flavobacteriia	o__Flavobacteriales	f__Cryomorphaceae	g__Fluviicola		237	81	229	235	121	87	102	175	267	0	10	633	0	0	316	28	0	3	54	1	331	0	39	363	331	53	173	779	80	110	355	300	306	304	351	24	1965	236	420	2	1	243
709	d__Bacteria	p__Bacteroidetes	c__Flavobacteriia	o__Flavobacteriales	f__Cryomorphaceae	g__Fluviicola	s__Fluviicola_taffensis	237	81	229	235	121	87	102	175	267	0	10	633	0	0	316	28	0	3	54	1	331	0	39	363	331	53	173	779	80	110	355	300	306	304	351	24	1965	236	420	2	1	243
710	d__Bacteria	p__Bacteroidetes	c__Flavobacteriia	o__Flavobacteriales	f__Cryomorphaceae	g__Owenweeksia		181	105	171	212	100	45	101	110	163	0	3	490	1	1	246	25	0	1	36	0	284	0	30	455	359	109	134	460	85	137	380	205	251	264	283	10	238	312	338	0	1	302
711	d__Bacteria	p__Bacteroidetes	c__Flavobacteriia	o__Flavobacteriales	f__Cryomorphaceae	g__Owenweeksia	s__Owenweeksia_hongkongensis	181	105	171	212	100	45	101	110	163	0	3	490	1	1	246	25	0	1	36	0	284	0	30	455	359	109	134	460	85	137	380	205	251	264	283	10	238	312	338	0	1	302
712	d__Bacteria	p__Bacteroidetes	c__Flavobacteriia	o__Flavobacteriales	f__Flavobacteriaceae			8291	2678	4016	6606	2800	1780	2827	3633	7888	58	211	64578	61	50	35148	3610	9	167	5144	31	24538	49	2544	9278	8006	2441	5505	29482	2733	5058	7141	6663	6438	7062	8759	899	68384	6851	16029	163	34	7107
713	d__Bacteria	p__Bacteroidetes	c__Flavobacteriia	o__Flavobacteriales	f__Flavobacteriaceae	g__Aequorivita		1376	72	67	190	95	77	65	81	164	2	10	850	1	0	371	42	0	0	69	0	351	0	34	341	161	49	171	1440	116	186	176	269	188	237	290	11	1137	242	568	1	1	212
714	d__Bacteria	p__Bacteroidetes	c__Flavobacteriia	o__Flavobacteriales	f__Flavobacteriaceae	g__Aequorivita	s__Aequorivita_sublithincola	1376	72	67	190	95	77	65	81	164	2	10	850	1	0	371	42	0	0	69	0	351	0	34	341	161	49	171	1440	116	186	176	269	188	237	290	11	1137	242	568	1	1	212
715	d__Bacteria	p__Bacteroidetes	c__Flavobacteriia	o__Flavobacteriales	f__Flavobacteriaceae	g__Capnocytophaga		205	164	253	359	188	85	174	247	322	1	8	722	1	1	417	113	1	1	122	1	494	1	76	840	590	175	228	1091	195	170	713	286	514	599	585	49	781	580	599	1	0	611
716	d__Bacteria	p__Bacteroidetes	c__Flavobacteriia	o__Flavobacteriales	f__Flavobacteriaceae	g__Capnocytophaga	s__Capnocytophaga_canimorsus	98	84	93	133	76	34	76	85	136	1	5	296	0	0	165	82	0	1	80	0	172	1	54	267	236	41	96	514	63	73	217	100	164	187	237	13	522	194	275	0	0	192
717	d__Bacteria	p__Bacteroidetes	c__Flavobacteriia	o__Flavobacteriales	f__Flavobacteriaceae	g__Capnocytophaga	s__Capnocytophaga_ochracea	87	60	135	167	93	43	85	155	178	0	3	387	1	1	231	29	1	0	40	1	283	0	21	504	310	132	117	526	123	91	487	158	303	388	322	34	257	318	288	1	0	371
718	d__Bacteria	p__Bacteroidetes	c__Flavobacteriia	o__Flavobacteriales	f__Flavobacteriaceae	g__Cellulophaga		568	123	145	290	149	115	97	151	324	1	7	985	1	0	486	72	1	0	107	2	447	1	48	270	230	75	341	1707	133	349	288	486	288	327	517	29	2180	264	581	7	0	280
719	d__Bacteria	p__Bacteroidetes	c__Flavobacteriia	o__Flavobacteriales	f__Flavobacteriaceae	g__Cellulophaga	s__Cellulophaga_algicola	279	52	78	152	70	55	56	76	164	0	3	538	0	0	241	19	1	0	40	1	244	1	10	152	103	29	156	871	69	156	140	207	135	163	258	10	1160	173	291	4	0	186
720	d__Bacteria	p__Bacteroidetes	c__Flavobacteriia	o__Flavobacteriales	f__Flavobacteriaceae	g__Cellulophaga	s__Cellulophaga_lytica	286	70	66	138	78	60	41	75	160	1	4	447	1	0	243	53	0	0	67	1	203	0	38	118	127	46	180	825	64	189	148	271	152	164	258	19	1013	91	288	3	0	94
721	d__Bacteria	p__Bacteroidetes	c__Flavobacteriia	o__Flavobacteriales	f__Flavobacteriaceae	g__Croceibacter		366	78	106	159	69	69	63	83	179	1	8	598	0	0	272	37	0	0	62	0	276	0	33	235	195	37	199	742	66	211	170	353	192	205	283	3	675	232	420	1	0	177
722	d__Bacteria	p__Bacteroidetes	c__Flavobacteriia	o__Flavobacteriales	f__Flavobacteriaceae	g__Croceibacter	s__Croceibacter_atlanticus	366	78	106	159	69	69	63	83	179	1	8	598	0	0	272	37	0	0	62	0	276	0	33	235	195	37	199	742	66	211	170	353	192	205	283	3	675	232	420	1	0	177
723	d__Bacteria	p__Bacteroidetes	c__Flavobacteriia	o__Flavobacteriales	f__Flavobacteriaceae	g__Dokdonia		214	58	89	101	57	40	47	94	148	0	3	416	2	1	251	57	0	0	63	1	212	0	61	214	230	37	124	591	57	110	209	139	158	209	273	5	539	152	243	0	0	124
724	d__Bacteria	p__Bacteroidetes	c__Flavobacteriia	o__Flavobacteriales	f__Flavobacteriaceae	g__Dokdonia	s__Dokdonia_sp_4H-3-7-5	214	58	89	101	57	40	47	94	148	0	3	416	2	1	251	57	0	0	63	1	212	0	61	214	230	37	124	591	57	110	209	139	158	209	273	5	539	152	243	0	0	124
725	d__Bacteria	p__Bacteroidetes	c__Flavobacteriia	o__Flavobacteriales	f__Flavobacteriaceae	g__Flavobacterium		1389	934	1167	2820	751	464	1026	1284	3265	38	30	4729	11	23	1893	338	4	16	528	2	2003	18	266	2704	2174	785	1684	9099	604	1384	1575	1555	1933	1818	1819	228	52897	2252	2506	76	13	2042
726	d__Bacteria	p__Bacteroidetes	c__Flavobacteriia	o__Flavobacteriales	f__Flavobacteriaceae	g__Flavobacterium	s__Flavobacterium_branchiophilum	321	307	430	895	291	106	280	290	602	8	4	900	2	4	339	30	1	2	29	1	456	4	25	1230	707	226	214	1105	132	177	265	330	743	539	438	24	7668	1107	516	4	2	894
727	d__Bacteria	p__Bacteroidetes	c__Flavobacteriia	o__Flavobacteriales	f__Flavobacteriaceae	g__Flavobacterium	s__Flavobacterium_columnare	195	114	103	247	70	48	87	125	259	4	1	672	0	3	254	37	1	3	51	0	249	3	12	172	193	51	292	1722	96	204	152	224	181	237	254	28	3699	207	322	4	0	173
728	d__Bacteria	p__Bacteroidetes	c__Flavobacteriia	o__Flavobacteriales	f__Flavobacteriaceae	g__Flavobacterium	s__Flavobacterium_indicum	289	119	202	402	138	97	152	208	444	0	7	966	2	4	388	107	0	5	201	1	398	2	106	527	441	108	416	2457	121	319	382	313	358	348	415	34	5283	325	540	6	3	399
729	d__Bacteria	p__Bacteroidetes	c__Flavobacteriia	o__Flavobacteriales	f__Flavobacteriaceae	g__Flavobacterium	s__Flavobacterium_johnsoniae	270	147	218	539	136	92	306	413	1090	14	11	1137	1	6	498	111	1	4	153	0	548	5	71	533	495	236	379	1848	164	331	504	259	466	469	444	89	20544	488	574	43	5	422
730	d__Bacteria	p__Bacteroidetes	c__Flavobacteriia	o__Flavobacteriales	f__Flavobacteriaceae	g__Flavobacterium	s__Flavobacterium_psychrophilum	252	223	158	661	89	98	164	211	751	9	4	686	5	6	241	50	0	2	85	0	246	4	50	155	228	137	287	1115	74	265	174	318	137	140	219	47	13554	100	394	16	3	100
731	d__Bacteria	p__Bacteroidetes	c__Flavobacteriia	o__Flavobacteriales	f__Flavobacteriaceae	g__Gramella		331	93	96	137	79	26	72	78	161	1	13	949	1	0	549	25	0	1	27	1	461	2	17	192	257	40	142	724	91	186	243	153	191	194	320	14	451	212	519	4	0	234
732	d__Bacteria	p__Bacteroidetes	c__Flavobacteriia	o__Flavobacteriales	f__Flavobacteriaceae	g__Gramella	s__Gramella_forsetii	331	93	96	137	79	26	72	78	161	1	13	949	1	0	549	25	0	1	27	1	461	2	17	192	257	40	142	724	91	186	243	153	191	194	320	14	451	212	519	4	0	234
733	d__Bacteria	p__Bacteroidetes	c__Flavobacteriia	o__Flavobacteriales	f__Flavobacteriaceae	g__Lacinutrix		452	95	160	188	126	69	67	124	277	3	4	657	2	0	323	168	0	1	249	0	283	1	116	181	202	55	215	1126	85	201	198	228	181	273	356	25	1152	182	504	4	1	233
734	d__Bacteria	p__Bacteroidetes	c__Flavobacteriia	o__Flavobacteriales	f__Flavobacteriaceae	g__Lacinutrix	s__Lacinutrix_sp_5H-3-7-4	452	95	160	188	126	69	67	124	277	3	4	657	2	0	323	168	0	1	249	0	283	1	116	181	202	55	215	1126	85	201	198	228	181	273	356	25	1152	182	504	4	1	233
735	d__Bacteria	p__Bacteroidetes	c__Flavobacteriia	o__Flavobacteriales	f__Flavobacteriaceae	g__Maribacter		157	33	109	71	50	50	49	46	124	0	3	399	1	0	210	33	0	0	71	0	256	1	39	105	146	64	91	318	63	104	180	157	95	119	142	16	493	95	307	1	0	101
736	d__Bacteria	p__Bacteroidetes	c__Flavobacteriia	o__Flavobacteriales	f__Flavobacteriaceae	g__Maribacter	s__Maribacter_sp_HTCC217	157	33	109	71	50	50	49	46	124	0	3	399	1	0	210	33	0	0	71	0	256	1	39	105	146	64	91	318	63	104	180	157	95	119	142	16	493	95	307	1	0	101
737	d__Bacteria	p__Bacteroidetes	c__Flavobacteriia	o__Flavobacteriales	f__Flavobacteriaceae	g__Muricauda		216	47	108	155	103	65	89	103	193	1	2	552	4	0	294	354	0	0	506	0	266	0	305	408	285	60	137	605	92	140	260	174	237	261	228	9	262	233	506	3	0	264
738	d__Bacteria	p__Bacteroidetes	c__Flavobacteriia	o__Flavobacteriales	f__Flavobacteriaceae	g__Muricauda	s__Muricauda_ruestringensis	216	47	108	155	103	65	89	103	193	1	2	552	4	0	294	354	0	0	506	0	266	0	305	408	285	60	137	605	92	140	260	174	237	261	228	9	262	233	506	3	0	264
739	d__Bacteria	p__Bacteroidetes	c__Flavobacteriia	o__Flavobacteriales	f__Flavobacteriaceae	g__Nonlabens		178	57	43	107	49	30	38	52	81	1	3	332	1	3	169	27	0	0	26	0	122	0	16	182	141	23	92	455	44	104	98	176	93	85	168	3	399	169	218	1	0	152
740	d__Bacteria	p__Bacteroidetes	c__Flavobacteriia	o__Flavobacteriales	f__Flavobacteriaceae	g__Nonlabens	s__Nonlabens_dokdonensis	178	57	43	107	49	30	38	52	81	1	3	332	1	3	169	27	0	0	26	0	122	0	16	182	141	23	92	455	44	104	98	176	93	85	168	3	399	169	218	1	0	152
741	d__Bacteria	p__Bacteroidetes	c__Flavobacteriia	o__Flavobacteriales	f__Flavobacteriaceae	g__Ornithobacterium		170	63	135	167	104	50	103	88	173	0	9	522	0	0	227	31	0	1	48	1	302	1	31	366	300	81	173	623	100	142	341	150	218	242	340	17	260	291	662	0	0	235
742	d__Bacteria	p__Bacteroidetes	c__Flavobacteriia	o__Flavobacteriales	f__Flavobacteriaceae	g__Ornithobacterium	s__Ornithobacterium_rhinotracheale	170	63	135	167	104	50	103	88	173	0	9	522	0	0	227	31	0	1	48	1	302	1	31	366	300	81	173	623	100	142	341	150	218	242	340	17	260	291	662	0	0	235
743	d__Bacteria	p__Bacteroidetes	c__Flavobacteriia	o__Flavobacteriales	f__Flavobacteriaceae	g__Polaribacter		284	124	160	216	108	101	76	114	256	0	6	604	2	0	277	26	1	1	46	1	324	1	20	258	263	73	245	948	96	195	323	301	227	275	443	20	1154	178	440	0	1	181
744	d__Bacteria	p__Bacteroidetes	c__Flavobacteriia	o__Flavobacteriales	f__Flavobacteriaceae	g__Polaribacter	s__Polaribacter_sp_MED152	284	124	160	216	108	101	76	114	256	0	6	604	2	0	277	26	1	1	46	1	324	1	20	258	263	73	245	948	96	195	323	301	227	275	443	20	1154	178	440	0	1	181
745	d__Bacteria	p__Bacteroidetes	c__Flavobacteriia	o__Flavobacteriales	f__Flavobacteriaceae	g__Psychroflexus		254	54	80	156	72	65	42	48	126	0	3	502	0	0	243	39	0	0	59	2	245	1	41	88	183	34	149	588	62	171	137	232	134	98	254	9	736	112	313	2	0	100
746	d__Bacteria	p__Bacteroidetes	c__Flavobacteriia	o__Flavobacteriales	f__Flavobacteriaceae	g__Psychroflexus	s__Psychroflexus_torquis	254	54	80	156	72	65	42	48	126	0	3	502	0	0	243	39	0	0	59	2	245	1	41	88	183	34	149	588	62	171	137	232	134	98	254	9	736	112	313	2	0	100
747	d__Bacteria	p__Bacteroidetes	c__Flavobacteriia	o__Flavobacteriales	f__Flavobacteriaceae	g__Riemerella		255	137	196	285	180	100	174	241	406	1	14	1778	0	7	1091	1141	1	7	1743	2	965	4	679	655	423	114	234	1205	128	233	420	372	411	556	666	87	823	376	1026	9	3	523
748	d__Bacteria	p__Bacteroidetes	c__Flavobacteriia	o__Flavobacteriales	f__Flavobacteriaceae	g__Riemerella	s__Riemerella_anatipestifer	255	137	196	285	180	100	174	241	406	1	14	1778	0	7	1091	1141	1	7	1743	2	965	4	679	655	423	114	234	1205	128	233	420	372	411	556	666	87	823	376	1026	9	3	523
749	d__Bacteria	p__Bacteroidetes	c__Flavobacteriia	o__Flavobacteriales	f__Flavobacteriaceae	g__Robiginitalea		151	85	215	179	85	34	96	103	139	1	9	360	0	0	219	18	0	0	32	1	231	0	11	386	300	187	108	415	169	102	208	101	184	261	225	8	41	229	276	1	0	242
750	d__Bacteria	p__Bacteroidetes	c__Flavobacteriia	o__Flavobacteriales	f__Flavobacteriaceae	g__Robiginitalea	s__Robiginitalea_biformata	151	85	215	179	85	34	96	103	139	1	9	360	0	0	219	18	0	0	32	1	231	0	11	386	300	187	108	415	169	102	208	101	184	261	225	8	41	229	276	1	0	242
751	d__Bacteria	p__Bacteroidetes	c__Flavobacteriia	o__Flavobacteriales	f__Flavobacteriaceae	g__Weeksella		211	77	147	178	83	60	88	112	175	0	6	807	2	2	422	405	0	6	474	2	347	3	258	321	365	54	312	4062	139	273	243	367	225	202	386	11	366	209	635	4	1	265
752	d__Bacteria	p__Bacteroidetes	c__Flavobacteriia	o__Flavobacteriales	f__Flavobacteriaceae	g__Weeksella	s__Weeksella_virosa	211	77	147	178	83	60	88	112	175	0	6	807	2	2	422	405	0	6	474	2	347	3	258	321	365	54	312	4062	139	273	243	367	225	202	386	11	366	209	635	4	1	265
753	d__Bacteria	p__Bacteroidetes	c__Flavobacteriia	o__Flavobacteriales	f__Flavobacteriaceae	g__Zobellia		183	38	71	95	45	37	47	46	86	0	6	509	1	1	300	370	0	2	478	0	230	0	254	203	151	46	96	387	47	68	134	137	137	154	153	9	268	82	445	2	0	125
754	d__Bacteria	p__Bacteroidetes	c__Flavobacteriia	o__Flavobacteriales	f__Flavobacteriaceae	g__Zobellia	s__Zobellia_galactanivorans	183	38	71	95	45	37	47	46	86	0	6	509	1	1	300	370	0	2	478	0	230	0	254	203	151	46	96	387	47	68	134	137	137	154	153	9	268	82	445	2	0	125
755	d__Bacteria	p__Bacteroidetes	c__Flavobacteriia	o__Flavobacteriales	f__Flavobacteriaceae	g__Zunongwangia		444	72	89	164	91	49	66	62	162	0	14	918	0	0	479	27	1	0	42	0	429	1	19	281	255	83	244	984	110	255	144	217	216	177	320	28	648	204	474	2	0	217
756	d__Bacteria	p__Bacteroidetes	c__Flavobacteriia	o__Flavobacteriales	f__Flavobacteriaceae	g__Zunongwangia	s__Zunongwangia_profunda	444	72	89	164	91	49	66	62	162	0	14	918	0	0	479	27	1	0	42	0	429	1	19	281	255	83	244	984	110	255	144	217	216	177	320	28	648	204	474	2	0	217
757	d__Bacteria	p__Bacteroidetes	c__Flavobacteriia	o__Flavobacteriales	f__Flavobacteriaceae		s__Flavobacteriaceae_bacterium_3519-1	268	115	254	206	120	62	161	259	769	4	30	45758	30	10	25878	259	0	128	363	14	15564	13	193	382	462	178	114	487	165	114	451	131	265	253	348	279	1597	160	3878	35	14	246
758	d__Bacteria	p__Bacteroidetes	c__Flavobacteriia	o__Flavobacteriales		g__Candidatus_Sulcia		165	104	177	170	106	127	75	105	209	0	2	395	0	0	303	176	0	0	502	0	301	0	165	165	267	89	117	242	88	105	249	340	153	146	243	139	112	132	399	0	0	202
759	d__Bacteria	p__Bacteroidetes	c__Flavobacteriia	o__Flavobacteriales		g__Candidatus_Sulcia	s__Candidatus_Sulcia_muelleri	165	104	177	170	106	127	75	105	209	0	2	395	0	0	303	176	0	0	502	0	301	0	165	165	267	89	117	242	88	105	249	340	153	146	243	139	112	132	399	0	0	202
760	d__Bacteria	p__Bacteroidetes	c__Flavobacteriia	o__Flavobacteriales			s__Candidatus_Uzinura_diaspidicola	18	26	14	28	9	5	5	15	20	0	0	52	0	0	24	4	0	0	2	0	42	0	1	13	17	7	10	33	15	12	30	21	14	22	36	0	22	15	33	0	0	14
761	d__Bacteria	p__Bacteroidetes	c__Sphingobacteriia					1131	872	1866	2082	1115	541	1159	1417	1973	10	61	8073	9	7	5208	692	0	9	1103	6	4512	10	651	4940	3555	1054	929	4928	1452	1061	3760	1506	3627	3887	3259	251	2529	5145	3644	51	1	4171
762	d__Bacteria	p__Bacteroidetes	c__Sphingobacteriia	o__Sphingobacteriales				1131	872	1866	2082	1115	541	1159	1417	1973	10	61	8073	9	7	5208	692	0	9	1103	6	4512	10	651	4940	3555	1054	929	4928	1452	1061	3760	1506	3627	3887	3259	251	2529	5145	3644	51	1	4171
763	d__Bacteria	p__Bacteroidetes	c__Sphingobacteriia	o__Sphingobacteriales	f__Saprospiraceae			184	146	294	310	173	98	193	272	339	0	14	888	1	0	751	253	0	0	435	0	647	0	258	967	483	187	143	668	208	129	609	237	627	651	610	38	743	609	603	6	0	708
764	d__Bacteria	p__Bacteroidetes	c__Sphingobacteriia	o__Sphingobacteriales	f__Saprospiraceae	g__Haliscomenobacter		92	85	168	172	95	39	114	133	194	0	8	474	1	0	313	54	0	0	146	0	304	0	68	411	201	142	66	333	124	54	314	99	320	312	319	14	668	274	290	5	0	361
765	d__Bacteria	p__Bacteroidetes	c__Sphingobacteriia	o__Sphingobacteriales	f__Saprospiraceae	g__Haliscomenobacter	s__Haliscomenobacter_hydrossis	92	85	168	172	95	39	114	133	194	0	8	474	1	0	313	54	0	0	146	0	304	0	68	411	201	142	66	333	124	54	314	99	320	312	319	14	668	274	290	5	0	361
766	d__Bacteria	p__Bacteroidetes	c__Sphingobacteriia	o__Sphingobacteriales	f__Saprospiraceae	g__Saprospira		91	61	126	138	78	59	79	137	145	0	6	410	0	0	438	199	0	0	288	0	343	0	190	556	282	45	76	332	84	75	295	138	307	339	288	24	71	335	313	1	0	347
767	d__Bacteria	p__Bacteroidetes	c__Sphingobacteriia	o__Sphingobacteriales	f__Saprospiraceae	g__Saprospira	s__Saprospira_grandis	91	61	126	138	78	59	79	137	145	0	6	410	0	0	438	199	0	0	288	0	343	0	190	556	282	45	76	332	84	75	295	138	307	339	288	24	71	335	313	1	0	347
768	d__Bacteria	p__Bacteroidetes	c__Sphingobacteriia	o__Sphingobacteriales	f__Sphingobacteriaceae			678	440	845	1053	516	284	484	660	991	8	34	5764	8	7	3644	352	0	9	547	4	2865	8	308	2555	1889	490	539	3212	662	635	2078	823	1316	1570	1598	102	1543	1596	2013	40	1	1740
769	d__Bacteria	p__Bacteroidetes	c__Sphingobacteriia	o__Sphingobacteriales	f__Sphingobacteriaceae	g__Pedobacter		327	147	237	309	142	105	184	200	337	5	14	2519	6	3	1573	169	0	6	282	2	1086	6	147	736	527	173	239	1298	223	274	674	318	422	507	519	44	1027	514	809	36	1	501
770	d__Bacteria	p__Bacteroidetes	c__Sphingobacteriia	o__Sphingobacteriales	f__Sphingobacteriaceae	g__Pedobacter	s__Pedobacter_heparinus	128	42	98	103	51	37	66	92	104	3	3	1326	4	1	811	13	0	2	22	0	499	2	18	279	199	74	69	416	92	86	248	127	150	192	178	15	123	200	366	28	0	198
771	d__Bacteria	p__Bacteroidetes	c__Sphingobacteriia	o__Sphingobacteriales	f__Sphingobacteriaceae	g__Pedobacter	s__Pedobacter_saltans	198	104	138	202	91	67	117	101	232	2	11	1160	1	2	732	155	0	3	260	2	566	4	129	437	309	99	167	868	130	185	399	189	271	308	321	29	902	304	436	7	1	275
772	d__Bacteria	p__Bacteroidetes	c__Sphingobacteriia	o__Sphingobacteriales	f__Sphingobacteriaceae	g__Solitalea		158	100	252	227	141	86	101	194	249	1	7	979	0	1	593	63	0	1	77	0	552	0	53	431	383	142	134	611	147	165	538	232	373	427	364	25	316	372	476	2	0	354
773	d__Bacteria	p__Bacteroidetes	c__Sphingobacteriia	o__Sphingobacteriales	f__Sphingobacteriaceae	g__Solitalea	s__Solitalea_canadensis	158	100	252	227	141	86	101	194	249	1	7	979	0	1	593	63	0	1	77	0	552	0	53	431	383	142	134	611	147	165	538	232	373	427	364	25	316	372	476	2	0	354
774	d__Bacteria	p__Bacteroidetes	c__Sphingobacteriia	o__Sphingobacteriales	f__Sphingobacteriaceae	g__Sphingobacterium		180	188	331	490	216	85	192	241	366	2	9	1895	1	2	1215	117	0	2	180	2	1071	2	104	1366	948	171	153	1182	288	185	796	262	494	618	669	30	174	690	675	1	0	858
775	d__Bacteria	p__Bacteroidetes	c__Sphingobacteriia	o__Sphingobacteriales	f__Sphingobacteriaceae	g__Sphingobacterium	s__Sphingobacterium_sp_21	180	188	331	490	216	85	192	241	366	2	9	1895	1	2	1215	117	0	2	180	2	1071	2	104	1366	948	171	153	1182	288	185	796	262	494	618	669	30	174	690	675	1	0	858
776	d__Bacteria	p__Bacteroidetes	c__Sphingobacteriia	o__Sphingobacteriales		g__Chitinophaga		175	163	470	423	283	98	357	352	435	0	8	904	0	0	487	42	0	0	56	2	666	1	39	793	742	298	151	619	458	152	692	251	1286	1274	701	23	127	2295	676	3	0	1259
777	d__Bacteria	p__Bacteroidetes	c__Sphingobacteriia	o__Sphingobacteriales		g__Chitinophaga	s__Chitinophaga_pinensis	175	163	470	423	283	98	357	352	435	0	8	904	0	0	487	42	0	0	56	2	666	1	39	793	742	298	151	619	458	152	692	251	1286	1274	701	23	127	2295	676	3	0	1259
778	d__Bacteria	p__Bacteroidetes	c__Sphingobacteriia	o__Sphingobacteriales		g__Niastella		88	119	238	273	136	59	117	123	196	2	5	462	0	0	302	40	0	0	55	0	310	1	44	605	416	74	85	367	116	130	360	170	378	378	318	82	108	637	333	2	0	442
779	d__Bacteria	p__Bacteroidetes	c__Sphingobacteriia	o__Sphingobacteriales		g__Niastella	s__Niastella_koreensis	88	119	238	273	136	59	117	123	196	2	5	462	0	0	302	40	0	0	55	0	310	1	44	605	416	74	85	367	116	130	360	170	378	378	318	82	108	637	333	2	0	442
780	d__Bacteria	p__Bacteroidetes		o__Bacteroidetes_Order_II_Incertae_sedis				188	217	244	394	199	107	199	185	272	0	20	1000	0	0	517	66	1	0	59	0	457	0	53	717	932	352	245	496	406	320	512	223	397	491	481	41	93	509	604	3	2	550
781	d__Bacteria	p__Bacteroidetes		o__Bacteroidetes_Order_II_Incertae_sedis	f__Rhodothermaceae			188	217	244	394	199	107	199	185	272	0	20	1000	0	0	517	66	1	0	59	0	457	0	53	717	932	352	245	496	406	320	512	223	397	491	481	41	93	509	604	3	2	550
782	d__Bacteria	p__Bacteroidetes		o__Bacteroidetes_Order_II_Incertae_sedis	f__Rhodothermaceae	g__Rhodothermus		105	104	165	234	138	62	133	121	176	0	10	634	0	0	313	49	1	0	37	0	287	0	32	434	616	236	166	301	296	221	345	117	249	348	306	23	62	309	356	2	2	392
783	d__Bacteria	p__Bacteroidetes		o__Bacteroidetes_Order_II_Incertae_sedis	f__Rhodothermaceae	g__Rhodothermus	s__Rhodothermus_marinus	105	104	165	234	138	62	133	121	176	0	10	634	0	0	313	49	1	0	37	0	287	0	32	434	616	236	166	301	296	221	345	117	249	348	306	23	62	309	356	2	2	392
784	d__Bacteria	p__Bacteroidetes		o__Bacteroidetes_Order_II_Incertae_sedis	f__Rhodothermaceae	g__Salinibacter		82	109	63	148	51	40	57	46	80	0	9	340	0	0	182	16	0	0	21	0	147	0	21	275	275	105	63	179	102	90	89	103	136	135	137	18	31	191	213	1	0	156
785	d__Bacteria	p__Bacteroidetes		o__Bacteroidetes_Order_II_Incertae_sedis	f__Rhodothermaceae	g__Salinibacter	s__Salinibacter_ruber	82	109	63	148	51	40	57	46	80	0	9	340	0	0	182	16	0	0	21	0	147	0	21	275	275	105	63	179	102	90	89	103	136	135	137	18	31	191	213	1	0	156
786	d__Bacteria	p__Caldiserica						31	35	50	84	33	19	18	32	56	0	1	74	0	0	34	3	0	0	4	0	49	0	4	49	72	24	24	40	111	36	82	36	49	51	67	4	98	63	40	0	0	79
787	d__Bacteria	p__Caldiserica	c__Caldisericia					31	35	50	84	33	19	18	32	56	0	1	74	0	0	34	3	0	0	4	0	49	0	4	49	72	24	24	40	111	36	82	36	49	51	67	4	98	63	40	0	0	79
788	d__Bacteria	p__Caldiserica	c__Caldisericia	o__Caldisericales				31	35	50	84	33	19	18	32	56	0	1	74	0	0	34	3	0	0	4	0	49	0	4	49	72	24	24	40	111	36	82	36	49	51	67	4	98	63	40	0	0	79
789	d__Bacteria	p__Caldiserica	c__Caldisericia	o__Caldisericales	f__Caldisericaceae			31	35	50	84	33	19	18	32	56	0	1	74	0	0	34	3	0	0	4	0	49	0	4	49	72	24	24	40	111	36	82	36	49	51	67	4	98	63	40	0	0	79
790	d__Bacteria	p__Caldiserica	c__Caldisericia	o__Caldisericales	f__Caldisericaceae	g__Caldisericum		31	35	50	84	33	19	18	32	56	0	1	74	0	0	34	3	0	0	4	0	49	0	4	49	72	24	24	40	111	36	82	36	49	51	67	4	98	63	40	0	0	79
791	d__Bacteria	p__Caldiserica	c__Caldisericia	o__Caldisericales	f__Caldisericaceae	g__Caldisericum	s__Caldisericum_exile	31	35	50	84	33	19	18	32	56	0	1	74	0	0	34	3	0	0	4	0	49	0	4	49	72	24	24	40	111	36	82	36	49	51	67	4	98	63	40	0	0	79
792	d__Bacteria	p__Candidatus_Saccharibacteria						69	140	57	193	61	51	35	21	39	0	4	219	0	0	76	21	0	0	21	1	97	0	11	45	91	29	127	55	27	141	51	91	38	44	76	14	29	22	145	2	0	36
793	d__Bacteria	p__Candidatus_Saccharibacteria				g__Candidatus_Saccharimonas		16	32	17	25	21	15	17	10	16	0	2	79	0	0	30	6	0	0	7	0	38	0	1	20	31	19	37	24	12	41	27	28	15	12	36	5	16	12	52	1	0	11
794	d__Bacteria	p__Candidatus_Saccharibacteria				g__Candidatus_Saccharimonas	s__Candidatus_Saccharimonas_aalborgensis	16	32	17	25	21	15	17	10	16	0	2	79	0	0	30	6	0	0	7	0	38	0	1	20	31	19	37	24	12	41	27	28	15	12	36	5	16	12	52	1	0	11
795	d__Bacteria	p__Candidatus_Saccharibacteria					s__Candidatus_Saccharibacteria_bacterium_RAAC3_TM7_1	38	90	25	148	30	28	13	6	11	0	2	103	0	0	35	13	0	0	11	1	43	0	9	15	39	6	59	22	9	65	12	49	14	25	24	6	9	4	72	0	0	17
796	d__Bacteria	p__Chlamydiae						279	430	363	695	296	186	138	168	330	3	13	905	2	3	611	666	0	1	862	0	525	1	515	362	474	153	339	475	272	307	387	367	435	449	569	118	286	410	753	1	2	382
797	d__Bacteria	p__Chlamydiae	c__Chlamydiia					279	430	363	695	296	186	138	168	330	3	13	905	2	3	611	666	0	1	862	0	525	1	515	362	474	153	339	475	272	307	387	367	435	449	569	118	286	410	753	1	2	382
798	d__Bacteria	p__Chlamydiae	c__Chlamydiia	o__Chlamydiales				279	430	363	695	296	186	138	168	330	3	13	905	2	3	611	666	0	1	862	0	525	1	515	362	474	153	339	475	272	307	387	367	435	449	569	118	286	410	753	1	2	382
799	d__Bacteria	p__Chlamydiae	c__Chlamydiia	o__Chlamydiales	f__Chlamydiaceae			131	224	193	381	160	107	51	64	151	2	6	433	2	1	287	513	0	0	677	0	238	0	358	217	222	101	190	238	163	179	215	188	222	198	266	92	188	215	475	0	0	158
800	d__Bacteria	p__Chlamydiae	c__Chlamydiia	o__Chlamydiales	f__Chlamydiaceae	g__Chlamydia		74	168	125	241	105	56	31	38	81	2	3	181	2	0	123	45	0	0	49	0	122	0	28	142	166	67	70	162	106	74	148	114	151	127	159	82	120	117	167	0	0	86
801	d__Bacteria	p__Chlamydiae	c__Chlamydiia	o__Chlamydiales	f__Chlamydiaceae	g__Chlamydia	s__Chlamydia_muridarum	11	27	15	27	11	6	5	11	23	0	0	19	1	0	14	12	0	0	17	0	16	0	3	40	19	4	8	29	5	4	14	19	24	21	32	0	4	29	32	0	0	21
802	d__Bacteria	p__Chlamydiae	c__Chlamydiia	o__Chlamydiales	f__Chlamydiaceae	g__Chlamydia	s__Chlamydia_pecorum	6	13	11	22	11	10	4	2	16	1	2	24	1	0	23	8	0	0	13	0	21	0	3	19	33	20	9	14	29	12	8	9	14	10	32	0	8	42	30	0	0	18
803	d__Bacteria	p__Chlamydiae	c__Chlamydiia	o__Chlamydiales	f__Chlamydiaceae	g__Chlamydia	s__Chlamydia_pneumoniae	22	80	29	97	22	14	6	10	17	0	0	37	0	0	18	1	0	0	4	0	25	0	1	19	44	7	8	37	15	7	20	35	12	14	31	1	8	16	22	0	0	13
804	d__Bacteria	p__Chlamydiae	c__Chlamydiia	o__Chlamydiales	f__Chlamydiaceae	g__Chlamydia	s__Chlamydia_psittaci	18	15	15	32	21	13	7	6	9	0	0	43	0	0	27	0	0	0	2	0	16	0	0	11	18	5	21	23	38	31	14	19	6	9	19	2	5	5	34	0	0	9
805	d__Bacteria	p__Chlamydiae	c__Chlamydiia	o__Chlamydiales	f__Chlamydiaceae	g__Chlamydia	s__Chlamydia_trachomatis	16	28	14	28	20	8	3	5	9	1	1	34	0	0	15	23	0	0	11	0	14	0	19	9	9	9	18	17	3	15	62	24	18	14	27	16	93	10	23	0	0	7
806	d__Bacteria	p__Chlamydiae	c__Chlamydiia	o__Chlamydiales	f__Chlamydiaceae	g__Chlamydophila		34	33	48	75	42	32	13	15	43	0	2	209	0	1	144	461	0	0	623	0	94	0	324	39	49	26	80	50	37	51	51	54	47	51	70	1	38	51	287	0	0	46
807	d__Bacteria	p__Chlamydiae	c__Chlamydiia	o__Chlamydiales	f__Chlamydiaceae	g__Chlamydophila	s__Chlamydophila_abortus	7	13	6	28	6	8	2	3	5	0	1	30	0	0	13	1	0	0	4	0	9	0	4	4	7	7	9	3	6	8	10	18	2	11	9	0	1	3	27	0	0	6
808	d__Bacteria	p__Chlamydiae	c__Chlamydiia	o__Chlamydiales	f__Chlamydiaceae	g__Chlamydophila	s__Chlamydophila_caviae	0	11	22	26	22	4	6	3	23	0	0	41	0	1	20	14	0	0	11	0	37	0	11	27	10	2	27	20	12	27	17	20	22	24	34	1	28	29	26	0	0	18
809	d__Bacteria	p__Chlamydiae	c__Chlamydiia	o__Chlamydiales	f__Chlamydiaceae	g__Chlamydophila	s__Chlamydophila_felis	27	8	18	21	13	20	5	9	15	0	1	137	0	0	111	446	0	0	608	0	44	0	309	8	31	14	44	26	17	16	24	16	22	16	27	0	9	18	231	0	0	20
810	d__Bacteria	p__Chlamydiae	c__Chlamydiia	o__Chlamydiales	f__Parachlamydiaceae			90	111	111	187	86	45	60	59	120	1	3	197	0	2	151	70	0	1	93	0	147	1	88	57	143	26	82	129	61	76	126	79	137	176	149	15	66	147	127	1	1	177
811	d__Bacteria	p__Chlamydiae	c__Chlamydiia	o__Chlamydiales	f__Parachlamydiaceae	g__Candidatus_Protochlamydia		44	27	50	57	31	26	18	19	43	1	0	79	0	1	46	4	0	0	13	0	71	0	6	26	46	8	37	68	16	23	55	47	47	63	68	6	42	57	52	1	0	88
812	d__Bacteria	p__Chlamydiae	c__Chlamydiia	o__Chlamydiales	f__Parachlamydiaceae	g__Candidatus_Protochlamydia	s__Candidatus_Protochlamydia_amoebophila	44	27	50	57	31	26	18	19	43	1	0	79	0	1	46	4	0	0	13	0	71	0	6	26	46	8	37	68	16	23	55	47	47	63	68	6	42	57	52	1	0	88
813	d__Bacteria	p__Chlamydiae	c__Chlamydiia	o__Chlamydiales	f__Parachlamydiaceae	g__Parachlamydia		42	84	53	119	51	18	39	37	66	0	3	103	0	1	93	64	0	1	79	0	61	1	82	29	90	16	45	59	45	51	67	29	81	104	72	9	19	82	68	0	1	87
814	d__Bacteria	p__Chlamydiae	c__Chlamydiia	o__Chlamydiales	f__Parachlamydiaceae	g__Parachlamydia	s__Parachlamydia_acanthamoebae	42	84	53	119	51	18	39	37	66	0	3	103	0	1	93	64	0	1	79	0	61	1	82	29	90	16	45	59	45	51	67	29	81	104	72	9	19	82	68	0	1	87
815	d__Bacteria	p__Chlamydiae	c__Chlamydiia	o__Chlamydiales	f__Simkaniaceae			32	72	30	88	32	22	19	26	36	0	3	198	0	0	71	19	0	0	10	0	90	0	11	63	59	14	47	73	31	39	19	76	49	42	128	3	12	32	102	0	0	25
816	d__Bacteria	p__Chlamydiae	c__Chlamydiia	o__Chlamydiales	f__Simkaniaceae	g__Simkania		32	72	30	88	32	22	19	26	36	0	3	198	0	0	71	19	0	0	10	0	90	0	11	63	59	14	47	73	31	39	19	76	49	42	128	3	12	32	102	0	0	25
817	d__Bacteria	p__Chlamydiae	c__Chlamydiia	o__Chlamydiales	f__Simkaniaceae	g__Simkania	s__Simkania_negevensis	32	72	30	88	32	22	19	26	36	0	3	198	0	0	71	19	0	0	10	0	90	0	11	63	59	14	47	73	31	39	19	76	49	42	128	3	12	32	102	0	0	25
818	d__Bacteria	p__Chlamydiae	c__Chlamydiia	o__Chlamydiales	f__Waddliaceae			22	9	25	30	13	7	8	18	20	0	1	55	0	0	96	64	0	0	78	0	43	0	54	21	45	11	16	26	13	13	25	18	24	30	19	6	13	15	42	0	1	18
819	d__Bacteria	p__Chlamydiae	c__Chlamydiia	o__Chlamydiales	f__Waddliaceae	g__Waddlia		22	9	25	30	13	7	8	18	20	0	1	55	0	0	96	64	0	0	78	0	43	0	54	21	45	11	16	26	13	13	25	18	24	30	19	6	13	15	42	0	1	18
820	d__Bacteria	p__Chlamydiae	c__Chlamydiia	o__Chlamydiales	f__Waddliaceae	g__Waddlia	s__Waddlia_chondrophila	22	9	25	30	13	7	8	18	20	0	1	55	0	0	96	64	0	0	78	0	43	0	54	21	45	11	16	26	13	13	25	18	24	30	19	6	13	15	42	0	1	18
821	d__Bacteria	p__Chlorobi						664	724	1226	1532	760	384	645	838	1060	1	41	2245	3	1	1427	383	0	0	477	1	1533	2	283	2240	2589	971	746	1617	1254	858	1523	814	1738	1770	1870	137	404	1753	1324	12	6	1985
822	d__Bacteria	p__Chlorobi	c__Chlorobia					664	724	1226	1532	760	384	645	838	1060	1	41	2245	3	1	1427	383	0	0	477	1	1533	2	283	2240	2589	971	746	1617	1254	858	1523	814	1738	1770	1870	137	404	1753	1324	12	6	1985
823	d__Bacteria	p__Chlorobi	c__Chlorobia	o__Chlorobiales				664	724	1226	1532	760	384	645	838	1060	1	41	2245	3	1	1427	383	0	0	477	1	1533	2	283	2240	2589	971	746	1617	1254	858	1523	814	1738	1770	1870	137	404	1753	1324	12	6	1985
824	d__Bacteria	p__Chlorobi	c__Chlorobia	o__Chlorobiales	f__Chlorobiaceae			664	724	1226	1532	760	384	645	838	1060	1	41	2245	3	1	1427	383	0	0	477	1	1533	2	283	2240	2589	971	746	1617	1254	858	1523	814	1738	1770	1870	137	404	1753	1324	12	6	1985
825	d__Bacteria	p__Chlorobi	c__Chlorobia	o__Chlorobiales	f__Chlorobiaceae	g__Chlorobaculum		145	159	256	359	144	85	138	210	229	1	8	497	1	0	287	48	0	0	41	0	310	1	38	430	533	229	191	337	327	242	335	171	319	462	291	26	113	362	279	4	2	369
826	d__Bacteria	p__Chlorobi	c__Chlorobia	o__Chlorobiales	f__Chlorobiaceae	g__Chlorobaculum	s__Chlorobaculum_parvum	69	59	101	159	50	19	56	83	90	1	5	218	0	0	131	10	0	0	16	0	143	0	17	191	206	70	72	135	114	72	161	80	110	199	133	15	25	217	127	1	1	140
827	d__Bacteria	p__Chlorobi	c__Chlorobia	o__Chlorobiales	f__Chlorobiaceae	g__Chlorobaculum	s__Chlorobaculum_tepidum	73	94	150	187	89	62	80	125	135	0	2	262	1	0	150	35	0	0	25	0	151	1	20	235	314	152	111	191	209	165	169	86	202	259	150	11	86	142	143	3	1	227
828	d__Bacteria	p__Chlorobi	c__Chlorobia	o__Chlorobiales	f__Chlorobiaceae	g__Chlorobium		278	250	452	532	280	150	223	314	397	0	20	874	1	0	514	114	0	0	154	1	589	0	76	802	861	333	229	706	423	285	624	343	566	626	913	46	184	607	541	6	3	706
829	d__Bacteria	p__Chlorobi	c__Chlorobia	o__Chlorobiales	f__Chlorobiaceae	g__Chlorobium	s__Chlorobium_chlorochromatii	82	41	64	90	40	30	25	41	61	0	5	203	0	0	78	16	0	0	38	0	97	0	12	103	106	22	33	148	68	49	86	100	89	85	91	8	93	113	116	1	0	90
830	d__Bacteria	p__Chlorobi	c__Chlorobia	o__Chlorobiales	f__Chlorobiaceae	g__Chlorobium	s__Chlorobium_limicola	71	55	121	144	67	34	63	76	90	0	5	276	0	0	187	4	0	0	9	0	185	0	5	189	215	97	42	181	80	57	130	75	104	151	419	10	43	222	149	1	0	174
831	d__Bacteria	p__Chlorobi	c__Chlorobia	o__Chlorobiales	f__Chlorobiaceae	g__Chlorobium	s__Chlorobium_phaeobacteroides	62	67	102	135	73	47	53	64	106	0	4	210	1	0	92	71	0	0	66	0	139	0	33	243	171	77	59	210	104	84	136	86	150	163	187	23	24	106	141	4	2	213
832	d__Bacteria	p__Chlorobi	c__Chlorobia	o__Chlorobiales	f__Chlorobiaceae	g__Chlorobium	s__Chlorobium_phaeovibrioides	61	82	158	147	95	36	76	124	134	0	6	172	0	0	149	23	0	0	41	1	159	0	26	215	344	132	95	155	159	91	267	74	215	220	203	5	19	125	127	0	1	218
833	d__Bacteria	p__Chlorobi	c__Chlorobia	o__Chlorobiales	f__Chlorobiaceae	g__Chloroherpeton		67	89	83	191	63	41	56	42	59	0	0	188	0	0	95	41	0	0	54	0	110	0	25	300	254	37	59	137	43	67	81	52	152	133	134	7	22	224	94	1	0	215
834	d__Bacteria	p__Chlorobi	c__Chlorobia	o__Chlorobiales	f__Chlorobiaceae	g__Chloroherpeton	s__Chloroherpeton_thalassium	67	89	83	191	63	41	56	42	59	0	0	188	0	0	95	41	0	0	54	0	110	0	25	300	254	37	59	137	43	67	81	52	152	133	134	7	22	224	94	1	0	215
835	d__Bacteria	p__Chlorobi	c__Chlorobia	o__Chlorobiales	f__Chlorobiaceae	g__Pelodictyon		94	145	238	278	162	62	122	157	212	0	11	396	1	0	314	129	0	0	160	0	306	1	91	495	500	218	170	232	283	164	265	128	394	307	272	26	48	384	262	1	1	407
836	d__Bacteria	p__Chlorobi	c__Chlorobia	o__Chlorobiales	f__Chlorobiaceae	g__Pelodictyon	s__Pelodictyon_luteolum	62	102	176	190	110	41	70	96	122	0	9	242	1	0	154	19	0	0	30	0	187	0	27	274	334	173	106	145	217	142	180	73	217	204	155	15	26	221	155	1	0	215
837	d__Bacteria	p__Chlorobi	c__Chlorobia	o__Chlorobiales	f__Chlorobiaceae	g__Pelodictyon	s__Pelodictyon_phaeoclathratiforme	32	43	62	88	52	21	52	61	90	0	2	154	0	0	160	110	0	0	130	0	119	1	64	221	166	45	64	87	66	22	85	55	177	103	117	11	22	163	107	0	1	192
838	d__Bacteria	p__Chlorobi	c__Chlorobia	o__Chlorobiales	f__Chlorobiaceae	g__Prosthecochloris		55	51	134	107	72	28	70	74	103	0	1	192	0	1	156	46	0	0	61	0	148	0	47	163	289	111	68	110	121	71	142	85	207	160	139	17	13	129	102	0	0	213
839	d__Bacteria	p__Chlorobi	c__Chlorobia	o__Chlorobiales	f__Chlorobiaceae	g__Prosthecochloris	s__Prosthecochloris_aestuarii	55	51	134	107	72	28	70	74	103	0	1	192	0	1	156	46	0	0	61	0	148	0	47	163	289	111	68	110	121	71	142	85	207	160	139	17	13	129	102	0	0	213
840	d__Bacteria	p__Chloroflexi						734	908	1192	1679	850	501	605	817	988	2	71	2844	4	3	1449	457	0	0	584	3	1567	0	369	1440	2701	814	945	1506	1181	987	1530	940	1613	1633	1601	406	277	1258	1596	15	1	1527
841	d__Bacteria	p__Chloroflexi	c__Anaerolineae					51	51	109	114	57	26	50	89	99	0	4	184	0	0	89	19	0	0	15	0	145	0	7	143	180	74	88	131	88	72	140	59	128	157	148	9	27	138	97	0	0	133
842	d__Bacteria	p__Chloroflexi	c__Anaerolineae	o__Anaerolineales				51	51	109	114	57	26	50	89	99	0	4	184	0	0	89	19	0	0	15	0	145	0	7	143	180	74	88	131	88	72	140	59	128	157	148	9	27	138	97	0	0	133
843	d__Bacteria	p__Chloroflexi	c__Anaerolineae	o__Anaerolineales	f__Anaerolineaceae			51	51	109	114	57	26	50	89	99	0	4	184	0	0	89	19	0	0	15	0	145	0	7	143	180	74	88	131	88	72	140	59	128	157	148	9	27	138	97	0	0	133
844	d__Bacteria	p__Chloroflexi	c__Anaerolineae	o__Anaerolineales	f__Anaerolineaceae	g__Anaerolinea		51	51	109	114	57	26	50	89	99	0	4	184	0	0	89	19	0	0	15	0	145	0	7	143	180	74	88	131	88	72	140	59	128	157	148	9	27	138	97	0	0	133
845	d__Bacteria	p__Chloroflexi	c__Anaerolineae	o__Anaerolineales	f__Anaerolineaceae	g__Anaerolinea	s__Anaerolinea_thermophila	51	51	109	114	57	26	50	89	99	0	4	184	0	0	89	19	0	0	15	0	145	0	7	143	180	74	88	131	88	72	140	59	128	157	148	9	27	138	97	0	0	133
846	d__Bacteria	p__Chloroflexi	c__Caldilineae					72	69	135	120	60	31	76	114	119	0	6	240	0	0	150	17	0	0	20	0	161	0	20	173	333	119	90	133	128	78	193	61	191	214	202	9	25	160	140	4	1	215
847	d__Bacteria	p__Chloroflexi	c__Caldilineae	o__Caldilineales				72	69	135	120	60	31	76	114	119	0	6	240	0	0	150	17	0	0	20	0	161	0	20	173	333	119	90	133	128	78	193	61	191	214	202	9	25	160	140	4	1	215
848	d__Bacteria	p__Chloroflexi	c__Caldilineae	o__Caldilineales	f__Caldilineaceae			72	69	135	120	60	31	76	114	119	0	6	240	0	0	150	17	0	0	20	0	161	0	20	173	333	119	90	133	128	78	193	61	191	214	202	9	25	160	140	4	1	215
849	d__Bacteria	p__Chloroflexi	c__Caldilineae	o__Caldilineales	f__Caldilineaceae	g__Caldilinea		72	69	135	120	60	31	76	114	119	0	6	240	0	0	150	17	0	0	20	0	161	0	20	173	333	119	90	133	128	78	193	61	191	214	202	9	25	160	140	4	1	215
850	d__Bacteria	p__Chloroflexi	c__Caldilineae	o__Caldilineales	f__Caldilineaceae	g__Caldilinea	s__Caldilinea_aerophila	72	69	135	120	60	31	76	114	119	0	6	240	0	0	150	17	0	0	20	0	161	0	20	173	333	119	90	133	128	78	193	61	191	214	202	9	25	160	140	4	1	215
851	d__Bacteria	p__Chloroflexi	c__Chloroflexia					185	181	347	444	244	111	200	257	374	1	11	711	1	3	511	287	0	0	355	2	488	0	216	408	602	212	306	423	358	338	476	229	460	479	483	245	132	342	505	5	0	385
852	d__Bacteria	p__Chloroflexi	c__Chloroflexia	o__Chloroflexales				138	135	252	337	175	77	165	212	301	1	8	533	0	2	333	122	0	0	152	2	366	0	93	364	516	177	233	331	315	244	348	153	383	383	387	236	89	278	369	5	0	303
853	d__Bacteria	p__Chloroflexi	c__Chloroflexia	o__Chloroflexales	f__Chloroflexaceae			48	55	78	114	59	20	41	72	93	0	3	191	0	0	111	84	0	0	94	1	108	0	51	146	188	61	93	122	113	79	114	70	143	171	137	7	59	71	119	1	0	97
854	d__Bacteria	p__Chloroflexi	c__Chloroflexia	o__Chloroflexales	f__Chloroflexaceae	g__Chloroflexus		48	55	78	114	59	20	41	72	93	0	3	191	0	0	111	84	0	0	94	1	108	0	51	146	188	61	93	122	113	79	114	70	143	171	137	7	59	71	119	1	0	97
855	d__Bacteria	p__Chloroflexi	c__Chloroflexia	o__Chloroflexales	f__Chloroflexaceae	g__Chloroflexus	s__Chloroflexus_aggregans	26	23	42	51	32	13	17	39	47	0	1	82	0	0	43	15	0	0	20	0	41	0	12	75	96	16	23	50	31	21	55	32	45	57	60	1	30	39	41	0	0	52
856	d__Bacteria	p__Chloroflexi	c__Chloroflexia	o__Chloroflexales	f__Chloroflexaceae	g__Chloroflexus	s__Chloroflexus_sp_Y-4-fl	0	0	1	1	2	0	3	3	2	0	0	5	0	0	2	0	0	0	0	0	4	0	0	0	7	0	0	3	0	2	2	2	18	26	7	0	0	1	3	0	0	0
857	d__Bacteria	p__Chloroflexi	c__Chloroflexia	o__Chloroflexales	f__Roseiflexaceae			88	80	174	222	116	56	124	139	208	1	5	339	0	2	222	37	0	0	58	1	258	0	40	218	328	116	139	207	202	164	234	83	239	212	250	229	30	206	248	4	0	204
858	d__Bacteria	p__Chloroflexi	c__Chloroflexia	o__Chloroflexales	f__Roseiflexaceae	g__Roseiflexus		88	80	174	222	116	56	124	139	208	1	5	339	0	2	222	37	0	0	58	1	258	0	40	218	328	116	139	207	202	164	234	83	239	212	250	229	30	206	248	4	0	204
859	d__Bacteria	p__Chloroflexi	c__Chloroflexia	o__Chloroflexales	f__Roseiflexaceae	g__Roseiflexus	s__Roseiflexus_castenholzii	40	25	89	103	48	25	48	72	101	0	1	137	0	0	95	12	0	0	17	0	100	0	12	79	134	74	74	81	86	94	112	36	100	85	104	145	13	62	109	1	0	88
860	d__Bacteria	p__Chloroflexi	c__Chloroflexia	o__Chloroflexales	f__Roseiflexaceae	g__Roseiflexus	s__Roseiflexus_sp_RS-1	39	46	64	111	51	22	46	51	64	1	4	182	0	2	118	23	0	0	41	1	124	0	27	130	168	42	65	117	115	69	118	43	105	125	120	84	16	127	124	3	0	104
861	d__Bacteria	p__Chloroflexi	c__Chloroflexia	o__Herpetosiphonales				46	46	95	106	69	34	35	45	73	0	3	176	1	1	176	165	0	0	203	0	121	0	123	44	86	35	70	92	43	93	128	74	77	96	96	9	43	64	135	0	0	82
862	d__Bacteria	p__Chloroflexi	c__Chloroflexia	o__Herpetosiphonales	f__Herpetosiphonaceae			46	46	95	106	69	34	35	45	73	0	3	176	1	1	176	165	0	0	203	0	121	0	123	44	86	35	70	92	43	93	128	74	77	96	96	9	43	64	135	0	0	82
863	d__Bacteria	p__Chloroflexi	c__Chloroflexia	o__Herpetosiphonales	f__Herpetosiphonaceae	g__Herpetosiphon		46	46	95	106	69	34	35	45	73	0	3	176	1	1	176	165	0	0	203	0	121	0	123	44	86	35	70	92	43	93	128	74	77	96	96	9	43	64	135	0	0	82
864	d__Bacteria	p__Chloroflexi	c__Chloroflexia	o__Herpetosiphonales	f__Herpetosiphonaceae	g__Herpetosiphon	s__Herpetosiphon_aurantiacus	46	46	95	106	69	34	35	45	73	0	3	176	1	1	176	165	0	0	203	0	121	0	123	44	86	35	70	92	43	93	128	74	77	96	96	9	43	64	135	0	0	82
865	d__Bacteria	p__Chloroflexi	c__Dehalococcoidia					253	493	378	729	335	263	186	233	243	1	26	946	1	0	358	80	0	0	142	1	455	0	73	469	1089	206	183	478	353	188	477	344	580	496	501	114	60	350	490	5	0	504
866	d__Bacteria	p__Chloroflexi	c__Dehalococcoidia			g__Dehalogenimonas		35	63	59	84	41	25	45	56	57	0	3	147	0	0	63	23	0	0	62	1	84	0	24	117	113	64	53	100	90	68	127	50	115	93	84	7	10	78	76	1	0	81
867	d__Bacteria	p__Chloroflexi	c__Dehalococcoidia			g__Dehalogenimonas	s__Dehalogenimonas_lykanthroporepellens	35	63	59	84	41	25	45	56	57	0	3	147	0	0	63	23	0	0	62	1	84	0	24	117	113	64	53	100	90	68	127	50	115	93	84	7	10	78	76	1	0	81
868	d__Bacteria	p__Chloroflexi	c__Dehalococcoidia	o__Dehalococcoidales				218	430	318	644	294	238	141	176	186	1	23	793	1	0	293	57	0	0	80	0	366	0	48	348	973	139	129	376	261	118	350	294	465	402	415	107	49	271	413	4	0	423
869	d__Bacteria	p__Chloroflexi	c__Dehalococcoidia	o__Dehalococcoidales	f__Dehalococcoidaceae			218	430	318	644	294	238	141	176	186	1	23	793	1	0	293	57	0	0	80	0	366	0	48	348	973	139	129	376	261	118	350	294	465	402	415	107	49	271	413	4	0	423
870	d__Bacteria	p__Chloroflexi	c__Dehalococcoidia	o__Dehalococcoidales	f__Dehalococcoidaceae	g__Dehalococcoides		218	430	318	644	294	238	141	176	186	1	23	793	1	0	293	57	0	0	80	0	366	0	48	348	973	139	129	376	261	118	350	294	465	402	415	107	49	271	413	4	0	423
871	d__Bacteria	p__Chloroflexi	c__Dehalococcoidia	o__Dehalococcoidales	f__Dehalococcoidaceae	g__Dehalococcoides	s__Dehalococcoides_mccartyi	218	430	318	644	294	238	141	176	186	1	23	793	1	0	293	57	0	0	80	0	366	0	48	348	973	139	129	376	261	118	350	294	465	402	415	107	49	271	413	4	0	423
872	d__Bacteria	p__Chloroflexi	c__Thermomicrobia					168	111	218	260	150	69	93	121	151	0	23	746	2	0	333	53	0	0	52	0	314	0	53	244	494	203	274	337	246	304	240	242	252	284	259	29	31	266	353	1	0	287
873	d__Bacteria	p__Chloroflexi	c__Thermomicrobia	o__Sphaerobacterales				137	83	161	208	111	57	68	102	125	0	20	615	1	0	263	31	0	0	37	0	235	0	35	200	409	178	236	280	214	239	205	216	200	226	208	18	28	233	279	1	0	233
874	d__Bacteria	p__Chloroflexi	c__Thermomicrobia	o__Sphaerobacterales	f__Sphaerobacteraceae			137	83	161	208	111	57	68	102	125	0	20	615	1	0	263	31	0	0	37	0	235	0	35	200	409	178	236	280	214	239	205	216	200	226	208	18	28	233	279	1	0	233
875	d__Bacteria	p__Chloroflexi	c__Thermomicrobia	o__Sphaerobacterales	f__Sphaerobacteraceae	g__Sphaerobacter		137	83	161	208	111	57	68	102	125	0	20	615	1	0	263	31	0	0	37	0	235	0	35	200	409	178	236	280	214	239	205	216	200	226	208	18	28	233	279	1	0	233
876	d__Bacteria	p__Chloroflexi	c__Thermomicrobia	o__Sphaerobacterales	f__Sphaerobacteraceae	g__Sphaerobacter	s__Sphaerobacter_thermophilus	137	83	161	208	111	57	68	102	125	0	20	615	1	0	263	31	0	0	37	0	235	0	35	200	409	178	236	280	214	239	205	216	200	226	208	18	28	233	279	1	0	233
877	d__Bacteria	p__Chloroflexi	c__Thermomicrobia	o__Thermomicrobiales				31	28	56	51	37	12	25	19	26	0	3	124	1	0	64	22	0	0	14	0	73	0	16	44	85	25	38	55	32	65	35	26	52	58	50	8	3	33	69	0	0	54
878	d__Bacteria	p__Chloroflexi	c__Thermomicrobia	o__Thermomicrobiales	f__Thermomicrobiaceae			31	28	56	51	37	12	25	19	26	0	3	124	1	0	64	22	0	0	14	0	73	0	16	44	85	25	38	55	32	65	35	26	52	58	50	8	3	33	69	0	0	54
879	d__Bacteria	p__Chloroflexi	c__Thermomicrobia	o__Thermomicrobiales	f__Thermomicrobiaceae	g__Thermomicrobium		31	28	56	51	37	12	25	19	26	0	3	124	1	0	64	22	0	0	14	0	73	0	16	44	85	25	38	55	32	65	35	26	52	58	50	8	3	33	69	0	0	54
880	d__Bacteria	p__Chloroflexi	c__Thermomicrobia	o__Thermomicrobiales	f__Thermomicrobiaceae	g__Thermomicrobium	s__Thermomicrobium_roseum	31	28	56	51	37	12	25	19	26	0	3	124	1	0	64	22	0	0	14	0	73	0	16	44	85	25	38	55	32	65	35	26	52	58	50	8	3	33	69	0	0	54
881	d__Bacteria	p__Chrysiogenetes						116	149	255	289	172	64	143	218	183	0	7	389	0	0	238	23	0	0	32	0	292	0	13	394	657	285	175	342	320	194	427	134	401	441	333	25	50	313	193	1	0	415
882	d__Bacteria	p__Chrysiogenetes	c__Chrysiogenetes					116	149	255	289	172	64	143	218	183	0	7	389	0	0	238	23	0	0	32	0	292	0	13	394	657	285	175	342	320	194	427	134	401	441	333	25	50	313	193	1	0	415
883	d__Bacteria	p__Chrysiogenetes	c__Chrysiogenetes	o__Chrysiogenales				116	149	255	289	172	64	143	218	183	0	7	389	0	0	238	23	0	0	32	0	292	0	13	394	657	285	175	342	320	194	427	134	401	441	333	25	50	313	193	1	0	415
884	d__Bacteria	p__Chrysiogenetes	c__Chrysiogenetes	o__Chrysiogenales	f__Chrysiogenaceae			116	149	255	289	172	64	143	218	183	0	7	389	0	0	238	23	0	0	32	0	292	0	13	394	657	285	175	342	320	194	427	134	401	441	333	25	50	313	193	1	0	415
885	d__Bacteria	p__Chrysiogenetes	c__Chrysiogenetes	o__Chrysiogenales	f__Chrysiogenaceae	g__Desulfurispirillum		116	149	255	289	172	64	143	218	183	0	7	389	0	0	238	23	0	0	32	0	292	0	13	394	657	285	175	342	320	194	427	134	401	441	333	25	50	313	193	1	0	415
886	d__Bacteria	p__Chrysiogenetes	c__Chrysiogenetes	o__Chrysiogenales	f__Chrysiogenaceae	g__Desulfurispirillum	s__Desulfurispirillum_indicum	116	149	255	289	172	64	143	218	183	0	7	389	0	0	238	23	0	0	32	0	292	0	13	394	657	285	175	342	320	194	427	134	401	441	333	25	50	313	193	1	0	415
887	d__Bacteria	p__Cloacimonetes						90	121	84	243	56	84	40	47	98	0	0	157	0	0	93	11	0	0	25	0	91	0	7	97	85	27	91	107	52	100	92	125	76	95	98	4	29	83	119	0	0	103
888	d__Bacteria	p__Cloacimonetes				g__Candidatus_Cloacimonas		90	121	84	243	56	84	40	47	98	0	0	157	0	0	93	11	0	0	25	0	91	0	7	97	85	27	91	107	52	100	92	125	76	95	98	4	29	83	119	0	0	103
889	d__Bacteria	p__Cloacimonetes				g__Candidatus_Cloacimonas	s__Candidatus_Cloacimonas_acidaminovorans	90	121	84	243	56	84	40	47	98	0	0	157	0	0	93	11	0	0	25	0	91	0	7	97	85	27	91	107	52	100	92	125	76	95	98	4	29	83	119	0	0	103
890	d__Bacteria	p__Cyanobacteria						2670	3512	4582	6679	3562	1772	2942	3147	4767	9	163	8823	24	9	5744	4862	1	25	5868	5	6049	8	3290	7801	8087	2920	3597	6319	4423	3939	6349	4239	8404	9151	7121	3519	3418	8652	7246	75	12	7524
891	d__Bacteria	p__Cyanobacteria	c__Gloeobacteria					139	166	229	327	149	71	124	159	185	0	12	474	1	0	306	23	0	0	44	0	286	0	45	325	546	170	273	335	251	274	396	252	290	375	310	54	54	345	275	6	1	326
892	d__Bacteria	p__Cyanobacteria	c__Gloeobacteria	o__Gloeobacterales				139	166	229	327	149	71	124	159	185	0	12	474	1	0	306	23	0	0	44	0	286	0	45	325	546	170	273	335	251	274	396	252	290	375	310	54	54	345	275	6	1	326
893	d__Bacteria	p__Cyanobacteria	c__Gloeobacteria	o__Gloeobacterales		g__Gloeobacter		139	166	229	327	149	71	124	159	185	0	12	474	1	0	306	23	0	0	44	0	286	0	45	325	546	170	273	335	251	274	396	252	290	375	310	54	54	345	275	6	1	326
894	d__Bacteria	p__Cyanobacteria	c__Gloeobacteria	o__Gloeobacterales		g__Gloeobacter	s__Gloeobacter_kilaueensis	62	72	103	149	71	37	62	76	75	0	8	227	0	0	121	15	0	0	24	0	134	0	16	131	224	74	154	186	105	143	153	132	146	174	144	17	23	100	120	3	0	128
895	d__Bacteria	p__Cyanobacteria	c__Gloeobacteria	o__Gloeobacterales		g__Gloeobacter	s__Gloeobacter_violaceus	73	80	104	155	68	27	55	77	93	0	3	217	0	0	171	6	0	0	19	0	129	0	27	163	305	91	114	130	133	121	198	108	127	178	146	25	30	195	144	3	1	174
896	d__Bacteria	p__Cyanobacteria		o__Chroococcales				1150	1385	2036	2770	1394	748	1146	1350	1846	3	66	3662	8	1	2365	1802	0	8	2091	4	2486	5	1152	3006	4036	1308	1513	2673	1967	1750	2762	1560	2982	3052	2678	1544	1098	2920	2774	32	4	2970
897	d__Bacteria	p__Cyanobacteria		o__Chroococcales		g__Acaryochloris		31	59	107	77	93	14	117	52	105	0	3	155	0	0	57	16	0	0	19	0	105	0	15	374	74	24	38	110	81	40	88	80	353	173	137	16	35	590	96	0	1	296
898	d__Bacteria	p__Cyanobacteria		o__Chroococcales		g__Acaryochloris	s__Acaryochloris_marina	31	59	107	77	93	14	117	52	105	0	3	155	0	0	57	16	0	0	19	0	105	0	15	374	74	24	38	110	81	40	88	80	353	173	137	16	35	590	96	0	1	296
899	d__Bacteria	p__Cyanobacteria		o__Chroococcales		g__Candidatus_Atelocyanobacterium		45	82	47	159	61	23	13	23	63	0	2	84	0	0	32	15	0	0	20	0	54	0	11	24	48	11	63	64	43	73	34	47	45	45	50	0	35	45	47	0	0	38
900	d__Bacteria	p__Cyanobacteria		o__Chroococcales		g__Candidatus_Atelocyanobacterium	s__Candidatus_Atelocyanobacterium_thalassa	45	82	47	159	61	23	13	23	63	0	2	84	0	0	32	15	0	0	20	0	54	0	11	24	48	11	63	64	43	73	34	47	45	45	50	0	35	45	47	0	0	38
901	d__Bacteria	p__Cyanobacteria		o__Chroococcales		g__Chamaesiphon		31	26	44	69	35	20	27	26	70	0	4	100	1	0	49	9	0	3	17	0	70	2	11	76	94	39	48	80	44	67	137	53	67	67	82	387	32	58	65	1	0	52
902	d__Bacteria	p__Cyanobacteria		o__Chroococcales		g__Chamaesiphon	s__Chamaesiphon_minutus	31	26	44	69	35	20	27	26	70	0	4	100	1	0	49	9	0	3	17	0	70	2	11	76	94	39	48	80	44	67	137	53	67	67	82	387	32	58	65	1	0	52
903	d__Bacteria	p__Cyanobacteria		o__Chroococcales		g__Cyanobacterium		96	98	219	249	130	77	96	137	206	0	3	322	0	0	170	113	0	1	150	0	234	0	105	187	431	82	109	275	116	138	255	181	291	339	258	473	238	166	280	0	0	256
904	d__Bacteria	p__Cyanobacteria		o__Chroococcales		g__Cyanobacterium	s__Cyanobacterium_aponinum	62	62	126	171	71	46	63	87	139	0	1	196	0	0	96	31	0	0	52	0	140	0	43	133	352	49	58	196	55	91	184	113	189	229	162	61	86	110	150	0	0	173
905	d__Bacteria	p__Cyanobacteria		o__Chroococcales		g__Cyanobacterium	s__Cyanobacterium_stanieri	31	34	90	72	52	29	33	50	65	0	2	124	0	0	74	81	0	1	98	0	91	0	62	48	78	32	48	76	57	44	67	67	96	106	90	209	151	53	127	0	0	78
906	d__Bacteria	p__Cyanobacteria		o__Chroococcales		g__Cyanobium		100	106	221	239	132	56	117	141	185	1	10	394	0	0	217	26	0	0	13	0	208	0	16	304	647	215	146	267	299	219	301	127	367	407	242	23	44	253	212	3	0	308
907	d__Bacteria	p__Cyanobacteria		o__Chroococcales		g__Cyanobium	s__Cyanobium_gracile	100	106	221	239	132	56	117	141	185	1	10	394	0	0	217	26	0	0	13	0	208	0	16	304	647	215	146	267	299	219	301	127	367	407	242	23	44	253	212	3	0	308
908	d__Bacteria	p__Cyanobacteria		o__Chroococcales		g__Cyanothece		201	203	260	427	231	147	121	160	256	0	5	556	2	1	399	498	0	3	485	2	351	0	252	282	333	164	240	338	289	290	319	325	334	368	325	147	258	343	509	5	0	373
909	d__Bacteria	p__Cyanobacteria		o__Chroococcales		g__Cyanothece	s__Cyanothece_sp_ATCC_51142	23	30	24	42	25	28	13	20	30	0	1	118	0	0	98	375	0	0	330	1	53	0	172	52	57	16	20	58	42	25	28	35	34	37	57	2	68	84	194	0	0	55
910	d__Bacteria	p__Cyanobacteria		o__Chroococcales		g__Cyanothece	s__Cyanothece_sp_PCC_7424	41	24	46	64	45	22	17	30	43	0	0	89	1	0	37	14	0	3	24	1	56	0	11	36	35	24	29	47	47	31	50	82	73	77	60	3	87	75	61	0	0	80
911	d__Bacteria	p__Cyanobacteria		o__Chroococcales		g__Cyanothece	s__Cyanothece_sp_PCC_7425	10	25	41	45	32	14	25	16	50	0	1	71	0	1	92	53	0	0	58	0	56	0	31	56	55	40	32	42	53	44	40	27	53	53	42	5	25	19	41	2	0	51
912	d__Bacteria	p__Cyanobacteria		o__Chroococcales		g__Cyanothece	s__Cyanothece_sp_PCC_7822	53	52	83	119	76	32	46	67	88	0	0	141	1	0	75	24	0	0	32	0	83	0	12	69	107	53	84	90	92	81	118	63	115	117	94	35	29	71	75	0	0	119
913	d__Bacteria	p__Cyanobacteria		o__Chroococcales		g__Cyanothece	s__Cyanothece_sp_PCC_881	2	1	5	2	2	1	2	1	3	0	0	5	0	0	11	3	0	0	2	0	8	0	2	6	1	0	2	6	1	2	6	5	5	5	5	0	27	1	8	0	0	4
914	d__Bacteria	p__Cyanobacteria		o__Chroococcales		g__Cyanothece	s__Cyanothece_sp_PCC_882	2	4	3	12	10	1	3	6	5	0	0	7	0	0	10	9	0	0	7	0	8	0	0	2	5	2	3	8	3	3	13	6	16	5	4	0	4	4	3	0	0	9
915	d__Bacteria	p__Cyanobacteria		o__Chroococcales		g__Dactylococcopsis		47	167	56	219	45	36	36	37	40	0	0	172	2	0	150	516	0	0	582	0	85	0	286	129	36	7	74	111	16	66	38	43	39	58	93	106	38	55	300	1	0	91
916	d__Bacteria	p__Cyanobacteria		o__Chroococcales		g__Dactylococcopsis	s__Dactylococcopsis_salina	47	167	56	219	45	36	36	37	40	0	0	172	2	0	150	516	0	0	582	0	85	0	286	129	36	7	74	111	16	66	38	43	39	58	93	106	38	55	300	1	0	91
917	d__Bacteria	p__Cyanobacteria		o__Chroococcales		g__Gloeocapsa		28	31	68	59	37	29	43	45	66	0	2	86	0	0	50	60	0	0	59	0	50	0	41	97	194	35	34	95	49	44	67	29	113	90	76	3	15	191	68	1	0	115
918	d__Bacteria	p__Cyanobacteria		o__Chroococcales		g__Gloeocapsa	s__Gloeocapsa_sp_PCC_7428	28	31	68	59	37	29	43	45	66	0	2	86	0	0	50	60	0	0	59	0	50	0	41	97	194	35	34	95	49	44	67	29	113	90	76	3	15	191	68	1	0	115
919	d__Bacteria	p__Cyanobacteria		o__Chroococcales		g__Halothece		24	12	27	39	20	12	16	16	39	0	2	65	0	0	101	83	0	0	92	0	60	0	51	20	47	5	24	56	7	24	27	46	44	40	38	0	26	27	61	0	0	33
920	d__Bacteria	p__Cyanobacteria		o__Chroococcales		g__Halothece	s__Halothece_sp_PCC_7418	24	12	27	39	20	12	16	16	39	0	2	65	0	0	101	83	0	0	92	0	60	0	51	20	47	5	24	56	7	24	27	46	44	40	38	0	26	27	61	0	0	33
921	d__Bacteria	p__Cyanobacteria		o__Chroococcales		g__Microcystis		29	39	76	65	50	22	39	53	91	0	2	132	0	0	161	64	0	0	102	0	124	1	72	141	114	30	23	86	35	19	119	42	125	132	124	10	30	138	108	1	0	115
922	d__Bacteria	p__Cyanobacteria		o__Chroococcales		g__Microcystis	s__Microcystis_aeruginosa	29	39	76	65	50	22	39	53	91	0	2	132	0	0	161	64	0	0	102	0	124	1	72	141	114	30	23	86	35	19	119	42	125	132	124	10	30	138	108	1	0	115
923	d__Bacteria	p__Cyanobacteria		o__Chroococcales		g__Synechococcus		425	435	781	968	457	249	447	551	608	2	28	1321	2	0	820	367	0	1	472	2	929	2	259	1204	1754	623	575	1019	862	617	1154	476	1014	1148	1050	101	241	874	883	19	3	1103
924	d__Bacteria	p__Cyanobacteria		o__Chroococcales		g__Synechococcus	s__Synechococcus_elongatus	25	21	45	46	32	7	27	39	36	0	2	74	0	0	44	7	0	0	8	0	63	0	14	78	87	43	24	55	56	23	58	17	61	60	64	2	9	84	51	3	1	75
925	d__Bacteria	p__Cyanobacteria		o__Chroococcales		g__Synechococcus	s__Synechococcus_sp_CC9311	19	12	21	19	8	8	15	13	25	0	1	61	0	0	32	10	0	0	18	1	25	0	10	58	31	14	15	34	15	16	53	11	26	41	38	7	26	62	20	2	0	34
926	d__Bacteria	p__Cyanobacteria		o__Chroococcales		g__Synechococcus	s__Synechococcus_sp_CC965	39	38	55	98	31	24	34	60	55	0	2	126	0	0	70	8	0	0	15	0	83	0	5	114	147	51	54	80	86	61	110	43	92	103	81	1	18	46	53	3	0	74
927	d__Bacteria	p__Cyanobacteria		o__Chroococcales		g__Synechococcus	s__Synechococcus_sp_CC992	19	20	25	37	17	7	14	7	15	0	1	33	0	0	30	8	0	0	13	0	24	0	4	108	68	5	26	48	14	24	31	26	38	33	41	1	0	116	30	0	0	58
928	d__Bacteria	p__Cyanobacteria		o__Chroococcales		g__Synechococcus	s__Synechococcus_sp_JA-2-3B'a(2-13)	58	50	103	118	45	34	40	71	70	1	3	126	0	0	75	27	0	0	21	0	99	0	13	71	270	106	86	123	111	83	124	50	83	118	89	14	15	85	77	0	1	130
929	d__Bacteria	p__Cyanobacteria		o__Chroococcales		g__Synechococcus	s__Synechococcus_sp_JA-3-3Ab	36	66	88	151	59	23	67	73	60	0	2	154	0	0	73	22	0	0	21	0	109	0	22	127	317	123	82	100	172	103	160	37	147	174	127	8	35	99	76	3	0	119
930	d__Bacteria	p__Cyanobacteria		o__Chroococcales		g__Synechococcus	s__Synechococcus_sp_PCC_6312	25	18	60	41	39	18	34	24	35	0	2	82	0	0	48	12	0	0	11	0	72	0	6	73	40	22	45	56	16	34	55	62	107	103	131	6	10	35	71	0	0	63
931	d__Bacteria	p__Cyanobacteria		o__Chroococcales		g__Synechococcus	s__Synechococcus_sp_PCC_72	14	29	26	41	24	14	23	22	28	0	3	53	1	0	38	4	0	0	21	0	48	0	3	77	48	10	16	47	23	22	61	19	52	46	45	1	31	26	72	0	0	45
932	d__Bacteria	p__Cyanobacteria		o__Chroococcales		g__Synechococcus	s__Synechococcus_sp_PCC_752	47	33	39	66	33	23	30	19	46	0	2	109	0	0	72	27	0	0	28	0	60	1	11	88	78	12	38	74	23	32	62	56	59	54	43	9	17	68	64	0	0	45
933	d__Bacteria	p__Cyanobacteria		o__Chroococcales		g__Synechococcus	s__Synechococcus_sp_RCC37	38	37	87	104	65	30	53	80	64	0	3	166	0	0	101	166	0	1	213	1	88	0	107	159	216	77	39	124	101	52	119	28	120	131	105	9	15	105	134	7	0	141
934	d__Bacteria	p__Cyanobacteria		o__Chroococcales		g__Synechococcus	s__Synechococcus_sp_WH_783	31	35	61	74	30	10	28	38	38	0	3	89	0	0	68	7	0	0	8	0	71	0	8	85	137	50	41	58	67	35	76	47	76	78	82	9	10	33	49	1	0	62
935	d__Bacteria	p__Cyanobacteria		o__Chroococcales		g__Synechococcus	s__Synechococcus_sp_WH_812	36	27	96	77	29	20	38	50	66	1	3	128	0	0	98	55	0	0	76	0	88	1	42	103	162	47	77	167	102	77	122	41	85	108	107	4	12	72	117	0	0	166
936	d__Bacteria	p__Cyanobacteria		o__Chroococcales		g__Synechocystis		38	62	23	58	27	20	20	23	23	0	0	65	0	0	34	2	0	0	17	0	46	0	4	42	46	6	50	53	23	55	46	32	44	45	41	3	27	76	41	0	0	61
937	d__Bacteria	p__Cyanobacteria		o__Chroococcales		g__Synechocystis	s__Synechocystis_sp_PCC_683	38	62	23	58	27	20	20	23	23	0	0	65	0	0	34	2	0	0	17	0	46	0	4	42	46	6	50	53	23	55	46	32	44	45	41	3	27	76	41	0	0	61
938	d__Bacteria	p__Cyanobacteria		o__Chroococcales		g__Thermosynechococcus		26	28	54	67	32	26	26	41	44	0	3	89	1	0	68	22	0	0	41	0	67	0	18	75	133	49	44	61	62	51	85	34	73	62	88	6	37	61	50	0	0	70
939	d__Bacteria	p__Cyanobacteria		o__Chroococcales		g__Thermosynechococcus	s__Thermosynechococcus_elongatus	8	3	23	18	9	5	9	17	10	0	1	21	1	0	28	9	0	0	6	0	12	0	8	35	35	7	16	22	16	22	27	15	26	20	29	1	6	31	15	0	0	37
940	d__Bacteria	p__Cyanobacteria		o__Chroococcales		g__Thermosynechococcus	s__Thermosynechococcus_sp_NK55a	6	10	20	31	13	8	9	14	18	0	1	44	0	0	28	11	0	0	33	0	28	0	7	26	76	29	16	26	34	12	37	12	35	29	35	4	19	15	27	0	0	25
941	d__Bacteria	p__Cyanobacteria		o__Nostocales				559	686	988	1474	917	367	849	775	1309	1	27	2033	1	2	1235	1200	1	6	1396	0	1507	0	749	2413	1668	648	759	1526	967	677	1476	1157	2882	3597	2081	130	872	2913	1859	9	0	2103
942	d__Bacteria	p__Cyanobacteria		o__Nostocales	f__Nostocaceae			357	471	753	889	605	234	673	564	923	1	20	1505	0	2	942	1096	1	5	1242	0	1087	0	654	1886	1281	499	484	1085	740	420	1025	662	1931	1830	1496	88	545	2356	1392	7	0	1516
943	d__Bacteria	p__Cyanobacteria		o__Nostocales	f__Nostocaceae	g__Anabaena		152	195	378	390	324	102	367	291	459	0	9	616	0	1	359	269	0	1	366	0	461	0	186	1217	771	190	191	541	385	152	429	261	1269	1063	710	45	142	1601	572	3	0	938
944	d__Bacteria	p__Cyanobacteria		o__Nostocales	f__Nostocaceae	g__Anabaena	s__Anabaena_cylindrica	48	56	194	152	122	43	94	164	187	0	3	232	0	0	127	13	0	0	17	0	198	0	7	262	522	104	66	200	155	50	261	99	506	628	248	18	40	253	172	0	0	255
945	d__Bacteria	p__Cyanobacteria		o__Nostocales	f__Nostocaceae	g__Anabaena	s__Anabaena_sp_9	51	43	71	104	65	30	28	56	115	0	1	179	0	1	110	207	0	0	292	0	114	0	142	94	164	15	59	110	36	54	97	70	79	111	221	23	57	50	195	3	0	69
946	d__Bacteria	p__Cyanobacteria		o__Nostocales	f__Nostocaceae	g__Anabaena	s__Anabaena_variabilis	50	89	106	122	126	25	217	63	140	0	5	198	0	0	116	48	0	0	54	0	138	0	35	780	70	71	63	203	185	47	64	86	660	311	203	4	45	1140	191	0	0	577
947	d__Bacteria	p__Cyanobacteria		o__Nostocales	f__Nostocaceae	g__Cylindrospermum		58	30	53	66	43	36	37	35	68	0	3	245	0	0	148	503	0	1	385	0	95	0	243	65	80	38	44	69	34	44	87	145	67	81	88	2	50	67	245	0	0	38
948	d__Bacteria	p__Cyanobacteria		o__Nostocales	f__Nostocaceae	g__Cylindrospermum	s__Cylindrospermum_stagnale	58	30	53	66	43	36	37	35	68	0	3	245	0	0	148	503	0	1	385	0	95	0	243	65	80	38	44	69	34	44	87	145	67	81	88	2	50	67	245	0	0	38
949	d__Bacteria	p__Cyanobacteria		o__Nostocales	f__Nostocaceae	g__Nostoc		95	93	188	221	135	59	167	152	208	1	6	471	0	1	279	284	0	3	408	0	326	0	185	379	250	149	148	286	223	144	330	171	379	473	383	31	181	396	411	2	0	312
950	d__Bacteria	p__Cyanobacteria		o__Nostocales	f__Nostocaceae	g__Nostoc	s__Nostoc_punctiforme	34	28	63	84	38	26	47	48	54	1	3	177	0	1	100	261	0	2	356	0	91	0	153	147	79	44	31	83	73	35	94	42	118	146	80	12	49	101	214	1	0	103
951	d__Bacteria	p__Cyanobacteria		o__Nostocales	f__Nostocaceae	g__Nostoc	s__Nostoc_sp_PCC_717	22	19	20	38	15	12	20	22	28	0	1	73	0	0	47	4	0	0	13	0	48	0	6	23	27	7	25	35	8	28	27	29	43	38	48	7	18	28	34	0	0	31
952	d__Bacteria	p__Cyanobacteria		o__Nostocales	f__Nostocaceae	g__Nostoc	s__Nostoc_sp_PCC_712	19	22	57	67	47	13	70	49	64	0	2	108	0	0	80	9	0	0	9	0	116	0	14	158	88	57	36	82	67	33	138	50	127	153	178	7	37	153	81	1	0	128
953	d__Bacteria	p__Cyanobacteria		o__Nostocales	f__Nostocaceae	g__Nostoc	s__Nostoc_sp_PCC_7524	17	21	43	29	35	7	28	26	58	0	0	105	0	0	47	10	0	1	30	0	67	0	11	49	56	38	46	74	68	34	62	45	86	126	68	5	65	113	73	0	0	45
954	d__Bacteria	p__Cyanobacteria		o__Nostocales	f__Nostocaceae	g__Trichormus		22	121	67	138	54	25	43	25	73	0	2	83	0	0	42	0	0	0	5	0	60	0	2	65	71	20	54	103	46	45	52	48	72	66	119	2	130	107	56	2	0	84
955	d__Bacteria	p__Cyanobacteria		o__Nostocales	f__Nostocaceae	g__Trichormus	s__Trichormus_azollae	22	121	67	138	54	25	43	25	73	0	2	83	0	0	42	0	0	0	5	0	60	0	2	65	71	20	54	103	46	45	52	48	72	66	119	2	130	107	56	2	0	84
956	d__Bacteria	p__Cyanobacteria		o__Nostocales	f__Rivulariaceae			184	200	215	547	292	123	156	185	335	0	6	463	1	0	264	103	0	1	151	0	384	0	94	490	340	110	236	412	184	245	382	469	887	1667	550	34	303	456	416	2	0	536
957	d__Bacteria	p__Cyanobacteria		o__Nostocales	f__Rivulariaceae	g__Calothrix		95	108	92	162	71	51	57	44	92	0	2	189	0	0	97	25	0	0	35	0	127	0	17	157	113	33	168	183	80	153	144	145	152	177	239	8	146	244	121	1	0	178
958	d__Bacteria	p__Cyanobacteria		o__Nostocales	f__Rivulariaceae	g__Calothrix	s__Calothrix_parietina	48	76	46	93	31	29	23	24	41	0	2	101	0	0	57	20	0	0	23	0	62	0	12	21	58	16	52	59	28	62	52	56	65	79	67	2	58	38	66	0	0	39
959	d__Bacteria	p__Cyanobacteria		o__Nostocales	f__Rivulariaceae	g__Calothrix	s__Calothrix_sp_PCC_757	47	32	46	69	40	22	34	20	51	0	0	88	0	0	40	5	0	0	12	0	65	0	5	136	55	17	116	124	52	91	92	89	87	98	172	6	88	206	55	1	0	139
960	d__Bacteria	p__Cyanobacteria		o__Nostocales	f__Rivulariaceae	g__Rivularia		89	91	123	385	221	72	99	141	243	0	4	274	1	0	167	78	0	1	116	0	257	0	77	333	227	75	68	228	101	92	238	322	732	1490	311	26	156	212	294	1	0	358
961	d__Bacteria	p__Cyanobacteria		o__Nostocales	f__Rivulariaceae	g__Rivularia	s__Rivularia_sp_PCC_7116	89	91	123	385	221	72	99	141	243	0	4	274	1	0	167	78	0	1	116	0	257	0	77	333	227	75	68	228	101	92	238	322	732	1490	311	26	156	212	294	1	0	358
962	d__Bacteria	p__Cyanobacteria		o__Oscillatoriales				349	529	560	802	461	220	431	402	655	1	25	1264	1	3	1055	1337	0	4	1733	0	817	2	998	1198	888	377	429	854	618	468	831	520	1172	985	865	562	615	1257	1257	19	2	1033
963	d__Bacteria	p__Cyanobacteria		o__Oscillatoriales		g__Arthrospira		27	23	25	42	26	20	17	19	28	0	0	50	0	0	23	6	0	0	15	0	43	0	6	76	52	32	36	72	35	32	72	61	39	34	52	13	70	40	50	9	0	47
964	d__Bacteria	p__Cyanobacteria		o__Oscillatoriales		g__Arthrospira	s__Arthrospira_platensis	27	23	25	42	26	20	17	19	28	0	0	50	0	0	23	6	0	0	15	0	43	0	6	76	52	32	36	72	35	32	72	61	39	34	52	13	70	40	50	9	0	47
965	d__Bacteria	p__Cyanobacteria		o__Oscillatoriales		g__Crinalium		39	42	49	55	32	20	29	35	54	0	4	154	0	0	118	199	0	1	247	0	63	0	119	31	62	9	43	60	33	45	89	45	63	44	91	95	94	61	155	0	0	41
966	d__Bacteria	p__Cyanobacteria		o__Oscillatoriales		g__Crinalium	s__Crinalium_epipsammum	39	42	49	55	32	20	29	35	54	0	4	154	0	0	118	199	0	1	247	0	63	0	119	31	62	9	43	60	33	45	89	45	63	44	91	95	94	61	155	0	0	41
967	d__Bacteria	p__Cyanobacteria		o__Oscillatoriales		g__Geitlerinema		66	87	96	128	72	37	76	76	80	1	3	167	0	0	110	4	0	0	8	0	116	0	7	250	265	142	99	215	186	109	175	130	162	192	124	6	36	151	122	0	0	179
968	d__Bacteria	p__Cyanobacteria		o__Oscillatoriales		g__Geitlerinema	s__Geitlerinema_sp_PCC_747	66	87	96	128	72	37	76	76	80	1	3	167	0	0	110	4	0	0	8	0	116	0	7	250	265	142	99	215	186	109	175	130	162	192	124	6	36	151	122	0	0	179
969	d__Bacteria	p__Cyanobacteria		o__Oscillatoriales		g__Leptolyngbya		19	118	57	134	29	17	25	14	44	0	3	60	0	0	47	17	0	0	19	0	54	0	19	38	57	32	25	84	43	22	36	20	49	46	60	106	18	27	40	2	0	32
970	d__Bacteria	p__Cyanobacteria		o__Oscillatoriales		g__Leptolyngbya	s__Leptolyngbya_sp_PCC_7376	19	118	57	134	29	17	25	14	44	0	3	60	0	0	47	17	0	0	19	0	54	0	19	38	57	32	25	84	43	22	36	20	49	46	60	106	18	27	40	2	0	32
971	d__Bacteria	p__Cyanobacteria		o__Oscillatoriales		g__Microcoleus		23	32	47	69	48	9	40	34	66	0	2	112	0	0	125	54	0	0	61	0	99	0	42	67	55	20	16	37	37	30	54	32	131	101	58	8	28	50	75	1	0	65
972	d__Bacteria	p__Cyanobacteria		o__Oscillatoriales		g__Microcoleus	s__Microcoleus_sp_PCC_7113	23	32	47	69	48	9	40	34	66	0	2	112	0	0	125	54	0	0	61	0	99	0	42	67	55	20	16	37	37	30	54	32	131	101	58	8	28	50	75	1	0	65
973	d__Bacteria	p__Cyanobacteria		o__Oscillatoriales		g__Oscillatoria		91	100	117	161	115	66	154	94	190	0	8	454	1	2	452	968	0	2	1263	0	241	0	749	497	224	52	90	200	148	95	164	106	485	321	238	35	183	727	614	6	2	452
974	d__Bacteria	p__Cyanobacteria		o__Oscillatoriales		g__Oscillatoria	s__Oscillatoria_acuminata	30	25	19	36	29	22	21	15	51	0	2	108	0	1	91	242	0	1	396	0	32	0	374	19	53	15	19	36	8	32	47	53	31	29	42	12	88	32	164	3	2	65
975	d__Bacteria	p__Cyanobacteria		o__Oscillatoriales		g__Oscillatoria	s__Oscillatoria_nigro-viridis	61	75	98	124	86	44	132	79	139	0	6	346	1	1	361	726	0	1	867	0	209	0	375	478	171	37	71	164	140	62	117	53	454	292	195	23	95	695	449	3	0	387
976	d__Bacteria	p__Cyanobacteria		o__Oscillatoriales		g__Pseudanabaena		34	47	74	85	50	17	50	63	81	0	1	121	0	0	97	55	0	1	81	0	104	2	40	112	74	47	57	105	66	76	123	44	102	116	102	279	50	65	110	0	0	88
977	d__Bacteria	p__Cyanobacteria		o__Oscillatoriales		g__Pseudanabaena	s__Pseudanabaena_sp_PCC_7367	34	47	74	85	50	17	50	63	81	0	1	121	0	0	97	55	0	1	81	0	104	2	40	112	74	47	57	105	66	76	123	44	102	116	102	279	50	65	110	0	0	88
978	d__Bacteria	p__Cyanobacteria		o__Oscillatoriales		g__Trichodesmium		49	74	86	123	80	32	38	56	103	0	4	134	0	1	75	34	0	0	37	0	88	0	16	126	96	41	58	79	65	56	111	78	134	121	130	20	134	135	88	1	0	123
979	d__Bacteria	p__Cyanobacteria		o__Oscillatoriales		g__Trichodesmium	s__Trichodesmium_erythraeum	49	74	86	123	80	32	38	56	103	0	4	134	0	1	75	34	0	0	37	0	88	0	16	126	96	41	58	79	65	56	111	78	134	121	130	20	134	135	88	1	0	123
980	d__Bacteria	p__Cyanobacteria		o__Pleurocapsales				119	223	246	423	160	122	110	133	193	1	13	460	10	3	283	358	0	4	392	1	291	1	218	253	235	109	174	310	128	223	255	217	284	280	309	123	218	236	453	7	4	262
981	d__Bacteria	p__Cyanobacteria		o__Pleurocapsales		g__Chroococcidiopsis		34	33	104	105	65	44	61	79	103	0	6	134	1	0	109	30	0	0	44	0	145	1	19	111	125	64	39	123	71	55	151	95	159	186	158	100	80	88	116	0	0	124
982	d__Bacteria	p__Cyanobacteria		o__Pleurocapsales		g__Chroococcidiopsis	s__Chroococcidiopsis_thermalis	34	33	104	105	65	44	61	79	103	0	6	134	1	0	109	30	0	0	44	0	145	1	19	111	125	64	39	123	71	55	151	95	159	186	158	100	80	88	116	0	0	124
983	d__Bacteria	p__Cyanobacteria		o__Pleurocapsales		g__Pleurocapsa		30	46	64	90	40	24	27	32	44	1	1	114	9	3	58	54	0	4	64	1	72	0	40	111	51	27	52	79	23	57	60	26	69	53	67	8	26	91	59	7	3	81
984	d__Bacteria	p__Cyanobacteria		o__Pleurocapsales		g__Pleurocapsa	s__Pleurocapsa_minor	30	46	64	90	40	24	27	32	44	1	1	114	9	3	58	54	0	4	64	1	72	0	40	111	51	27	52	79	23	57	60	26	69	53	67	8	26	91	59	7	3	81
985	d__Bacteria	p__Cyanobacteria		o__Pleurocapsales		g__Stanieria		40	113	71	172	48	35	22	22	46	0	6	164	0	0	109	272	0	0	280	0	70	0	158	31	59	18	61	98	32	64	44	53	54	41	83	15	109	57	246	0	1	57
986	d__Bacteria	p__Cyanobacteria		o__Pleurocapsales		g__Stanieria	s__Stanieria_cyanosphaera	40	113	71	172	48	35	22	22	46	0	6	164	0	0	109	272	0	0	280	0	70	0	158	31	59	18	61	98	32	64	44	53	54	41	83	15	109	57	246	0	1	57
987	d__Bacteria	p__Cyanobacteria		o__Prochlorales				255	390	350	586	316	163	148	171	334	3	7	566	3	0	274	83	0	3	132	0	395	0	75	229	406	149	318	391	328	378	307	401	339	375	558	416	380	348	354	2	1	342
988	d__Bacteria	p__Cyanobacteria		o__Prochlorales	f__Prochlorococcaceae			255	390	350	586	316	163	148	171	334	3	7	566	3	0	274	83	0	3	132	0	395	0	75	229	406	149	318	391	328	378	307	401	339	375	558	416	380	348	354	2	1	342
989	d__Bacteria	p__Cyanobacteria		o__Prochlorales	f__Prochlorococcaceae	g__Prochlorococcus		255	390	350	586	316	163	148	171	334	3	7	566	3	0	274	83	0	3	132	0	395	0	75	229	406	149	318	391	328	378	307	401	339	375	558	416	380	348	354	2	1	342
990	d__Bacteria	p__Cyanobacteria		o__Prochlorales	f__Prochlorococcaceae	g__Prochlorococcus	s__Prochlorococcus_marinus	255	390	350	586	316	163	148	171	334	3	7	566	3	0	274	83	0	3	132	0	395	0	75	229	406	149	318	391	328	378	307	401	339	375	558	416	380	348	354	2	1	342
991	d__Bacteria	p__Deferribacteres						244	348	362	549	264	143	218	173	340	0	9	631	0	0	447	119	0	0	210	0	476	0	100	510	418	126	294	455	309	343	490	418	494	456	566	137	317	812	423	4	0	495
992	d__Bacteria	p__Deferribacteres	c__Deferribacteres					244	348	362	549	264	143	218	173	340	0	9	631	0	0	447	119	0	0	210	0	476	0	100	510	418	126	294	455	309	343	490	418	494	456	566	137	317	812	423	4	0	495
993	d__Bacteria	p__Deferribacteres	c__Deferribacteres	o__Deferribacterales				244	348	362	549	264	143	218	173	340	0	9	631	0	0	447	119	0	0	210	0	476	0	100	510	418	126	294	455	309	343	490	418	494	456	566	137	317	812	423	4	0	495
994	d__Bacteria	p__Deferribacteres	c__Deferribacteres	o__Deferribacterales	f__Deferribacteraceae			244	348	362	549	264	143	218	173	340	0	9	631	0	0	447	119	0	0	210	0	476	0	100	510	418	126	294	455	309	343	490	418	494	456	566	137	317	812	423	4	0	495
995	d__Bacteria	p__Deferribacteres	c__Deferribacteres	o__Deferribacterales	f__Deferribacteraceae	g__Calditerrivibrio		48	56	56	80	47	28	65	39	67	0	1	135	0	0	104	12	0	0	44	0	91	0	29	246	67	23	70	138	108	57	101	93	164	108	193	75	52	544	97	2	0	164
996	d__Bacteria	p__Deferribacteres	c__Deferribacteres	o__Deferribacterales	f__Deferribacteraceae	g__Calditerrivibrio	s__Calditerrivibrio_nitroreducens	48	56	56	80	47	28	65	39	67	0	1	135	0	0	104	12	0	0	44	0	91	0	29	246	67	23	70	138	108	57	101	93	164	108	193	75	52	544	97	2	0	164
997	d__Bacteria	p__Deferribacteres	c__Deferribacteres	o__Deferribacterales	f__Deferribacteraceae	g__Deferribacter		98	109	88	183	72	59	44	29	110	0	3	180	0	0	70	9	0	0	19	0	103	0	13	37	80	24	113	117	67	139	87	164	92	94	127	42	194	116	130	1	0	106
998	d__Bacteria	p__Deferribacteres	c__Deferribacteres	o__Deferribacterales	f__Deferribacteraceae	g__Deferribacter	s__Deferribacter_desulfuricans	98	109	88	183	72	59	44	29	110	0	3	180	0	0	70	9	0	0	19	0	103	0	13	37	80	24	113	117	67	139	87	164	92	94	127	42	194	116	130	1	0	106
999	d__Bacteria	p__Deferribacteres	c__Deferribacteres	o__Deferribacterales	f__Deferribacteraceae	g__Denitrovibrio		50	73	128	145	82	30	55	67	116	0	4	170	0	0	91	32	0	0	35	0	154	0	23	139	190	31	70	130	84	73	197	89	134	141	145	7	12	74	104	1	0	146
1000	d__Bacteria	p__Deferribacteres	c__Deferribacteres	o__Deferribacterales	f__Deferribacteraceae	g__Denitrovibrio	s__Denitrovibrio_acetiphilus	50	73	128	145	82	30	55	67	116	0	4	170	0	0	91	32	0	0	35	0	154	0	23	139	190	31	70	130	84	73	197	89	134	141	145	7	12	74	104	1	0	146
1001	d__Bacteria	p__Deferribacteres	c__Deferribacteres	o__Deferribacterales	f__Deferribacteraceae	g__Flexistipes		45	107	71	134	55	25	48	30	38	0	1	128	0	0	173	66	0	0	112	0	115	0	35	80	70	35	37	57	44	69	82	70	83	104	84	11	59	72	82	0	0	73
1002	d__Bacteria	p__Deferribacteres	c__Deferribacteres	o__Deferribacterales	f__Deferribacteraceae	g__Flexistipes	s__Flexistipes_sinusarabici	45	107	71	134	55	25	48	30	38	0	1	128	0	0	173	66	0	0	112	0	115	0	35	80	70	35	37	57	44	69	82	70	83	104	84	11	59	72	82	0	0	73
1003	d__Bacteria	p__Deinococcus-Thermus						1593	1170	1965	2656	1206	652	1188	1651	1613	5	120	4614	10	2	2554	434	0	6	444	2	2385	1	392	3134	6423	2175	2024	3075	2873	2467	2972	1639	3243	3538	2580	433	458	2748	2613	38	4	3321
1004	d__Bacteria	p__Deinococcus-Thermus	c__Deinococci					1593	1170	1965	2656	1206	652	1188	1651	1613	5	120	4614	10	2	2554	434	0	6	444	2	2385	1	392	3134	6423	2175	2024	3075	2873	2467	2972	1639	3243	3538	2580	433	458	2748	2613	38	4	3321
1005	d__Bacteria	p__Deinococcus-Thermus	c__Deinococci	o__Deinococcales				946	656	1078	1514	686	391	650	861	859	4	77	2623	2	2	1481	289	0	3	327	0	1317	1	255	1650	3140	1160	1083	1645	1422	1337	1584	1026	1627	1821	1439	233	250	1519	1459	27	3	1684
1006	d__Bacteria	p__Deinococcus-Thermus	c__Deinococci	o__Deinococcales	f__Deinococcaceae			703	581	953	1307	617	326	594	759	764	4	67	2192	1	2	1274	254	0	1	310	0	1136	1	235	1553	2831	1071	923	1408	1284	1119	1433	890	1417	1612	1285	208	223	1384	1220	25	3	1496
1007	d__Bacteria	p__Deinococcus-Thermus	c__Deinococci	o__Deinococcales	f__Deinococcaceae	g__Deinococcus		703	581	953	1307	617	326	594	759	764	4	67	2192	1	2	1274	254	0	1	310	0	1136	1	235	1553	2831	1071	923	1408	1284	1119	1433	890	1417	1612	1285	208	223	1384	1220	25	3	1496
1008	d__Bacteria	p__Deinococcus-Thermus	c__Deinococci	o__Deinococcales	f__Deinococcaceae	g__Deinococcus	s__Deinococcus_deserti	85	81	114	160	88	34	81	79	80	1	4	254	0	1	163	16	0	0	24	0	162	0	16	215	319	101	114	163	116	129	156	99	153	168	123	17	21	99	157	3	0	127
1009	d__Bacteria	p__Deinococcus-Thermus	c__Deinococci	o__Deinococcales	f__Deinococcaceae	g__Deinococcus	s__Deinococcus_geothermalis	59	49	68	106	36	37	37	64	63	0	6	185	0	0	105	29	0	0	37	0	78	0	24	112	225	52	78	133	132	87	96	72	96	86	95	60	18	128	97	0	0	104
1010	d__Bacteria	p__Deinococcus-Thermus	c__Deinococci	o__Deinococcales	f__Deinococcaceae	g__Deinococcus	s__Deinococcus_gobiensis	101	69	117	207	75	45	77	103	114	1	22	415	0	1	231	35	0	1	69	0	174	1	59	213	439	185	175	245	228	217	188	164	172	213	171	21	37	195	254	2	0	203
1011	d__Bacteria	p__Deinococcus-Thermus	c__Deinococci	o__Deinococcales	f__Deinococcaceae	g__Deinococcus	s__Deinococcus_maricopensis	96	85	138	192	101	35	93	119	118	0	5	343	0	0	182	25	0	0	29	0	151	0	23	146	398	167	150	218	192	165	256	167	238	279	203	26	25	179	163	2	3	220
1012	d__Bacteria	p__Deinococcus-Thermus	c__Deinococci	o__Deinococcales	f__Deinococcaceae	g__Deinococcus	s__Deinococcus_peraridilitoris	76	71	124	145	62	43	69	76	59	2	11	210	0	0	112	18	0	0	26	0	110	0	13	203	291	107	80	138	105	76	162	74	166	140	163	15	29	129	102	11	0	175
1013	d__Bacteria	p__Deinococcus-Thermus	c__Deinococci	o__Deinococcales	f__Deinococcaceae	g__Deinococcus	s__Deinococcus_proteolyticus	116	96	147	195	90	54	92	123	128	0	9	286	0	0	178	35	0	0	52	0	185	0	34	263	478	173	105	203	205	138	270	125	214	288	201	28	32	226	172	3	0	231
1014	d__Bacteria	p__Deinococcus-Thermus	c__Deinococci	o__Deinococcales	f__Deinococcaceae	g__Deinococcus	s__Deinococcus_radiodurans	105	77	117	161	74	46	66	98	95	0	6	345	0	0	175	84	0	0	60	0	157	0	52	176	305	190	173	177	168	228	145	144	193	193	152	28	41	123	174	4	0	173
1015	d__Bacteria	p__Deinococcus-Thermus	c__Deinococci	o__Deinococcales	f__Trueperaceae			234	74	122	202	65	63	56	93	92	0	10	426	1	0	202	35	0	2	17	0	173	0	20	93	305	84	160	226	137	217	148	136	202	201	148	25	26	127	236	2	0	165
1016	d__Bacteria	p__Deinococcus-Thermus	c__Deinococci	o__Deinococcales	f__Trueperaceae	g__Truepera		234	74	122	202	65	63	56	93	92	0	10	426	1	0	202	35	0	2	17	0	173	0	20	93	305	84	160	226	137	217	148	136	202	201	148	25	26	127	236	2	0	165
1017	d__Bacteria	p__Deinococcus-Thermus	c__Deinococci	o__Deinococcales	f__Trueperaceae	g__Truepera	s__Truepera_radiovictrix	234	74	122	202	65	63	56	93	92	0	10	426	1	0	202	35	0	2	17	0	173	0	20	93	305	84	160	226	137	217	148	136	202	201	148	25	26	127	236	2	0	165
1018	d__Bacteria	p__Deinococcus-Thermus	c__Deinococci	o__Thermales				629	514	879	1126	516	258	532	782	743	1	41	1963	8	0	1060	145	0	3	117	2	1060	0	136	1478	3269	1000	929	1407	1436	1119	1374	604	1609	1705	1130	200	205	1221	1141	11	1	1632
1019	d__Bacteria	p__Deinococcus-Thermus	c__Deinococci	o__Thermales	f__Thermaceae			629	514	879	1126	516	258	532	782	743	1	41	1963	8	0	1060	145	0	3	117	2	1060	0	136	1478	3269	1000	929	1407	1436	1119	1374	604	1609	1705	1130	200	205	1221	1141	11	1	1632
1020	d__Bacteria	p__Deinococcus-Thermus	c__Deinococci	o__Thermales	f__Thermaceae	g__Marinithermus		82	60	67	125	43	31	41	56	58	1	6	272	1	0	112	32	0	1	14	0	118	0	26	166	312	105	134	144	138	180	122	88	140	156	124	10	21	136	135	1	0	157
1021	d__Bacteria	p__Deinococcus-Thermus	c__Deinococci	o__Thermales	f__Thermaceae	g__Marinithermus	s__Marinithermus_hydrothermalis	82	60	67	125	43	31	41	56	58	1	6	272	1	0	112	32	0	1	14	0	118	0	26	166	312	105	134	144	138	180	122	88	140	156	124	10	21	136	135	1	0	157
1022	d__Bacteria	p__Deinococcus-Thermus	c__Deinococci	o__Thermales	f__Thermaceae	g__Meiothermus		148	99	148	232	96	65	87	128	132	0	4	436	2	0	244	16	0	0	24	1	236	0	20	301	400	190	203	451	229	221	256	112	231	276	219	77	65	171	241	4	0	252
1023	d__Bacteria	p__Deinococcus-Thermus	c__Deinococci	o__Thermales	f__Thermaceae	g__Meiothermus	s__Meiothermus_ruber	97	59	86	145	57	58	59	83	84	0	2	293	1	0	151	11	0	0	11	1	152	0	15	216	237	128	137	165	149	152	159	74	141	175	146	15	48	129	150	3	0	169
1024	d__Bacteria	p__Deinococcus-Thermus	c__Deinococci	o__Thermales	f__Thermaceae	g__Meiothermus	s__Meiothermus_silvanus	50	38	61	86	38	7	28	44	48	0	2	134	1	0	91	5	0	0	12	0	81	0	5	84	163	62	65	284	67	65	96	38	89	97	71	62	17	42	89	1	0	79
1025	d__Bacteria	p__Deinococcus-Thermus	c__Deinococci	o__Thermales	f__Thermaceae	g__Oceanithermus		133	87	161	210	92	44	104	155	134	0	6	418	0	0	210	33	0	0	16	0	185	0	25	249	782	209	191	240	341	210	266	134	344	354	209	18	44	245	228	3	1	313
1026	d__Bacteria	p__Deinococcus-Thermus	c__Deinococci	o__Thermales	f__Thermaceae	g__Oceanithermus	s__Oceanithermus_profundus	133	87	161	210	92	44	104	155	134	0	6	418	0	0	210	33	0	0	16	0	185	0	25	249	782	209	191	240	341	210	266	134	344	354	209	18	44	245	228	3	1	313
1027	d__Bacteria	p__Deinococcus-Thermus	c__Deinococci	o__Thermales	f__Thermaceae	g__Thermus		253	231	493	527	273	98	288	432	409	0	24	783	5	0	468	63	0	1	60	1	509	0	62	701	1713	477	384	535	682	484	706	266	857	895	546	93	66	615	516	3	0	852
1028	d__Bacteria	p__Deinococcus-Thermus	c__Deinococci	o__Thermales	f__Thermaceae	g__Thermus	s__Thermus_oshimai	38	39	77	84	39	16	36	59	51	0	3	119	0	0	65	9	0	0	8	0	69	0	8	108	139	77	22	55	102	51	96	38	108	158	67	5	12	103	69	3	0	100
1029	d__Bacteria	p__Deinococcus-Thermus	c__Deinococci	o__Thermales	f__Thermaceae	g__Thermus	s__Thermus_scotoductus	24	35	91	95	43	9	46	77	80	0	8	151	0	0	92	24	0	0	17	0	111	0	21	141	298	92	41	104	132	65	115	31	146	165	95	17	8	112	95	0	0	177
1030	d__Bacteria	p__Deinococcus-Thermus	c__Deinococci	o__Thermales	f__Thermaceae	g__Thermus	s__Thermus_sp_CCB_US3_UF1	51	52	92	108	74	24	84	116	102	0	4	140	0	0	87	8	0	0	10	0	121	0	9	200	495	138	69	128	174	97	144	36	254	231	145	4	12	157	113	0	0	242
1031	d__Bacteria	p__Deinococcus-Thermus	c__Deinococci	o__Thermales	f__Thermaceae	g__Thermus	s__Thermus_thermophilus	86	62	168	161	75	28	84	129	122	0	6	242	5	0	150	13	0	0	15	1	133	0	19	137	630	131	147	156	190	162	250	93	263	256	174	64	21	165	136	0	0	248
1032	d__Bacteria	p__Dictyoglomi						105	119	116	189	101	64	49	53	122	0	3	201	0	0	75	6	1	0	21	0	130	0	8	69	144	56	163	128	89	132	135	138	155	109	187	5	96	134	132	0	0	128
1033	d__Bacteria	p__Dictyoglomi	c__Dictyoglomia					105	119	116	189	101	64	49	53	122	0	3	201	0	0	75	6	1	0	21	0	130	0	8	69	144	56	163	128	89	132	135	138	155	109	187	5	96	134	132	0	0	128
1034	d__Bacteria	p__Dictyoglomi	c__Dictyoglomia	o__Dictyoglomales				105	119	116	189	101	64	49	53	122	0	3	201	0	0	75	6	1	0	21	0	130	0	8	69	144	56	163	128	89	132	135	138	155	109	187	5	96	134	132	0	0	128
1035	d__Bacteria	p__Dictyoglomi	c__Dictyoglomia	o__Dictyoglomales	f__Dictyoglomaceae			105	119	116	189	101	64	49	53	122	0	3	201	0	0	75	6	1	0	21	0	130	0	8	69	144	56	163	128	89	132	135	138	155	109	187	5	96	134	132	0	0	128
1036	d__Bacteria	p__Dictyoglomi	c__Dictyoglomia	o__Dictyoglomales	f__Dictyoglomaceae	g__Dictyoglomus		105	119	116	189	101	64	49	53	122	0	3	201	0	0	75	6	1	0	21	0	130	0	8	69	144	56	163	128	89	132	135	138	155	109	187	5	96	134	132	0	0	128
1037	d__Bacteria	p__Dictyoglomi	c__Dictyoglomia	o__Dictyoglomales	f__Dictyoglomaceae	g__Dictyoglomus	s__Dictyoglomus_thermophilum	48	38	53	59	43	31	16	26	51	0	1	84	0	0	29	3	1	0	16	0	50	0	3	22	43	21	37	57	53	37	39	52	66	49	70	1	68	69	69	0	0	53
1038	d__Bacteria	p__Dictyoglomi	c__Dictyoglomia	o__Dictyoglomales	f__Dictyoglomaceae	g__Dictyoglomus	s__Dictyoglomus_turgidum	56	72	45	106	47	31	21	19	59	0	2	95	0	0	35	1	0	0	2	0	61	0	2	33	72	25	101	51	24	63	74	75	78	42	82	0	26	61	50	0	0	55
1039	d__Bacteria	p__Elusimicrobia						105	91	137	172	114	46	83	84	271	0	2	186	0	0	108	66	0	0	175	0	153	0	23	100	171	64	161	138	77	156	154	74	178	176	198	6	21	135	122	0	0	155
1040	d__Bacteria	p__Elusimicrobia	c__Elusimicrobia					50	48	76	89	61	23	47	46	203	0	0	97	0	0	58	5	0	0	10	0	87	0	6	67	94	26	74	65	41	66	100	37	91	108	131	1	10	65	64	0	0	77
1041	d__Bacteria	p__Elusimicrobia	c__Elusimicrobia	o__Elusimicrobiales				50	48	76	89	61	23	47	46	203	0	0	97	0	0	58	5	0	0	10	0	87	0	6	67	94	26	74	65	41	66	100	37	91	108	131	1	10	65	64	0	0	77
1042	d__Bacteria	p__Elusimicrobia	c__Elusimicrobia	o__Elusimicrobiales	f__Elusimicrobiaceae			50	48	76	89	61	23	47	46	203	0	0	97	0	0	58	5	0	0	10	0	87	0	6	67	94	26	74	65	41	66	100	37	91	108	131	1	10	65	64	0	0	77
1043	d__Bacteria	p__Elusimicrobia	c__Elusimicrobia	o__Elusimicrobiales	f__Elusimicrobiaceae	g__Elusimicrobium		50	48	76	89	61	23	47	46	203	0	0	97	0	0	58	5	0	0	10	0	87	0	6	67	94	26	74	65	41	66	100	37	91	108	131	1	10	65	64	0	0	77
1044	d__Bacteria	p__Elusimicrobia	c__Elusimicrobia	o__Elusimicrobiales	f__Elusimicrobiaceae	g__Elusimicrobium	s__Elusimicrobium_minutum	50	48	76	89	61	23	47	46	203	0	0	97	0	0	58	5	0	0	10	0	87	0	6	67	94	26	74	65	41	66	100	37	91	108	131	1	10	65	64	0	0	77
1045	d__Bacteria	p__Elusimicrobia					s__uncultured_Termite_group_1_bacterium	45	38	57	66	53	18	36	38	68	0	2	82	0	0	49	61	0	0	165	0	64	0	17	33	74	38	33	70	35	48	54	35	87	68	67	5	11	70	57	0	0	78
1046	d__Bacteria	p__Fibrobacteres						188	572	551	838	1017	252	680	837	4117	0	20	928	1	0	381	34	0	0	22	0	699	0	38	1547	2629	345	174	2678	495	190	627	455	1350	1847	2902	73	102	1904	555	1	0	4449
1047	d__Bacteria	p__Fibrobacteres	c__Fibrobacteria					188	572	551	838	1017	252	680	837	4117	0	20	928	1	0	381	34	0	0	22	0	699	0	38	1547	2629	345	174	2678	495	190	627	455	1350	1847	2902	73	102	1904	555	1	0	4449
1048	d__Bacteria	p__Fibrobacteres	c__Fibrobacteria	o__Fibrobacterales				188	572	551	838	1017	252	680	837	4117	0	20	928	1	0	381	34	0	0	22	0	699	0	38	1547	2629	345	174	2678	495	190	627	455	1350	1847	2902	73	102	1904	555	1	0	4449
1049	d__Bacteria	p__Fibrobacteres	c__Fibrobacteria	o__Fibrobacterales	f__Fibrobacteraceae			188	572	551	838	1017	252	680	837	4117	0	20	928	1	0	381	34	0	0	22	0	699	0	38	1547	2629	345	174	2678	495	190	627	455	1350	1847	2902	73	102	1904	555	1	0	4449
1050	d__Bacteria	p__Fibrobacteres	c__Fibrobacteria	o__Fibrobacterales	f__Fibrobacteraceae	g__Fibrobacter		188	572	551	838	1017	252	680	837	4117	0	20	928	1	0	381	34	0	0	22	0	699	0	38	1547	2629	345	174	2678	495	190	627	455	1350	1847	2902	73	102	1904	555	1	0	4449
1051	d__Bacteria	p__Fibrobacteres	c__Fibrobacteria	o__Fibrobacterales	f__Fibrobacteraceae	g__Fibrobacter	s__Fibrobacter_succinogenes	188	572	551	838	1017	252	680	837	4117	0	20	928	1	0	381	34	0	0	22	0	699	0	38	1547	2629	345	174	2678	495	190	627	455	1350	1847	2902	73	102	1904	555	1	0	4449
1052	d__Bacteria	p__Firmicutes						188349	384494	318242	581401	262035	155267	169137	185885	250822	1362	10223	519842	1679	709	271846	240621	129	3147	231308	2029	336054	1048	141693	406887	527669	272444	402974	354115	1293584	514048	313732	219812	470416	415167	480739	34558	295035	620821	402401	1671	243	486639
1053	d__Bacteria	p__Firmicutes	c__Bacilli					74169	132554	62301	203107	46193	57948	16208	18336	26770	136	3772	162431	266	228	87046	217901	20	223	205532	266	67096	91	120523	40325	55253	20320	221319	93907	52858	211744	40423	89509	44384	38676	95282	13618	154883	38188	151710	341	75	37948
1054	d__Bacteria	p__Firmicutes	c__Bacilli	o__Bacillales				34049	55505	26769	85412	19895	27379	6783	7645	12232	99	1636	82053	98	68	43485	48144	11	119	69783	161	30241	59	47062	12768	24600	8424	132092	52237	20315	114192	16344	42600	19664	17381	45069	5632	14005	15985	63529	179	41	14983
1055	d__Bacteria	p__Firmicutes	c__Bacilli	o__Bacillales	f__Alicyclobacillaceae			198	249	374	501	193	125	176	204	222	0	10	639	2	0	321	101	0	0	136	0	325	0	118	393	779	348	399	358	455	438	505	275	431	543	410	32	71	285	357	1	1	468
1056	d__Bacteria	p__Firmicutes	c__Bacilli	o__Bacillales	f__Alicyclobacillaceae	g__Alicyclobacillus		162	200	298	396	144	94	131	151	152	0	7	504	2	0	258	75	0	0	98	0	257	0	79	322	658	303	335	287	352	372	397	228	332	432	330	17	54	213	279	1	1	394
1057	d__Bacteria	p__Firmicutes	c__Bacilli	o__Bacillales	f__Alicyclobacillaceae	g__Alicyclobacillus	s__Alicyclobacillus_acidocaldarius	162	200	298	396	144	94	131	151	152	0	7	504	2	0	258	75	0	0	98	0	257	0	79	322	658	303	335	287	352	372	397	228	332	432	330	17	54	213	279	1	1	394
1058	d__Bacteria	p__Firmicutes	c__Bacilli	o__Bacillales	f__Alicyclobacillaceae	g__Kyrpidia		35	48	75	103	49	31	43	51	70	0	3	133	0	0	63	25	0	0	37	0	67	0	39	71	120	45	63	70	102	63	102	45	98	110	75	15	17	71	75	0	0	74
1059	d__Bacteria	p__Firmicutes	c__Bacilli	o__Bacillales	f__Alicyclobacillaceae	g__Kyrpidia	s__Kyrpidia_tusciae	35	48	75	103	49	31	43	51	70	0	3	133	0	0	63	25	0	0	37	0	67	0	39	71	120	45	63	70	102	63	102	45	98	110	75	15	17	71	75	0	0	74
1060	d__Bacteria	p__Firmicutes	c__Bacilli	o__Bacillales	f__Bacillaceae			14899	22765	11068	34819	8197	11625	2934	3394	5669	78	703	38809	36	38	23759	27239	3	46	39190	133	14963	43	26501	5581	9371	3578	56426	22941	8425	41174	7006	19822	9080	7787	24851	2271	7033	7771	29706	65	21	6861
1061	d__Bacteria	p__Firmicutes	c__Bacilli	o__Bacillales	f__Bacillaceae	g__Amphibacillus		1987	2066	845	3269	577	1428	121	147	252	1	44	2644	2	1	1051	725	0	0	1091	1	826	0	724	195	493	114	12627	2301	422	7070	259	3448	324	367	2814	75	484	289	2349	2	1	267
1062	d__Bacteria	p__Firmicutes	c__Bacilli	o__Bacillales	f__Bacillaceae	g__Amphibacillus	s__Amphibacillus_xylanus	1987	2066	845	3269	577	1428	121	147	252	1	44	2644	2	1	1051	725	0	0	1091	1	826	0	724	195	493	114	12627	2301	422	7070	259	3448	324	367	2814	75	484	289	2349	2	1	267
1063	d__Bacteria	p__Firmicutes	c__Bacilli	o__Bacillales	f__Bacillaceae	g__Anoxybacillus		210	309	136	421	123	152	57	60	92	0	13	542	2	1	340	555	0	0	727	1	243	1	500	174	158	70	1119	419	149	636	156	320	172	168	1062	15	46	118	518	1	3	166
1064	d__Bacteria	p__Firmicutes	c__Bacilli	o__Bacillales	f__Bacillaceae	g__Anoxybacillus	s__Anoxybacillus_flavithermus	210	309	136	421	123	152	57	60	92	0	13	542	2	1	340	555	0	0	727	1	243	1	500	174	158	70	1119	419	149	636	156	320	172	168	1062	15	46	118	518	1	3	166
1065	d__Bacteria	p__Firmicutes	c__Bacilli	o__Bacillales	f__Bacillaceae	g__Bacillus		9188	15164	7720	23717	5834	7535	2164	2455	4202	65	477	26569	27	29	15382	17237	1	39	24963	124	10243	39	16772	4118	6701	2674	26857	13555	6195	23395	4731	11661	6931	5745	14624	1029	5615	6025	20079	40	14	5154
1066	d__Bacteria	p__Firmicutes	c__Bacilli	o__Bacillales	f__Bacillaceae	g__Bacillus	s__Bacillus_amyloliquefaciens	599	855	473	1755	408	541	144	135	206	0	34	1834	1	1	1122	1733	0	0	2398	2	654	1	1549	268	386	176	1388	668	374	1319	292	861	327	335	519	38	964	233	1573	3	0	278
1067	d__Bacteria	p__Firmicutes	c__Bacilli	o__Bacillales	f__Bacillaceae	g__Bacillus	s__Bacillus_anthracis	14	25	34	65	38	18	30	42	34	1	0	75	0	0	41	22	0	0	49	0	34	0	37	30	24	6	39	52	13	30	48	9	130	77	81	3	9	44	38	1	0	58
1068	d__Bacteria	p__Firmicutes	c__Bacilli	o__Bacillales	f__Bacillaceae	g__Bacillus	s__Bacillus_atrophaeus	238	340	198	610	141	208	53	61	92	0	9	690	0	0	422	475	0	0	695	1	303	0	446	111	166	80	749	349	199	671	121	256	166	158	269	23	109	98	472	3	2	120
1069	d__Bacteria	p__Firmicutes	c__Bacilli	o__Bacillales	f__Bacillaceae	g__Bacillus	s__Bacillus_cellulosilyticus	504	860	372	1292	301	381	88	87	206	1	21	1045	0	1	438	424	0	2	622	2	398	1	480	135	319	115	1343	604	303	1149	181	666	288	251	768	31	161	234	788	1	0	179
1070	d__Bacteria	p__Firmicutes	c__Bacilli	o__Bacillales	f__Bacillaceae	g__Bacillus	s__Bacillus_cereus	390	789	452	1093	292	298	95	120	288	7	17	995	2	7	472	481	0	7	736	31	414	12	430	176	258	143	1193	779	245	1067	267	405	274	240	1040	41	593	271	859	1	0	280
1071	d__Bacteria	p__Firmicutes	c__Bacilli	o__Bacillales	f__Bacillaceae	g__Bacillus	s__Bacillus_clausii	443	810	290	1305	214	393	46	44	87	0	21	1150	0	1	505	413	0	1	671	2	297	0	479	64	253	71	1030	404	179	925	207	610	105	82	463	82	141	78	1053	3	0	81
1072	d__Bacteria	p__Firmicutes	c__Bacilli	o__Bacillales	f__Bacillaceae	g__Bacillus	s__Bacillus_coagulans	473	936	434	1538	316	416	149	160	238	0	34	1507	1	0	919	1007	0	1	1565	0	662	0	1051	469	493	188	1870	863	373	1760	339	673	598	549	910	27	472	392	1064	3	0	373
1073	d__Bacteria	p__Firmicutes	c__Bacilli	o__Bacillales	f__Bacillaceae	g__Bacillus	s__Bacillus_cytotoxicus	450	876	477	1324	276	367	163	123	283	0	16	1153	0	1	527	421	0	0	574	0	468	0	360	313	387	129	1327	618	375	936	281	576	602	427	918	26	127	1247	967	0	0	487
1074	d__Bacteria	p__Firmicutes	c__Bacilli	o__Bacillales	f__Bacillaceae	g__Bacillus	s__Bacillus_halodurans	156	266	103	356	89	108	25	34	42	0	5	365	1	0	229	260	0	1	419	0	151	0	282	42	110	49	953	323	93	463	65	274	99	66	440	14	92	65	315	2	0	82
1075	d__Bacteria	p__Firmicutes	c__Bacilli	o__Bacillales	f__Bacillaceae	g__Bacillus	s__Bacillus_infantis	330	412	258	752	225	304	88	110	172	0	31	1372	3	3	1162	1784	0	3	2601	0	517	0	1767	167	245	118	1193	621	248	1007	230	322	222	172	457	32	123	143	963	3	1	199
1076	d__Bacteria	p__Firmicutes	c__Bacilli	o__Bacillales	f__Bacillaceae	g__Bacillus	s__Bacillus_licheniformis	408	513	357	982	253	299	119	153	142	2	29	1512	2	0	749	700	0	2	1062	4	567	1	747	369	519	129	1100	550	286	1026	330	467	450	470	678	37	554	303	870	1	0	347
1077	d__Bacteria	p__Firmicutes	c__Bacilli	o__Bacillales	f__Bacillaceae	g__Bacillus	s__Bacillus_megaterium	661	1105	567	1681	451	565	169	184	300	3	40	2280	3	1	1653	1994	0	4	2880	3	935	0	2091	272	446	168	2073	1279	330	1868	268	965	468	371	1263	98	271	349	1707	4	2	305
1078	d__Bacteria	p__Firmicutes	c__Bacilli	o__Bacillales	f__Bacillaceae	g__Bacillus	s__Bacillus_pseudofirmus	523	893	421	1263	318	401	129	143	251	0	29	1411	4	0	684	506	0	1	677	1	523	0	505	194	333	149	1200	714	314	1193	196	664	426	310	786	37	90	304	942	1	0	281
1079	d__Bacteria	p__Firmicutes	c__Bacilli	o__Bacillales	f__Bacillaceae	g__Bacillus	s__Bacillus_pumilus	352	645	257	916	207	292	85	95	143	1	17	1037	0	0	516	701	0	1	913	2	347	0	550	113	264	85	947	444	295	1009	183	523	263	195	556	45	172	198	849	0	0	177
1080	d__Bacteria	p__Firmicutes	c__Bacilli	o__Bacillales	f__Bacillaceae	g__Bacillus	s__Bacillus_sp_1NLA3E	359	551	285	767	213	253	91	110	167	0	19	1110	1	0	835	1040	0	0	1439	1	510	1	971	209	311	128	1213	787	242	890	218	411	280	259	787	30	159	246	769	0	0	278
1081	d__Bacteria	p__Firmicutes	c__Bacilli	o__Bacillales	f__Bacillaceae	g__Bacillus	s__Bacillus_sp_JS	58	116	59	211	49	53	13	14	32	0	9	288	0	1	183	197	0	0	270	0	84	0	210	27	47	29	232	128	84	236	28	88	57	31	57	7	31	40	158	0	0	49
1082	d__Bacteria	p__Firmicutes	c__Bacilli	o__Bacillales	f__Bacillaceae	g__Bacillus	s__Bacillus_subtilis	389	607	360	1078	261	366	100	97	178	2	29	1210	1	2	604	779	0	2	1248	2	402	2	764	155	281	104	1269	516	277	1234	193	408	246	212	428	246	177	185	754	3	3	207
1083	d__Bacteria	p__Firmicutes	c__Bacilli	o__Bacillales	f__Bacillaceae	g__Bacillus	s__Bacillus_thuringiensis	368	691	335	826	276	264	95	116	229	10	12	797	3	1	420	336	1	3	433	18	355	7	254	194	286	94	1114	456	234	737	196	426	273	244	626	31	463	223	621	6	4	211
1084	d__Bacteria	p__Firmicutes	c__Bacilli	o__Bacillales	f__Bacillaceae	g__Bacillus	s__Bacillus_toyonensis	5	2	9	14	10	5	5	4	13	1	1	12	0	0	15	8	0	0	13	0	18	0	13	9	6	3	12	23	9	24	11	24	13	14	53	0	12	12	11	0	0	14
1085	d__Bacteria	p__Firmicutes	c__Bacilli	o__Bacillales	f__Bacillaceae	g__Bacillus	s__Bacillus_weihenstephanensis	235	287	187	475	147	187	53	61	130	2	6	540	0	0	263	194	0	1	300	2	215	3	188	90	147	94	536	317	190	515	103	303	179	129	342	22	110	128	480	0	1	110
1086	d__Bacteria	p__Firmicutes	c__Bacilli	o__Bacillales	f__Bacillaceae	g__Geobacillus		888	1356	781	2145	514	709	243	278	411	4	67	3004	4	3	2546	3458	2	6	4946	4	1246	2	3347	541	812	281	3549	1414	544	2253	533	1197	649	590	1805	1031	289	563	2466	16	2	531
1087	d__Bacteria	p__Firmicutes	c__Bacilli	o__Bacillales	f__Bacillaceae	g__Geobacillus	s__Geobacillus_kaustophilus	41	10	25	19	6	31	6	5	13	0	2	159	1	1	131	552	1	0	657	0	32	0	346	3	8	3	33	11	8	28	7	6	13	14	16	98	3	2	417	1	0	3
1088	d__Bacteria	p__Firmicutes	c__Bacilli	o__Bacillales	f__Bacillaceae	g__Geobacillus	s__Geobacillus_sp_C56-T3	12	39	43	63	18	10	20	22	15	0	1	44	0	0	48	26	0	0	36	0	44	0	21	68	56	14	56	44	24	27	37	13	29	40	89	66	3	24	27	0	0	25
1089	d__Bacteria	p__Firmicutes	c__Bacilli	o__Bacillales	f__Bacillaceae	g__Geobacillus	s__Geobacillus_sp_GHH1	20	16	19	26	9	9	10	11	13	0	0	121	1	0	127	115	0	2	165	3	52	0	129	12	26	14	29	28	7	38	10	17	13	12	36	31	8	18	43	3	2	16
1090	d__Bacteria	p__Firmicutes	c__Bacilli	o__Bacillales	f__Bacillaceae	g__Geobacillus	s__Geobacillus_sp_JF8	62	217	79	319	49	53	33	34	39	1	7	317	1	0	256	454	0	1	657	1	121	0	495	76	74	26	345	128	36	293	46	114	70	66	170	39	31	48	256	2	0	84
1091	d__Bacteria	p__Firmicutes	c__Bacilli	o__Bacillales	f__Bacillaceae	g__Geobacillus	s__Geobacillus_sp_WCH7	188	222	153	425	113	145	49	56	70	1	13	544	0	0	849	714	1	1	974	0	335	0	649	85	138	52	833	319	135	412	116	241	136	103	450	142	83	120	444	0	0	96
1092	d__Bacteria	p__Firmicutes	c__Bacilli	o__Bacillales	f__Bacillaceae	g__Geobacillus	s__Geobacillus_sp_Y412MC61	0	0	0	0	0	0	0	0	0	0	0	0	0	0	0	0	0	0	0	0	0	0	0	0	0	0	0	0	0	0	0	0	0	0	0	0	0	0	0	0	0	0
1093	d__Bacteria	p__Firmicutes	c__Bacilli	o__Bacillales	f__Bacillaceae	g__Geobacillus	s__Geobacillus_sp_Y41MC1	5	8	14	17	6	6	7	0	14	0	0	21	0	0	5	4	0	0	17	0	15	1	14	10	15	7	255	19	3	11	16	10	6	11	35	3	9	2	15	0	0	4
1094	d__Bacteria	p__Firmicutes	c__Bacilli	o__Bacillales	f__Bacillaceae	g__Geobacillus	s__Geobacillus_thermodenitrificans	236	274	126	560	90	192	21	23	35	1	12	523	1	0	283	339	0	0	475	0	141	0	352	60	109	28	569	262	60	463	76	377	51	61	206	30	53	49	509	3	0	39
1095	d__Bacteria	p__Firmicutes	c__Bacilli	o__Bacillales	f__Bacillaceae	g__Geobacillus	s__Geobacillus_thermoglucosidasius	8	10	14	23	6	11	5	9	10	0	0	39	0	0	22	26	0	0	32	0	22	0	16	18	22	9	199	20	7	40	8	5	7	12	37	3	4	12	16	0	0	3
1096	d__Bacteria	p__Firmicutes	c__Bacilli	o__Bacillales	f__Bacillaceae	g__Geobacillus	s__Geobacillus_thermoleovorans	0	5	7	9	1	7	4	2	3	0	0	12	0	0	5	7	0	0	16	0	13	0	8	1	3	1	22	13	2	16	3	7	9	7	18	51	2	5	7	1	0	4
1097	d__Bacteria	p__Firmicutes	c__Bacilli	o__Bacillales	f__Bacillaceae	g__Halobacillus		425	510	235	783	178	327	54	81	134	0	17	637	0	1	333	418	0	1	570	0	287	0	343	120	223	65	2106	479	174	1224	173	425	152	133	681	16	61	97	698	1	0	123
1098	d__Bacteria	p__Firmicutes	c__Bacilli	o__Bacillales	f__Bacillaceae	g__Halobacillus	s__Halobacillus_halophilus	425	510	235	783	178	327	54	81	134	0	17	637	0	1	333	418	0	1	570	0	287	0	343	120	223	65	2106	479	174	1224	173	425	152	133	681	16	61	97	698	1	0	123
1099	d__Bacteria	p__Firmicutes	c__Bacilli	o__Bacillales	f__Bacillaceae	g__Lysinibacillus		517	895	380	1175	310	417	88	118	218	7	37	2331	1	3	2227	3078	0	0	4393	2	1027	0	3025	150	282	114	2298	2679	290	1975	634	659	266	225	877	26	214	225	1412	1	0	214
1100	d__Bacteria	p__Firmicutes	c__Bacilli	o__Bacillales	f__Bacillaceae	g__Lysinibacillus	s__Lysinibacillus_sphaericus	517	895	380	1175	310	417	88	118	218	7	37	2331	1	3	2227	3078	0	0	4393	2	1027	0	3025	150	282	114	2298	2679	290	1975	634	659	266	225	877	26	214	225	1412	1	0	214
1101	d__Bacteria	p__Firmicutes	c__Bacilli	o__Bacillales	f__Bacillaceae	g__Oceanobacillus		1075	1406	520	1731	360	639	97	98	167	0	20	1531	0	0	916	817	0	0	1050	1	550	0	716	127	287	107	5574	1254	333	3122	214	1315	213	218	1966	44	240	203	1196	3	0	154
1102	d__Bacteria	p__Firmicutes	c__Bacilli	o__Bacillales	f__Bacillaceae	g__Oceanobacillus	s__Oceanobacillus_iheyensis	1075	1406	520	1731	360	639	97	98	167	0	20	1531	0	0	916	817	0	0	1050	1	550	0	716	127	287	107	5574	1254	333	3122	214	1315	213	218	1966	44	240	203	1196	3	0	154
1103	d__Bacteria	p__Firmicutes	c__Bacilli	o__Bacillales	f__Listeriaceae			2445	4187	2065	7033	1574	1853	513	502	842	1	114	5302	4	3	2480	2563	0	4	3628	2	2029	0	2119	762	1518	614	5299	2757	1527	5564	966	3100	1485	1271	2836	131	1621	1014	5712	16	2	1092
1104	d__Bacteria	p__Firmicutes	c__Bacilli	o__Bacillales	f__Listeriaceae	g__Listeria		2445	4187	2065	7033	1574	1853	513	502	842	1	114	5302	4	3	2480	2563	0	4	3628	2	2029	0	2119	762	1518	614	5299	2757	1527	5564	966	3100	1485	1271	2836	131	1621	1014	5712	16	2	1092
1105	d__Bacteria	p__Firmicutes	c__Bacilli	o__Bacillales	f__Listeriaceae	g__Listeria	s__Listeria_innocua	176	317	203	519	148	107	58	55	126	1	14	391	1	0	173	143	0	0	218	0	225	0	104	149	160	140	394	250	142	422	103	205	225	160	253	10	504	140	391	2	0	119
1106	d__Bacteria	p__Firmicutes	c__Bacilli	o__Bacillales	f__Listeriaceae	g__Listeria	s__Listeria_ivanovii	266	481	193	698	201	214	47	56	78	0	15	613	0	0	251	193	0	0	323	0	221	0	172	59	120	46	540	273	154	564	83	326	122	98	343	14	111	107	580	0	0	110
1107	d__Bacteria	p__Firmicutes	c__Bacilli	o__Bacillales	f__Listeriaceae	g__Listeria	s__Listeria_monocytogenes	814	1271	599	2227	440	567	142	142	243	0	31	1613	1	2	801	946	0	1	1310	1	600	0	758	230	416	149	1858	848	463	1746	288	915	409	339	819	41	481	287	1709	14	1	324
1108	d__Bacteria	p__Firmicutes	c__Bacilli	o__Bacillales	f__Listeriaceae	g__Listeria	s__Listeria_seeligeri	244	376	169	582	148	193	45	22	88	0	7	488	0	1	190	161	0	1	237	0	158	0	139	39	64	29	487	298	101	499	69	335	87	70	256	13	163	83	624	0	0	77
1109	d__Bacteria	p__Firmicutes	c__Bacilli	o__Bacillales	f__Listeriaceae	g__Listeria	s__Listeria_welshimeri	294	467	240	795	161	194	50	53	113	0	19	572	1	0	203	163	0	1	319	1	230	0	187	68	140	50	510	301	173	592	139	395	171	153	332	20	157	124	665	0	0	114
1110	d__Bacteria	p__Firmicutes	c__Bacilli	o__Bacillales	f__Paenibacillaceae			1754	2653	2839	4781	1980	1341	1318	1723	2046	3	110	5836	4	2	3589	2360	1	3	3392	2	3506	1	2483	3084	4742	1955	4072	3268	3189	4109	3170	2112	3803	3731	3455	250	694	2900	4179	18	0	3069
1111	d__Bacteria	p__Firmicutes	c__Bacilli	o__Bacillales	f__Paenibacillaceae	g__Brevibacillus		177	196	300	401	191	112	142	183	211	0	8	532	0	0	326	176	1	0	309	0	354	0	258	348	428	219	531	407	352	441	421	228	399	382	352	12	104	372	387	4	0	287
1112	d__Bacteria	p__Firmicutes	c__Bacilli	o__Bacillales	f__Paenibacillaceae	g__Brevibacillus	s__Brevibacillus_brevis	177	196	300	401	191	112	142	183	211	0	8	532	0	0	326	176	1	0	309	0	354	0	258	348	428	219	531	407	352	441	421	228	399	382	352	12	104	372	387	4	0	287
1113	d__Bacteria	p__Firmicutes	c__Bacilli	o__Bacillales	f__Paenibacillaceae	g__Paenibacillus		1268	2125	2012	3665	1461	1015	940	1230	1425	2	78	4132	3	2	2544	1853	0	3	2687	0	2503	1	1921	2176	3208	1251	2902	2389	2131	3007	2121	1482	2717	2606	2477	159	528	2058	3093	14	0	2274
1114	d__Bacteria	p__Firmicutes	c__Bacilli	o__Bacillales	f__Paenibacillaceae	g__Paenibacillus	s__Paenibacillus_larvae	126	243	174	316	147	106	95	102	172	0	6	451	1	0	250	303	0	1	318	0	255	0	209	200	282	115	240	224	238	257	193	154	275	238	332	25	25	240	322	3	0	224
1115	d__Bacteria	p__Firmicutes	c__Bacilli	o__Bacillales	f__Paenibacillaceae	g__Paenibacillus	s__Paenibacillus_mucilaginosus	284	281	502	606	310	164	232	344	333	0	18	781	0	1	489	271	0	1	336	0	518	0	255	662	1004	365	588	610	524	651	698	363	672	726	558	34	68	485	554	5	0	635
1116	d__Bacteria	p__Firmicutes	c__Bacilli	o__Bacillales	f__Paenibacillaceae	g__Paenibacillus	s__Paenibacillus_polymyxa	248	394	347	696	260	188	152	192	234	1	15	795	1	0	674	467	0	0	723	0	469	0	484	282	419	184	583	409	404	628	285	320	448	399	479	12	158	421	639	1	0	394
1117	d__Bacteria	p__Firmicutes	c__Bacilli	o__Bacillales	f__Paenibacillaceae	g__Paenibacillus	s__Paenibacillus_sp_JDR-2	132	326	225	614	162	117	95	137	155	0	11	524	0	1	293	217	0	0	307	0	315	0	230	247	317	133	336	251	231	392	230	160	273	267	277	22	63	191	331	1	0	195
1118	d__Bacteria	p__Firmicutes	c__Bacilli	o__Bacillales	f__Paenibacillaceae	g__Paenibacillus	s__Paenibacillus_sp_Y412MC1	200	387	273	683	209	192	127	145	176	1	12	708	0	0	365	368	0	1	626	0	359	0	483	335	361	144	471	373	277	497	276	236	349	334	337	30	47	219	511	2	0	294
1119	d__Bacteria	p__Firmicutes	c__Bacilli	o__Bacillales	f__Paenibacillaceae	g__Paenibacillus	s__Paenibacillus_terrae	159	209	204	343	150	123	92	112	111	0	8	426	1	0	217	109	0	0	180	0	248	1	123	232	309	108	410	261	178	396	191	116	257	224	208	16	69	259	270	2	0	250
1120	d__Bacteria	p__Firmicutes	c__Bacilli	o__Bacillales	f__Paenibacillaceae	g__Thermobacillus		270	280	444	607	286	178	209	275	321	1	21	1056	1	0	641	323	0	0	384	2	553	0	293	458	999	411	553	405	594	567	543	303	589	638	520	78	58	403	625	0	0	446
1121	d__Bacteria	p__Firmicutes	c__Bacilli	o__Bacillales	f__Paenibacillaceae	g__Thermobacillus	s__Thermobacillus_composti	270	280	444	607	286	178	209	275	321	1	21	1056	1	0	641	323	0	0	384	2	553	0	293	458	999	411	553	405	594	567	543	303	589	638	520	78	58	403	625	0	0	446
1122	d__Bacteria	p__Firmicutes	c__Bacilli	o__Bacillales	f__Planococcaceae			497	780	409	1129	347	415	87	123	215	0	45	2089	1	1	1445	2305	1	2	3806	1	793	1	2414	207	2598	133	17750	7776	540	16397	1100	632	322	283	1124	17	137	302	1694	1	1	254
1123	d__Bacteria	p__Firmicutes	c__Bacilli	o__Bacillales	f__Planococcaceae	g__Solibacillus		497	780	409	1129	347	415	87	123	215	0	45	2089	1	1	1445	2305	1	2	3806	1	793	1	2414	207	2598	133	17750	7776	540	16397	1100	632	322	283	1124	17	137	302	1694	1	1	254
1124	d__Bacteria	p__Firmicutes	c__Bacilli	o__Bacillales	f__Planococcaceae	g__Solibacillus	s__Solibacillus_silvestris	497	780	409	1129	347	415	87	123	215	0	45	2089	1	1	1445	2305	1	2	3806	1	793	1	2414	207	2598	133	17750	7776	540	16397	1100	632	322	283	1124	17	137	302	1694	1	1	254
1125	d__Bacteria	p__Firmicutes	c__Bacilli	o__Bacillales	f__Sporolactobacillaceae			375	392	290	720	184	296	80	86	130	0	19	974	1	2	620	900	0	1	1297	0	354	1	931	183	310	86	1301	428	243	1187	173	431	209	182	395	20	40	153	637	4	1	215
1126	d__Bacteria	p__Firmicutes	c__Bacilli	o__Bacillales	f__Sporolactobacillaceae		s__Bacillus_selenitireducens	375	392	290	720	184	296	80	86	130	0	19	974	1	2	620	900	0	1	1297	0	354	1	931	183	310	86	1301	428	243	1187	173	431	209	182	395	20	40	153	637	4	1	215
1127	d__Bacteria	p__Firmicutes	c__Bacilli	o__Bacillales	f__Staphylococcaceae			11493	19709	7910	29529	6074	9844	1242	1200	2392	14	481	21748	43	18	7201	7434	5	59	10336	17	5908	11	6414	1689	3882	1265	39266	11532	4731	38149	2413	13505	3194	2651	9557	2737	3805	2683	16692	59	13	2185
1128	d__Bacteria	p__Firmicutes	c__Bacilli	o__Bacillales	f__Staphylococcaceae	g__Macrococcus		798	1382	552	2254	418	757	93	99	210	4	50	2209	11	3	816	972	2	7	1345	1	549	2	882	112	322	112	2507	903	405	2855	205	719	252	221	515	60	256	194	1419	9	0	208
1129	d__Bacteria	p__Firmicutes	c__Bacilli	o__Bacillales	f__Staphylococcaceae	g__Macrococcus	s__Macrococcus_caseolyticus	798	1382	552	2254	418	757	93	99	210	4	50	2209	11	3	816	972	2	7	1345	1	549	2	882	112	322	112	2507	903	405	2855	205	719	252	221	515	60	256	194	1419	9	0	208
1130	d__Bacteria	p__Firmicutes	c__Bacilli	o__Bacillales	f__Staphylococcaceae	g__Staphylococcus		9117	16064	6586	23764	5045	7567	1080	1047	2093	10	383	16967	27	15	5743	5827	3	52	8075	16	4890	9	4888	1512	3345	1095	33266	9467	3972	31590	2115	11128	2779	2350	8517	2648	3367	2377	13372	45	13	1885
1131	d__Bacteria	p__Firmicutes	c__Bacilli	o__Bacillales	f__Staphylococcaceae	g__Staphylococcus	s__Staphylococcus_aureus	2963	3569	1700	6932	1401	2445	269	255	585	1	94	3977	5	4	1173	1067	0	2	1557	2	1114	0	826	381	955	244	15466	3128	1197	13210	684	2669	754	670	3019	202	953	683	3031	11	2	526
1132	d__Bacteria	p__Firmicutes	c__Bacilli	o__Bacillales	f__Staphylococcaceae	g__Staphylococcus	s__Staphylococcus_carnosus	939	2114	780	3159	581	812	134	109	270	0	59	2257	4	0	733	1033	0	0	1332	0	598	1	801	170	441	122	1784	1001	372	2118	210	1133	304	283	666	62	204	278	1715	5	0	221
1133	d__Bacteria	p__Firmicutes	c__Bacilli	o__Bacillales	f__Staphylococcaceae	g__Staphylococcus	s__Staphylococcus_epidermidis	590	891	417	1495	352	534	91	99	170	4	20	1187	2	2	500	557	0	18	618	7	391	4	421	152	204	97	1655	679	309	1792	168	765	245	189	547	1015	242	216	849	11	6	177
1134	d__Bacteria	p__Firmicutes	c__Bacilli	o__Bacillales	f__Staphylococcaceae	g__Staphylococcus	s__Staphylococcus_haemolyticus	651	974	477	1488	359	534	98	113	205	2	18	1351	3	1	454	471	0	14	651	1	444	1	355	129	313	105	1200	569	291	1372	164	846	276	229	589	228	214	227	1172	1	0	180
1135	d__Bacteria	p__Firmicutes	c__Bacilli	o__Bacillales	f__Staphylococcaceae	g__Staphylococcus	s__Staphylococcus_lugdunensis	396	512	288	833	197	353	86	69	133	0	21	708	3	0	479	288	0	0	451	0	341	0	298	80	180	66	1006	371	207	998	127	419	162	137	403	37	136	121	588	1	1	120
1136	d__Bacteria	p__Firmicutes	c__Bacilli	o__Bacillales	f__Staphylococcaceae	g__Staphylococcus	s__Staphylococcus_pasteuri	203	324	172	598	142	169	41	39	79	0	9	420	1	0	112	57	1	1	120	1	151	0	50	70	70	29	388	218	86	432	93	299	100	86	253	156	110	122	388	1	1	66
1137	d__Bacteria	p__Firmicutes	c__Bacilli	o__Bacillales	f__Staphylococcaceae	g__Staphylococcus	s__Staphylococcus_pseudintermedius	391	830	333	1304	293	378	52	55	118	0	28	1086	1	1	326	428	0	0	564	0	305	0	343	103	184	80	1293	552	274	1429	128	500	158	115	479	24	230	120	1011	3	1	129
1138	d__Bacteria	p__Firmicutes	c__Bacilli	o__Bacillales	f__Staphylococcaceae	g__Staphylococcus	s__Staphylococcus_saprophyticus	595	1119	434	1706	351	520	77	77	139	2	18	1202	2	3	519	382	2	13	587	2	368	2	329	83	213	90	1366	581	259	1302	141	768	196	167	613	74	438	158	985	3	0	124
1139	d__Bacteria	p__Firmicutes	c__Bacilli	o__Bacillales	f__Staphylococcaceae	g__Staphylococcus	s__Staphylococcus_warneri	171	331	165	493	105	159	28	27	49	0	7	398	1	2	134	95	0	2	149	1	133	0	79	23	67	41	463	230	117	489	63	167	83	56	160	536	243	69	279	0	1	64
1140	d__Bacteria	p__Firmicutes	c__Bacilli	o__Bacillales		g__Exiguobacterium		800	1043	646	1823	422	649	208	191	296	0	54	2278	3	3	1484	1902	0	2	2905	3	949	2	2016	532	659	257	2700	988	589	2557	477	866	560	483	880	89	398	371	1840	8	2	491
1141	d__Bacteria	p__Firmicutes	c__Bacilli	o__Bacillales		g__Exiguobacterium	s__Exiguobacterium_antarcticum	129	139	70	220	53	91	26	27	49	0	7	337	1	0	288	423	0	0	598	0	159	0	406	116	81	37	335	141	63	329	72	101	134	107	157	11	77	91	352	1	1	111
1142	d__Bacteria	p__Firmicutes	c__Bacilli	o__Bacillales		g__Exiguobacterium	s__Exiguobacterium_sibiricum	130	180	133	292	71	93	34	31	35	0	5	419	1	2	277	395	0	0	600	0	155	0	375	64	76	43	441	140	97	422	80	153	74	70	108	11	45	44	299	1	0	66
1143	d__Bacteria	p__Firmicutes	c__Bacilli	o__Bacillales		g__Exiguobacterium	s__Exiguobacterium_sp_AT1b	262	307	200	562	136	207	74	64	92	0	21	701	1	1	411	454	0	0	699	0	304	1	486	140	227	86	1027	327	176	1082	152	340	151	141	335	51	101	91	509	2	1	153
1144	d__Bacteria	p__Firmicutes	c__Bacilli	o__Bacillales		g__Exiguobacterium	s__Exiguobacterium_sp_MH3	114	176	101	298	59	91	34	25	49	0	12	363	0	0	219	257	0	1	530	1	155	1	395	145	128	50	507	192	102	401	93	100	93	77	136	8	141	71	315	2	0	92
1145	d__Bacteria	p__Firmicutes	c__Bacilli	o__Lactobacillales				32901	69027	33005	105781	24468	26180	9033	10289	13914	34	1976	73215	159	156	40541	166820	8	102	131889	103	34191	31	70874	26812	29246	11499	60548	37358	31140	80611	23093	39880	23609	20464	43708	7669	131536	21296	81593	144	32	22245
1146	d__Bacteria	p__Firmicutes	c__Bacilli	o__Lactobacillales	f__Aerococcaceae			968	1679	733	2433	473	620	88	60	125	0	29	1569	4	1	854	709	0	0	1075	1	527	0	720	84	177	67	1515	843	243	2006	107	1142	156	114	1367	29	216	94	1867	3	0	82
1147	d__Bacteria	p__Firmicutes	c__Bacilli	o__Lactobacillales	f__Aerococcaceae	g__Aerococcus		968	1679	733	2433	473	620	88	60	125	0	29	1569	4	1	854	709	0	0	1075	1	527	0	720	84	177	67	1515	843	243	2006	107	1142	156	114	1367	29	216	94	1867	3	0	82
1148	d__Bacteria	p__Firmicutes	c__Bacilli	o__Lactobacillales	f__Aerococcaceae	g__Aerococcus	s__Aerococcus_urinae	968	1679	733	2433	473	620	88	60	125	0	29	1569	4	1	854	709	0	0	1075	1	527	0	720	84	177	67	1515	843	243	2006	107	1142	156	114	1367	29	216	94	1867	3	0	82
1149	d__Bacteria	p__Firmicutes	c__Bacilli	o__Lactobacillales	f__Carnobacteriaceae			5342	9027	3648	13458	2322	3462	364	287	551	7	752	14997	31	94	13144	147322	5	58	101189	23	6348	12	53374	474	921	445	7086	4344	1222	10043	540	4939	901	691	2621	208	3803	803	18091	42	14	576
1150	d__Bacteria	p__Firmicutes	c__Bacilli	o__Lactobacillales	f__Carnobacteriaceae	g__Carnobacterium		5342	9027	3648	13458	2322	3462	364	287	551	7	752	14997	31	94	13144	147322	5	58	101189	23	6348	12	53374	474	921	445	7086	4344	1222	10043	540	4939	901	691	2621	208	3803	803	18091	42	14	576
1151	d__Bacteria	p__Firmicutes	c__Bacilli	o__Lactobacillales	f__Carnobacteriaceae	g__Carnobacterium	s__Carnobacterium_maltaromaticum	1345	2455	932	3440	642	1000	114	107	235	2	55	2590	7	7	1826	2024	0	5	3427	0	946	0	1977	218	334	116	2072	1072	353	2596	197	1291	340	259	823	53	707	413	3769	17	2	196
1152	d__Bacteria	p__Firmicutes	c__Bacilli	o__Lactobacillales	f__Carnobacteriaceae	g__Carnobacterium	s__Carnobacterium_sp_17-4	1313	2048	812	3096	533	811	89	72	111	2	63	4139	4	6	4502	12750	1	5	12604	5	2293	1	4845	98	221	135	1844	1070	328	2492	143	1261	193	161	620	43	1265	161	4446	3	1	157
1153	d__Bacteria	p__Firmicutes	c__Bacilli	o__Lactobacillales	f__Carnobacteriaceae	g__Carnobacterium	s__Carnobacterium_sp_WN1359	1760	2783	1260	3906	744	918	113	73	155	3	555	6160	11	76	5172	128021	3	46	80955	17	2426	9	44058	119	276	145	1886	1408	384	3001	150	1361	254	195	790	75	1491	182	6149	16	10	168
1154	d__Bacteria	p__Firmicutes	c__Bacilli	o__Lactobacillales	f__Enterococcaceae			6186	12935	6768	19516	4527	4975	1721	1887	3043	4	315	13051	14	4	6158	5379	0	11	10556	12	5868	3	5108	4127	4715	1528	11077	7597	4162	14310	4729	7299	4507	4108	7333	525	8398	4308	17410	24	3	4558
1155	d__Bacteria	p__Firmicutes	c__Bacilli	o__Lactobacillales	f__Enterococcaceae	g__Enterococcus		4661	9583	5475	14454	3611	3626	1490	1719	2681	3	252	10248	10	4	4716	4076	0	9	8163	12	4856	3	3851	3836	4148	1295	8036	6064	3478	10771	4418	5382	4014	3687	6014	469	7527	3886	13206	21	2	4182
1156	d__Bacteria	p__Firmicutes	c__Bacilli	o__Lactobacillales	f__Enterococcaceae	g__Enterococcus	s__Enterococcus_casseliflavus	438	570	292	946	187	261	42	43	82	0	24	925	1	0	382	497	0	5	1436	0	286	0	540	74	111	65	758	459	123	1446	63	397	121	108	297	38	450	76	1367	4	0	110
1157	d__Bacteria	p__Firmicutes	c__Bacilli	o__Lactobacillales	f__Enterococcaceae	g__Enterococcus	s__Enterococcus_faecalis	1052	3067	1268	4047	981	834	389	402	540	1	54	2097	2	1	798	709	0	0	823	3	840	1	561	810	1176	260	1360	1485	941	1893	916	1143	718	775	1312	76	1312	971	2393	3	0	1152
1158	d__Bacteria	p__Firmicutes	c__Bacilli	o__Lactobacillales	f__Enterococcaceae	g__Enterococcus	s__Enterococcus_faecium	1180	1806	2205	3218	1304	979	830	1035	1558	0	77	3121	4	1	1442	848	0	1	1698	0	2258	2	772	2522	2160	663	2556	2078	1572	2622	2904	1505	2464	2251	2643	144	1445	2268	3137	7	2	2401
1159	d__Bacteria	p__Firmicutes	c__Bacilli	o__Lactobacillales	f__Enterococcaceae	g__Enterococcus	s__Enterococcus_hirae	437	956	348	1272	244	343	60	51	107	0	12	738	1	0	555	519	0	3	946	2	357	0	438	76	163	62	769	494	279	1235	105	446	160	116	342	98	371	108	953	0	0	141
1160	d__Bacteria	p__Firmicutes	c__Bacilli	o__Lactobacillales	f__Enterococcaceae	g__Enterococcus	s__Enterococcus_mundtii	487	1089	385	1546	283	351	53	63	110	1	26	854	0	0	429	426	0	0	871	1	326	0	407	142	170	92	741	412	184	921	121	547	218	185	498	28	386	165	1366	2	0	115
1161	d__Bacteria	p__Firmicutes	c__Bacilli	o__Lactobacillales	f__Enterococcaceae	g__Enterococcus	s__Enterococcus_sp_7L76	14	27	27	40	7	6	5	3	3	0	1	41	0	0	10	18	0	0	80	0	19	0	9	6	7	5	51	52	11	81	11	33	9	3	59	14	1799	1	147	0	0	23
1162	d__Bacteria	p__Firmicutes	c__Bacilli	o__Lactobacillales	f__Enterococcaceae	g__Melissococcus		487	1061	420	1504	313	405	103	82	167	0	17	830	0	0	476	285	0	0	572	0	363	0	302	98	244	65	1001	545	271	1030	125	542	188	187	484	18	165	175	1062	1	0	172
1163	d__Bacteria	p__Firmicutes	c__Bacilli	o__Lactobacillales	f__Enterococcaceae	g__Melissococcus	s__Melissococcus_plutonius	487	1061	420	1504	313	405	103	82	167	0	17	830	0	0	476	285	0	0	572	0	363	0	302	98	244	65	1001	545	271	1030	125	542	188	187	484	18	165	175	1062	1	0	172
1164	d__Bacteria	p__Firmicutes	c__Bacilli	o__Lactobacillales	f__Enterococcaceae	g__Tetragenococcus		826	1742	668	2622	453	735	106	81	188	1	37	1508	0	0	705	666	0	2	1120	0	522	0	545	184	302	163	1676	747	346	1941	172	1161	281	217	681	33	561	223	2197	2	1	186
1165	d__Bacteria	p__Firmicutes	c__Bacilli	o__Lactobacillales	f__Enterococcaceae	g__Tetragenococcus	s__Tetragenococcus_halophilus	826	1742	668	2622	453	735	106	81	188	1	37	1508	0	0	705	666	0	2	1120	0	522	0	545	184	302	163	1676	747	346	1941	172	1161	281	217	681	33	561	223	2197	2	1	186
1166	d__Bacteria	p__Firmicutes	c__Bacilli	o__Lactobacillales	f__Lactobacillaceae			6836	14623	7102	26370	6026	6412	2101	1924	3143	7	278	14818	15	12	6212	3841	1	5	5535	11	6246	2	3653	4429	7252	3587	14593	8554	10029	14337	5885	9093	5762	4323	10418	698	32177	4593	13679	21	3	4931
1167	d__Bacteria	p__Firmicutes	c__Bacilli	o__Lactobacillales	f__Lactobacillaceae	g__Lactobacillus		5781	12590	6293	22815	5433	5548	1955	1776	2831	7	239	12912	13	12	5471	3283	0	5	4793	10	5572	1	3070	4231	6702	3433	12788	7339	9619	12195	5599	7594	5381	4001	9534	670	31319	4225	11686	19	3	4593
1168	d__Bacteria	p__Firmicutes	c__Bacilli	o__Lactobacillales	f__Lactobacillaceae	g__Lactobacillus	s__Lactobacillus_acidophilus	180	246	261	623	194	117	109	136	156	0	5	540	0	1	208	74	0	0	118	0	308	0	62	168	250	121	268	293	160	426	185	274	290	239	351	28	2299	204	367	0	0	209
1169	d__Bacteria	p__Firmicutes	c__Bacilli	o__Lactobacillales	f__Lactobacillaceae	g__Lactobacillus	s__Lactobacillus_amylovorus	28	59	62	131	27	27	17	33	24	1	2	175	0	0	98	13	0	0	25	0	72	0	19	44	36	42	47	52	69	73	33	50	84	31	104	8	5375	17	110	1	0	47
1170	d__Bacteria	p__Firmicutes	c__Bacilli	o__Lactobacillales	f__Lactobacillaceae	g__Lactobacillus	s__Lactobacillus_brevis	405	897	224	1226	179	305	46	57	83	0	24	804	1	0	277	203	0	0	232	1	226	0	147	94	159	31	405	364	101	496	43	511	123	86	339	18	249	185	873	1	0	108
1171	d__Bacteria	p__Firmicutes	c__Bacilli	o__Lactobacillales	f__Lactobacillaceae	g__Lactobacillus	s__Lactobacillus_buchneri	234	587	264	1123	201	167	54	46	74	0	6	443	0	1	196	111	0	0	199	0	162	0	133	81	162	67	277	299	82	348	104	193	133	98	255	10	258	106	338	1	0	117
1172	d__Bacteria	p__Firmicutes	c__Bacilli	o__Lactobacillales	f__Lactobacillaceae	g__Lactobacillus	s__Lactobacillus_casei	23	30	35	75	20	17	8	21	27	1	2	48	0	0	30	13	0	0	40	1	49	0	20	14	34	8	37	31	16	35	5	25	42	42	63	2	56	24	44	1	0	22
1173	d__Bacteria	p__Firmicutes	c__Bacilli	o__Lactobacillales	f__Lactobacillaceae	g__Lactobacillus	s__Lactobacillus_crispatus	109	155	112	265	70	115	39	35	86	0	5	320	0	2	240	622	0	0	801	1	154	1	406	97	121	51	134	140	98	201	79	176	82	89	178	44	525	110	518	0	0	73
1174	d__Bacteria	p__Firmicutes	c__Bacilli	o__Lactobacillales	f__Lactobacillaceae	g__Lactobacillus	s__Lactobacillus_delbrueckii	136	218	313	394	273	117	166	209	242	0	9	418	1	0	239	46	0	0	47	0	291	0	51	319	648	176	181	263	416	225	405	129	481	487	367	37	606	300	248	1	0	412
1175	d__Bacteria	p__Firmicutes	c__Bacilli	o__Lactobacillales	f__Lactobacillaceae	g__Lactobacillus	s__Lactobacillus_fermentum	82	97	115	180	76	50	57	91	109	0	4	237	0	2	111	38	0	0	81	0	142	0	45	137	244	72	154	137	138	158	170	142	146	145	188	35	711	199	220	0	0	147
1176	d__Bacteria	p__Firmicutes	c__Bacilli	o__Lactobacillales	f__Lactobacillaceae	g__Lactobacillus	s__Lactobacillus_gasseri	183	336	187	566	158	122	53	57	86	0	3	338	0	0	137	61	0	0	99	0	168	0	69	73	98	46	246	171	114	319	79	211	104	96	162	11	242	118	347	0	0	96
1177	d__Bacteria	p__Firmicutes	c__Bacilli	o__Lactobacillales	f__Lactobacillaceae	g__Lactobacillus	s__Lactobacillus_helveticus	121	242	178	531	149	83	58	42	99	0	8	246	0	1	122	72	0	0	112	1	161	0	75	95	166	60	200	218	147	221	118	205	113	121	292	28	2201	163	266	0	0	158
1178	d__Bacteria	p__Firmicutes	c__Bacilli	o__Lactobacillales	f__Lactobacillaceae	g__Lactobacillus	s__Lactobacillus_johnsonii	282	517	244	719	173	190	72	84	155	0	9	504	1	0	170	78	0	0	125	1	235	0	61	101	178	56	367	268	232	423	189	442	205	177	465	17	471	299	398	1	0	235
1179	d__Bacteria	p__Firmicutes	c__Bacilli	o__Lactobacillales	f__Lactobacillaceae	g__Lactobacillus	s__Lactobacillus_kefiranofaciens	83	268	219	2536	712	55	202	42	105	0	7	214	0	0	119	45	0	0	52	0	103	0	54	195	152	27	86	132	116	138	74	137	123	110	161	17	455	300	168	0	0	216
1180	d__Bacteria	p__Firmicutes	c__Bacilli	o__Lactobacillales	f__Lactobacillaceae	g__Lactobacillus	s__Lactobacillus_paracasei	0	0	1	6	1	1	2	0	0	0	0	0	0	0	1	0	0	0	0	0	1	0	0	0	4	0	2	2	0	0	1	0	1	0	2	0	6	0	2	0	0	0
1181	d__Bacteria	p__Firmicutes	c__Bacilli	o__Lactobacillales	f__Lactobacillaceae	g__Lactobacillus	s__Lactobacillus_plantarum	261	591	228	826	132	230	56	33	77	0	10	486	0	1	164	160	0	2	231	2	171	0	113	89	161	30	437	610	78	558	94	297	77	87	396	23	470	96	492	0	0	105
1182	d__Bacteria	p__Firmicutes	c__Bacilli	o__Lactobacillales	f__Lactobacillaceae	g__Lactobacillus	s__Lactobacillus_reuteri	521	1071	512	1674	425	401	159	170	259	0	25	1456	4	1	497	328	0	1	525	1	562	0	404	414	527	160	817	564	447	1107	380	949	498	459	784	65	2888	434	1302	3	1	486
1183	d__Bacteria	p__Firmicutes	c__Bacilli	o__Lactobacillales	f__Lactobacillaceae	g__Lactobacillus	s__Lactobacillus_rhamnosus	102	211	109	263	80	62	31	38	56	0	5	294	1	0	201	163	0	0	188	0	103	0	130	65	100	31	240	153	67	243	65	97	113	95	98	10	178	74	300	0	0	69
1184	d__Bacteria	p__Firmicutes	c__Bacilli	o__Lactobacillales	f__Lactobacillaceae	g__Lactobacillus	s__Lactobacillus_ruminis	767	1823	891	2951	808	1731	231	123	182	1	29	1546	2	1	444	127	0	0	140	0	645	0	118	1105	1944	1779	5299	1333	5910	2936	2421	603	1211	284	2506	89	120	315	672	1	0	720
1185	d__Bacteria	p__Firmicutes	c__Bacilli	o__Lactobacillales	f__Lactobacillaceae	g__Lactobacillus	s__Lactobacillus_sakei	431	693	381	1513	295	355	75	88	123	1	21	913	0	1	464	238	0	1	421	1	400	0	256	178	224	109	520	360	172	712	210	623	281	247	373	52	326	136	1168	0	1	164
1186	d__Bacteria	p__Firmicutes	c__Bacilli	o__Lactobacillales	f__Lactobacillaceae	g__Lactobacillus	s__Lactobacillus_salivarius	613	1294	574	1883	454	444	171	114	314	1	24	1252	0	0	483	301	0	0	528	0	513	0	376	326	487	177	1013	688	402	1175	276	726	405	346	702	37	279	431	1309	4	0	395
1187	d__Bacteria	p__Firmicutes	c__Bacilli	o__Lactobacillales	f__Lactobacillaceae	g__Lactobacillus	s__Lactobacillus_sanfranciscensis	271	603	249	852	175	199	59	49	109	0	8	541	1	0	245	103	0	0	148	1	233	0	92	77	180	45	406	221	108	520	122	421	155	136	256	19	197	111	557	0	0	104
1188	d__Bacteria	p__Firmicutes	c__Bacilli	o__Lactobacillales	f__Lactobacillaceae	g__Pediococcus		925	1802	720	3197	530	793	118	118	273	0	34	1731	2	0	645	484	1	0	607	0	581	1	430	138	437	136	1572	1058	351	1849	196	1344	320	256	713	24	773	323	1824	2	0	285
1189	d__Bacteria	p__Firmicutes	c__Bacilli	o__Lactobacillales	f__Lactobacillaceae	g__Pediococcus	s__Pediococcus_claussenii	154	285	194	478	115	115	38	42	112	0	8	342	0	0	152	67	1	0	71	0	167	0	53	71	170	50	251	224	107	299	90	159	107	102	260	9	433	163	304	0	0	140
1190	d__Bacteria	p__Firmicutes	c__Bacilli	o__Lactobacillales	f__Lactobacillaceae	g__Pediococcus	s__Pediococcus_pentosaceus	347	684	294	1006	198	302	54	66	139	0	16	675	1	0	276	362	0	0	442	0	251	1	280	47	211	73	803	613	172	922	86	346	147	107	315	3	269	137	781	0	0	124
1191	d__Bacteria	p__Firmicutes	c__Bacilli	o__Lactobacillales	f__Leuconostocaceae			1490	2710	1273	4267	925	1110	348	310	615	1	48	2865	5	1	1323	911	0	0	1170	7	1153	1	691	757	1158	377	2234	1511	709	2381	631	1773	998	887	1553	180	1631	843	2825	7	1	854
1192	d__Bacteria	p__Firmicutes	c__Bacilli	o__Lactobacillales	f__Leuconostocaceae	g__Leuconostoc		936	1512	777	2428	578	680	214	208	426	0	30	2100	4	1	950	706	0	0	877	6	822	1	511	555	710	239	1560	1005	489	1601	397	1143	640	537	1064	158	1299	650	1949	6	1	587
1193	d__Bacteria	p__Firmicutes	c__Bacilli	o__Lactobacillales	f__Leuconostocaceae	g__Leuconostoc	s__Leuconostoc_carnosum	117	329	131	375	96	82	22	43	89	0	10	342	3	0	261	139	0	0	186	1	167	0	90	68	136	28	165	143	70	181	78	181	111	92	184	60	88	105	293	0	0	102
1194	d__Bacteria	p__Firmicutes	c__Bacilli	o__Lactobacillales	f__Leuconostocaceae	g__Leuconostoc	s__Leuconostoc_citreum	148	163	80	291	69	106	16	20	34	0	3	435	0	0	213	326	0	0	355	0	121	0	210	54	59	35	187	109	61	212	43	154	58	62	166	32	248	67	356	3	0	65
1195	d__Bacteria	p__Firmicutes	c__Bacilli	o__Lactobacillales	f__Leuconostocaceae	g__Leuconostoc	s__Leuconostoc_gasicomitatum	70	99	63	149	50	50	13	13	44	0	2	158	1	0	90	31	0	0	56	0	67	0	37	20	30	12	122	79	45	136	37	63	39	28	64	3	77	30	235	0	0	21
1196	d__Bacteria	p__Firmicutes	c__Bacilli	o__Lactobacillales	f__Leuconostocaceae	g__Leuconostoc	s__Leuconostoc_gelidum	44	206	61	256	46	47	17	8	19	0	0	123	0	0	51	72	0	0	77	0	57	1	53	15	30	7	130	70	21	96	24	42	43	32	60	5	71	16	126	1	0	21
1197	d__Bacteria	p__Firmicutes	c__Bacilli	o__Lactobacillales	f__Leuconostocaceae	g__Leuconostoc	s__Leuconostoc_kimchii	12	11	11	14	7	9	3	1	4	0	1	15	0	0	6	7	0	0	9	0	11	0	5	6	12	2	79	40	4	41	14	26	11	7	53	9	93	3	20	0	0	5
1198	d__Bacteria	p__Firmicutes	c__Bacilli	o__Lactobacillales	f__Leuconostocaceae	g__Leuconostoc	s__Leuconostoc_mesenteroides	158	176	87	300	79	106	29	38	54	0	4	313	0	1	85	37	0	0	47	4	102	0	34	71	87	35	188	149	91	176	31	231	87	72	201	25	429	87	291	0	0	53
1199	d__Bacteria	p__Firmicutes	c__Bacilli	o__Lactobacillales	f__Leuconostocaceae	g__Leuconostoc	s__Leuconostoc_sp_C2	4	5	5	5	5	1	1	5	8	0	1	9	0	0	4	1	0	0	1	0	5	0	0	13	12	10	13	16	18	21	3	3	2	8	12	0	38	7	10	0	0	10
1200	d__Bacteria	p__Firmicutes	c__Bacilli	o__Lactobacillales	f__Leuconostocaceae	g__Oenococcus		189	368	170	540	92	164	51	38	69	0	9	386	1	0	168	101	0	0	154	0	168	0	84	101	178	51	238	155	80	299	95	267	140	114	143	15	195	70	470	0	0	99
1201	d__Bacteria	p__Firmicutes	c__Bacilli	o__Lactobacillales	f__Leuconostocaceae	g__Oenococcus	s__Oenococcus_oeni	189	368	170	540	92	164	51	38	69	0	9	386	1	0	168	101	0	0	154	0	168	0	84	101	178	51	238	155	80	299	95	267	140	114	143	15	195	70	470	0	0	99
1202	d__Bacteria	p__Firmicutes	c__Bacilli	o__Lactobacillales	f__Leuconostocaceae	g__Weissella		239	591	262	879	173	178	72	59	106	0	3	289	0	0	180	92	0	0	119	1	134	0	83	100	261	84	291	263	129	308	129	244	211	228	311	7	116	118	324	1	0	154
1203	d__Bacteria	p__Firmicutes	c__Bacilli	o__Lactobacillales	f__Leuconostocaceae	g__Weissella	s__Weissella_koreensis	239	591	262	879	173	178	72	59	106	0	3	289	0	0	180	92	0	0	119	1	134	0	83	100	261	84	291	263	129	308	129	244	211	228	311	7	116	118	324	1	0	154
1204	d__Bacteria	p__Firmicutes	c__Bacilli	o__Lactobacillales	f__Streptococcaceae			10244	23600	11246	32815	8697	8150	3728	5090	5556	14	486	22279	82	43	10911	6684	2	27	9798	47	12405	11	5723	15651	12940	4891	20927	12190	13546	33844	9882	13219	9648	8659	17924	5926	80911	9339	23140	43	11	9664
1205	d__Bacteria	p__Firmicutes	c__Bacilli	o__Lactobacillales	f__Streptococcaceae	g__Lactococcus		793	2045	1035	2580	621	597	244	210	460	1	44	1919	5	8	920	755	1	3	1187	33	824	3	608	515	570	318	1349	966	770	1668	425	1080	635	583	1073	308	33040	678	2222	5	3	583
1206	d__Bacteria	p__Firmicutes	c__Bacilli	o__Lactobacillales	f__Streptococcaceae	g__Lactococcus	s__Lactococcus_garvieae	258	300	233	562	122	218	57	55	112	1	19	635	1	1	251	285	0	0	438	0	245	0	244	171	120	68	468	304	133	555	98	386	131	164	321	19	3611	179	830	0	1	175
1207	d__Bacteria	p__Firmicutes	c__Bacilli	o__Lactobacillales	f__Streptococcaceae	g__Lactococcus	s__Lactococcus_lactis	504	1599	749	1879	469	359	179	145	334	0	24	1223	4	6	616	425	1	3	708	33	554	3	346	328	433	241	851	636	606	1085	308	668	485	402	718	286	28417	489	1333	5	2	397
1208	d__Bacteria	p__Firmicutes	c__Bacilli	o__Lactobacillales	f__Streptococcaceae	g__Streptococcus		9082	20752	9975	28888	7899	7243	3436	4835	5019	13	417	19552	77	34	9713	5831	1	24	8467	14	11352	8	5008	15075	12202	4512	19277	11050	12655	31743	9405	11577	8864	7989	16672	5558	40756	8562	20231	36	8	9014
1209	d__Bacteria	p__Firmicutes	c__Bacilli	o__Lactobacillales	f__Streptococcaceae	g__Streptococcus	s__Streptococcus_agalactiae	376	1125	399	1423	332	395	116	84	143	0	15	915	3	0	390	205	0	1	294	0	369	0	178	123	199	82	678	452	233	905	204	572	181	173	874	84	728	165	1002	0	1	163
1210	d__Bacteria	p__Firmicutes	c__Bacilli	o__Lactobacillales	f__Streptococcaceae	g__Streptococcus	s__Streptococcus_anginosus	205	416	246	630	178	158	91	104	109	0	8	490	8	0	210	109	0	0	153	1	249	1	95	202	275	112	320	319	199	477	158	260	227	248	378	48	586	235	338	1	0	214
1211	d__Bacteria	p__Firmicutes	c__Bacilli	o__Lactobacillales	f__Streptococcaceae	g__Streptococcus	s__Streptococcus_constellatus	125	216	152	325	108	85	67	83	120	0	3	251	1	0	184	58	0	1	121	0	194	0	65	128	225	55	133	144	116	164	171	90	164	144	156	37	205	107	216	0	0	153
1212	d__Bacteria	p__Firmicutes	c__Bacilli	o__Lactobacillales	f__Streptococcaceae	g__Streptococcus	s__Streptococcus_dysgalactiae	216	491	189	659	144	180	49	45	83	0	6	388	4	1	175	109	0	0	189	0	196	0	87	124	126	77	260	181	155	359	129	289	177	88	261	1059	650	118	419	2	0	92
1213	d__Bacteria	p__Firmicutes	c__Bacilli	o__Lactobacillales	f__Streptococcaceae	g__Streptococcus	s__Streptococcus_equi	237	356	230	540	165	177	71	105	135	1	11	609	13	0	330	480	0	0	605	0	250	0	325	199	199	107	260	248	183	351	160	304	232	224	239	96	460	159	838	0	0	197
1214	d__Bacteria	p__Firmicutes	c__Bacilli	o__Lactobacillales	f__Streptococcaceae	g__Streptococcus	s__Streptococcus_gallolyticus	176	373	126	451	119	114	40	55	82	0	9	312	1	1	162	168	0	0	165	0	166	0	71	271	136	59	857	201	205	1004	134	192	133	110	316	51	237	114	217	1	0	138
1215	d__Bacteria	p__Firmicutes	c__Bacilli	o__Lactobacillales	f__Streptococcaceae	g__Streptococcus	s__Streptococcus_gordonii	81	89	73	171	45	78	29	29	39	0	4	184	1	0	90	204	0	0	275	3	74	0	140	92	31	31	156	123	45	183	98	109	56	85	123	87	291	95	224	0	0	87
1216	d__Bacteria	p__Firmicutes	c__Bacilli	o__Lactobacillales	f__Streptococcaceae	g__Streptococcus	s__Streptococcus_infantarius	123	1781	285	1036	430	134	86	27	52	1	57	485	3	0	215	187	0	0	294	0	252	0	210	3766	150	171	2021	272	1446	5699	102	141	83	87	1503	63	1162	110	771	0	0	106
1217	d__Bacteria	p__Firmicutes	c__Bacilli	o__Lactobacillales	f__Streptococcaceae	g__Streptococcus	s__Streptococcus_iniae	379	701	275	1097	183	302	69	61	104	0	9	744	2	0	245	212	0	0	305	0	263	1	221	116	121	46	496	318	137	644	142	485	154	139	240	48	599	179	860	1	1	118
1218	d__Bacteria	p__Firmicutes	c__Bacilli	o__Lactobacillales	f__Streptococcaceae	g__Streptococcus	s__Streptococcus_intermedius	148	204	126	361	89	118	55	53	113	0	7	287	0	0	140	59	0	0	123	0	161	0	52	204	114	45	221	183	87	262	93	215	176	143	187	40	408	182	378	0	0	156
1219	d__Bacteria	p__Firmicutes	c__Bacilli	o__Lactobacillales	f__Streptococcaceae	g__Streptococcus	s__Streptococcus_lutetiensis	122	1311	188	766	357	91	72	54	82	2	31	370	1	0	164	66	0	1	90	0	189	0	64	2701	212	163	2273	207	1169	5632	119	157	175	147	1269	50	397	175	515	2	0	129
1220	d__Bacteria	p__Firmicutes	c__Bacilli	o__Lactobacillales	f__Streptococcaceae	g__Streptococcus	s__Streptococcus_macedonicus	1082	1973	635	3863	601	869	62	36	74	1	25	1309	0	0	343	188	0	1	288	0	310	0	232	100	77	33	1281	925	234	1906	45	1416	87	69	330	85	6800	76	1229	2	1	75
1221	d__Bacteria	p__Firmicutes	c__Bacilli	o__Lactobacillales	f__Streptococcaceae	g__Streptococcus	s__Streptococcus_mitis	125	197	116	376	90	112	30	39	70	1	6	351	3	4	126	66	0	5	95	0	118	0	40	67	82	61	237	204	115	297	46	238	101	78	147	309	219	81	291	3	1	59
1222	d__Bacteria	p__Firmicutes	c__Bacilli	o__Lactobacillales	f__Streptococcaceae	g__Streptococcus	s__Streptococcus_mutans	401	913	314	1251	263	304	93	104	136	0	5	835	4	1	331	200	0	0	290	1	306	0	173	141	255	62	667	424	219	765	151	516	216	191	370	47	818	168	930	3	0	198
1223	d__Bacteria	p__Firmicutes	c__Bacilli	o__Lactobacillales	f__Streptococcaceae	g__Streptococcus	s__Streptococcus_oligofermentans	95	243	136	369	75	95	61	55	55	0	6	291	0	0	103	68	0	0	108	0	145	0	70	96	94	54	248	157	110	300	122	143	160	145	177	85	308	117	249	1	0	156
1224	d__Bacteria	p__Firmicutes	c__Bacilli	o__Lactobacillales	f__Streptococcaceae	g__Streptococcus	s__Streptococcus_oralis	93	238	104	326	77	87	43	32	43	2	4	256	1	4	103	41	0	4	65	2	108	1	51	70	81	55	137	90	71	198	56	137	98	100	101	670	427	144	243	0	0	65
1225	d__Bacteria	p__Firmicutes	c__Bacilli	o__Lactobacillales	f__Streptococcaceae	g__Streptococcus	s__Streptococcus_parasanguinis	64	232	134	333	81	58	36	42	74	0	3	193	1	0	107	90	0	1	149	0	110	0	96	76	101	55	153	117	127	190	74	107	87	96	118	114	684	90	308	0	0	120
1226	d__Bacteria	p__Firmicutes	c__Bacilli	o__Lactobacillales	f__Streptococcaceae	g__Streptococcus	s__Streptococcus_parauberis	216	530	235	674	174	152	52	53	109	0	7	480	0	0	232	178	0	0	295	1	204	1	147	76	165	84	422	192	211	465	93	305	140	139	283	33	3061	119	480	0	0	121
1227	d__Bacteria	p__Firmicutes	c__Bacilli	o__Lactobacillales	f__Streptococcaceae	g__Streptococcus	s__Streptococcus_pasteurianus	152	272	94	341	90	96	32	27	45	0	4	181	0	0	120	96	0	1	127	0	100	0	66	115	62	59	578	98	197	515	66	199	107	74	219	18	214	68	154	1	0	77
1228	d__Bacteria	p__Firmicutes	c__Bacilli	o__Lactobacillales	f__Streptococcaceae	g__Streptococcus	s__Streptococcus_pneumoniae	204	874	265	934	266	206	99	81	126	0	9	426	6	4	188	107	0	2	199	0	229	0	101	222	175	65	465	378	201	559	129	417	198	149	1063	365	379	277	437	1	0	250
1229	d__Bacteria	p__Firmicutes	c__Bacilli	o__Lactobacillales	f__Streptococcaceae	g__Streptococcus	s__Streptococcus_pseudopneumoniae	109	173	79	254	93	83	37	36	48	1	4	217	0	1	126	123	0	1	157	0	112	1	100	104	100	33	141	103	49	176	39	96	119	134	80	147	346	88	252	1	0	95
1230	d__Bacteria	p__Firmicutes	c__Bacilli	o__Lactobacillales	f__Streptococcaceae	g__Streptococcus	s__Streptococcus_pyogenes	470	927	531	1248	421	375	267	270	340	0	13	874	4	1	548	270	0	0	397	0	674	0	234	729	1003	492	666	626	1164	819	585	603	604	547	1277	164	653	888	833	0	0	900
1231	d__Bacteria	p__Firmicutes	c__Bacilli	o__Lactobacillales	f__Streptococcaceae	g__Streptococcus	s__Streptococcus_salivarius	139	333	220	479	159	116	73	118	143	0	12	395	1	0	189	83	0	1	155	1	250	0	101	176	223	119	310	213	327	369	173	165	228	237	249	153	815	217	376	0	1	235
1232	d__Bacteria	p__Firmicutes	c__Bacilli	o__Lactobacillales	f__Streptococcaceae	g__Streptococcus	s__Streptococcus_sanguinis	63	151	115	233	62	53	42	63	88	0	2	134	0	6	89	30	0	0	48	0	112	0	27	120	114	59	148	104	88	126	125	81	126	125	157	122	304	113	142	0	0	170
1233	d__Bacteria	p__Firmicutes	c__Bacilli	o__Lactobacillales	f__Streptococcaceae	g__Streptococcus	s__Streptococcus_sp_I-G2	23	48	39	62	24	14	9	7	19	0	2	70	0	0	56	42	0	0	57	0	53	0	21	14	25	15	44	24	14	37	41	39	27	33	27	30	149	16	93	0	0	14
1234	d__Bacteria	p__Firmicutes	c__Bacilli	o__Lactobacillales	f__Streptococcaceae	g__Streptococcus	s__Streptococcus_sp_I-P16	47	91	43	154	33	26	10	19	14	1	2	75	0	1	31	7	0	0	17	0	36	0	14	16	21	8	79	47	33	67	20	48	30	27	39	44	200	10	81	0	0	22
1235	d__Bacteria	p__Firmicutes	c__Bacilli	o__Lactobacillales	f__Streptococcaceae	g__Streptococcus	s__Streptococcus_suis	1300	1629	1881	2799	1338	970	898	2177	1113	2	47	2940	5	0	2240	936	0	1	1174	3	3546	1	637	2158	5440	1409	1275	1726	3166	1932	3877	1151	2319	2129	2872	550	3228	2133	2859	5	0	2586
1236	d__Bacteria	p__Firmicutes	c__Bacilli	o__Lactobacillales	f__Streptococcaceae	g__Streptococcus	s__Streptococcus_thermophilus	150	293	270	470	132	130	61	77	114	0	10	471	1	3	276	169	0	1	316	1	218	0	189	157	227	79	294	248	277	444	121	174	231	189	201	240	7533	224	600	1	0	219
1237	d__Bacteria	p__Firmicutes	c__Bacilli	o__Lactobacillales	f__Streptococcaceae	g__Streptococcus	s__Streptococcus_uberis	302	613	226	863	181	239	53	63	109	0	12	653	0	0	246	176	0	0	277	0	222	1	136	101	168	60	415	327	175	698	98	437	152	154	309	38	687	129	606	2	0	108
1238	d__Bacteria	p__Firmicutes	c__Clostridia					106453	238516	239498	354505	203277	90789	143768	153197	209292	1212	5966	327424	1369	463	169326	18822	106	2918	20862	1747	244893	948	17502	332016	440297	238461	168874	241173	1214935	287791	249206	120264	398748	351266	357299	19295	136392	553091	228733	1289	157	414009
1239	d__Bacteria	p__Firmicutes	c__Clostridia	o__Clostridiales				102342	232765	233581	345205	198703	87705	140872	149885	204174	1208	5812	317266	1356	460	164001	17579	105	2913	19290	1740	237854	946	16524	326967	432092	235126	163780	235998	1208904	282135	242591	114675	391166	343873	348900	18725	134432	547628	222272	1268	154	407618
1240	d__Bacteria	p__Firmicutes	c__Clostridia	o__Clostridiales	f__Clostridiaceae			21977	46045	31433	56752	33993	18413	15114	21175	35547	1103	956	60496	1125	428	24891	3565	102	2864	4121	1641	34963	856	2811	21273	32755	12152	17942	22581	25811	21829	22975	24989	43827	35630	37732	3262	120141	40942	35634	1014	82	31354
1241	d__Bacteria	p__Firmicutes	c__Clostridia	o__Clostridiales	f__Clostridiaceae	g__Alkaliphilus		1239	1561	1370	2163	1025	892	529	628	882	3	32	2796	5	0	1442	248	0	1	321	1	1580	0	171	993	1605	665	1468	1266	957	1520	1262	1700	1778	1570	1786	94	497	994	1786	1	1	1138
1242	d__Bacteria	p__Firmicutes	c__Clostridia	o__Clostridiales	f__Clostridiaceae	g__Alkaliphilus	s__Alkaliphilus_metalliredigens	587	754	605	1028	450	415	189	268	392	1	15	1333	1	0	675	147	0	0	221	0	730	0	105	413	653	253	742	546	408	818	378	816	728	650	768	62	244	418	937	1	0	478
1243	d__Bacteria	p__Firmicutes	c__Clostridia	o__Clostridiales	f__Clostridiaceae	g__Alkaliphilus	s__Alkaliphilus_oremlandii	555	704	628	944	496	419	266	312	401	2	13	1217	4	0	623	81	0	1	90	1	691	0	57	455	786	351	670	637	484	645	702	767	875	762	896	29	246	485	704	0	0	560
1244	d__Bacteria	p__Firmicutes	c__Clostridia	o__Clostridiales	f__Clostridiaceae	g__Candidatus_Arthromitus		407	697	690	933	577	295	298	424	656	0	23	992	1	1	466	34	0	0	51	0	728	0	34	345	774	305	359	450	569	465	561	610	774	781	823	47	387	631	632	1	0	560
1245	d__Bacteria	p__Firmicutes	c__Clostridia	o__Clostridiales	f__Clostridiaceae	g__Candidatus_Arthromitus	s__Candidatus_Arthromitus_sp_SFB-mouse	195	290	254	378	238	130	112	141	260	0	8	396	1	0	174	15	0	0	29	0	264	0	22	154	287	120	142	206	283	223	189	338	317	296	369	17	181	287	265	1	0	265
1246	d__Bacteria	p__Firmicutes	c__Clostridia	o__Clostridiales	f__Clostridiaceae	g__Candidatus_Arthromitus	s__Candidatus_Arthromitus_sp_SFB-rat-Yit	124	248	216	319	195	106	96	140	219	0	7	352	0	1	158	14	0	0	10	0	272	0	7	96	200	62	126	149	140	161	182	167	252	258	281	18	141	198	236	0	0	169
1247	d__Bacteria	p__Firmicutes	c__Clostridia	o__Clostridiales	f__Clostridiaceae	g__Clostridium		20216	43554	29140	53368	32206	17105	14146	19962	33805	1098	895	56299	1118	427	22724	3261	102	2860	3731	1638	32357	855	2595	19758	30044	11041	16023	20724	24081	19721	20891	22548	40976	33012	34890	3096	119168	39120	32965	1011	81	29495
1248	d__Bacteria	p__Firmicutes	c__Clostridia	o__Clostridiales	f__Clostridiaceae	g__Clostridium	s__Clostridium_acetobutylicum	653	1194	1048	1644	966	552	475	602	962	0	26	1552	2	0	707	81	0	5	89	4	1047	2	66	600	1245	441	602	704	1065	691	975	750	1298	1244	1276	90	1194	1136	1033	2	0	1080
1249	d__Bacteria	p__Firmicutes	c__Clostridia	o__Clostridiales	f__Clostridiaceae	g__Clostridium	s__Clostridium_autoethanogenum	49	54	61	96	57	25	33	46	67	0	5	119	0	0	60	4	0	0	10	1	86	0	16	86	114	52	30	72	107	61	87	40	158	139	108	4	180	115	86	0	0	112
1250	d__Bacteria	p__Firmicutes	c__Clostridia	o__Clostridiales	f__Clostridiaceae	g__Clostridium	s__Clostridium_beijerinckii	968	2169	1258	2595	1713	815	644	909	1812	0	39	2643	3	0	980	150	0	3	160	3	1449	0	102	545	774	332	680	822	811	897	613	960	1863	1329	1463	171	28939	2136	1597	3	0	1295
1251	d__Bacteria	p__Firmicutes	c__Clostridia	o__Clostridiales	f__Clostridiaceae	g__Clostridium	s__Clostridium_botulinum	5009	10874	6148	12150	7479	4033	2724	4025	7634	986	180	12205	964	373	4716	646	89	2578	856	1478	6430	739	535	2540	3749	1449	3465	3593	3020	4267	2571	5327	7456	5662	6876	514	13893	7750	6744	853	62	4633
1252	d__Bacteria	p__Firmicutes	c__Clostridia	o__Clostridiales	f__Clostridiaceae	g__Clostridium	s__Clostridium_cellulolyticum	216	320	486	644	376	192	245	220	430	1	10	721	0	0	378	56	0	0	57	0	542	0	45	240	578	221	333	478	443	416	420	373	668	645	618	31	105	450	493	1	0	590
1253	d__Bacteria	p__Firmicutes	c__Clostridia	o__Clostridiales	f__Clostridiaceae	g__Clostridium	s__Clostridium_cellulovorans	852	1697	1244	2200	1377	709	579	957	1461	3	39	2381	7	1	1073	381	0	3	336	4	1538	0	215	850	1441	700	809	802	1434	867	905	942	1738	1401	1569	103	1910	1642	1540	5	1	1189
1254	d__Bacteria	p__Firmicutes	c__Clostridia	o__Clostridiales	f__Clostridiaceae	g__Clostridium	s__Clostridium_kluyveri	805	1430	2113	2487	1556	674	1178	1409	2025	2	43	2876	3	1	1328	210	0	7	263	3	2416	4	174	3785	3000	717	1101	2145	1532	1140	3001	1184	3490	3334	2885	177	713	3351	2202	4	0	3364
1255	d__Bacteria	p__Firmicutes	c__Clostridia	o__Clostridiales	f__Clostridiaceae	g__Clostridium	s__Clostridium_ljungdahlii	82	128	59	150	97	51	35	44	91	0	2	146	0	0	60	22	0	1	33	0	80	0	16	41	56	33	65	58	76	102	53	90	112	80	118	8	463	107	92	0	0	69
1256	d__Bacteria	p__Firmicutes	c__Clostridia	o__Clostridiales	f__Clostridiaceae	g__Clostridium	s__Clostridium_novyi	810	1412	900	1809	1022	571	406	526	973	60	20	1856	57	25	715	74	8	149	83	86	995	56	61	504	775	302	598	629	726	689	495	950	1104	871	961	111	643	1025	1069	73	6	762
1257	d__Bacteria	p__Firmicutes	c__Clostridia	o__Clostridiales	f__Clostridiaceae	g__Clostridium	s__Clostridium_pasteurianum	572	979	698	1299	736	407	358	440	798	1	20	1372	4	1	575	75	1	3	126	3	799	1	67	354	590	253	450	592	656	576	492	721	935	803	944	73	1231	1028	788	4	0	741
1258	d__Bacteria	p__Firmicutes	c__Clostridia	o__Clostridiales	f__Clostridiaceae	g__Clostridium	s__Clostridium_perfringens	2248	5675	2740	6200	3737	1892	1347	2167	3950	3	112	6835	11	0	2391	372	0	7	494	6	3170	3	332	1075	1461	697	1452	1722	1268	1752	996	2263	3977	2616	2737	317	2022	3390	3903	8	0	1915
1259	d__Bacteria	p__Firmicutes	c__Clostridia	o__Clostridiales	f__Clostridiaceae	g__Clostridium	s__Clostridium_saccharobutylicum	1363	3858	1882	4251	2795	1202	976	1653	2845	5	72	4255	7	2	1494	201	0	8	211	5	2257	4	140	797	1016	383	839	1144	997	1215	673	1285	2846	1924	2126	232	27450	3593	2217	5	3	1779
1260	d__Bacteria	p__Firmicutes	c__Clostridia	o__Clostridiales	f__Clostridiaceae	g__Clostridium	s__Clostridium_saccharoperbutylacetonicum	1328	3151	1873	3825	2366	1164	933	1301	2633	0	53	3764	5	3	1355	174	0	0	205	1	1996	2	159	853	1336	548	989	1105	1241	1315	903	1333	2496	1927	2192	188	30888	2825	2097	5	2	1721
1261	d__Bacteria	p__Firmicutes	c__Clostridia	o__Clostridiales	f__Clostridiaceae	g__Clostridium	s__Clostridium_sp_BNL11	233	320	567	705	397	178	281	313	491	0	12	737	1	0	465	43	0	1	55	0	661	0	37	394	675	253	225	466	599	284	489	334	837	742	684	34	200	594	547	1	1	722
1262	d__Bacteria	p__Firmicutes	c__Clostridia	o__Clostridiales	f__Clostridiaceae	g__Clostridium	s__Clostridium_sp_SY8519	1259	2873	2460	4047	2262	1503	1425	1634	1876	1	124	4597	3	1	1849	191	1	0	141	2	2491	1	183	3545	8225	2639	1276	2743	6589	1783	3377	1438	4834	4288	3672	510	175	3866	2507	3	1	4521
1263	d__Bacteria	p__Firmicutes	c__Clostridia	o__Clostridiales	f__Clostridiaceae	g__Clostridium	s__Clostridium_tetani	1159	1706	1216	2069	1165	895	479	628	1046	6	26	2254	6	5	939	97	0	19	131	8	1269	1	63	546	1125	454	1079	852	832	1207	821	1580	1261	1116	1651	65	926	1121	1309	8	2	906
1264	d__Bacteria	p__Firmicutes	c__Clostridia	o__Clostridiales	f__Clostridiales_Family_XI_Incertae_Sedis			1681	3202	2087	4361	1337	1221	547	550	795	0	42	2918	14	2	1274	144	0	0	230	2	1492	1	136	837	1268	640	2901	2212	1237	3716	1127	3365	1393	1285	7872	170	380	962	1883	1	0	1204
1265	d__Bacteria	p__Firmicutes	c__Clostridia	o__Clostridiales	f__Clostridiales_Family_XI_Incertae_Sedis	g__Anaerococcus		757	1840	1235	2615	668	566	249	214	286	0	21	1346	8	0	546	64	0	0	105	1	650	0	69	396	517	265	1702	1378	567	2299	481	1910	492	499	5758	59	130	458	934	1	0	503
1266	d__Bacteria	p__Firmicutes	c__Clostridia	o__Clostridiales	f__Clostridiales_Family_XI_Incertae_Sedis	g__Anaerococcus	s__Anaerococcus_prevotii	757	1840	1235	2615	668	566	249	214	286	0	21	1346	8	0	546	64	0	0	105	1	650	0	69	396	517	265	1702	1378	567	2299	481	1910	492	499	5758	59	130	458	934	1	0	503
1267	d__Bacteria	p__Firmicutes	c__Clostridia	o__Clostridiales	f__Clostridiales_Family_XI_Incertae_Sedis	g__Finegoldia		894	1343	838	1727	665	631	297	336	509	0	19	1541	6	2	713	79	0	0	122	1	830	1	66	439	751	374	1186	823	670	1383	646	1416	901	784	2050	111	249	503	930	0	0	701
1268	d__Bacteria	p__Firmicutes	c__Clostridia	o__Clostridiales	f__Clostridiales_Family_XI_Incertae_Sedis	g__Finegoldia	s__Finegoldia_magna	894	1343	838	1727	665	631	297	336	509	0	19	1541	6	2	713	79	0	0	122	1	830	1	66	439	751	374	1186	823	670	1383	646	1416	901	784	2050	111	249	503	930	0	0	701
1269	d__Bacteria	p__Firmicutes	c__Clostridia	o__Clostridiales	f__Clostridiales_Family_XVII_Incertae_Sedis			212	271	424	529	273	123	212	292	266	0	20	746	0	0	401	43	0	1	44	0	442	0	60	601	1178	344	313	447	480	354	606	259	515	667	456	57	42	401	389	3	0	582
1270	d__Bacteria	p__Firmicutes	c__Clostridia	o__Clostridiales	f__Clostridiales_Family_XVII_Incertae_Sedis	g__Sulfobacillus		31	42	80	107	64	12	48	26	58	0	3	110	0	0	56	7	0	0	1	0	93	0	14	131	121	43	37	90	46	39	121	55	81	105	103	4	9	67	75	1	0	96
1271	d__Bacteria	p__Firmicutes	c__Clostridia	o__Clostridiales	f__Clostridiales_Family_XVII_Incertae_Sedis	g__Sulfobacillus	s__Sulfobacillus_acidophilus	31	42	80	107	64	12	48	26	58	0	3	110	0	0	56	7	0	0	1	0	93	0	14	131	121	43	37	90	46	39	121	55	81	105	103	4	9	67	75	1	0	96
1272	d__Bacteria	p__Firmicutes	c__Clostridia	o__Clostridiales	f__Clostridiales_Family_XVII_Incertae_Sedis	g__Thermaerobacter		181	229	344	421	209	111	164	266	208	0	17	636	0	0	345	36	0	1	43	0	349	0	46	470	1057	301	276	357	434	315	485	204	434	562	353	53	33	334	314	2	0	486
1273	d__Bacteria	p__Firmicutes	c__Clostridia	o__Clostridiales	f__Clostridiales_Family_XVII_Incertae_Sedis	g__Thermaerobacter	s__Thermaerobacter_marianensis	181	229	344	421	209	111	164	266	208	0	17	636	0	0	345	36	0	1	43	0	349	0	46	470	1057	301	276	357	434	315	485	204	434	562	353	53	33	334	314	2	0	486
1274	d__Bacteria	p__Firmicutes	c__Clostridia	o__Clostridiales	f__Clostridiales_Family_XVIII_Incertae_Sedis			235	312	536	608	325	131	317	435	436	0	20	923	0	0	528	80	0	0	86	1	559	1	66	900	1761	608	390	540	801	505	873	264	926	1086	675	48	48	768	544	3	0	945
1275	d__Bacteria	p__Firmicutes	c__Clostridia	o__Clostridiales	f__Clostridiales_Family_XVIII_Incertae_Sedis	g__Symbiobacterium		235	312	536	608	325	131	317	435	436	0	20	923	0	0	528	80	0	0	86	1	559	1	66	900	1761	608	390	540	801	505	873	264	926	1086	675	48	48	768	544	3	0	945
1276	d__Bacteria	p__Firmicutes	c__Clostridia	o__Clostridiales	f__Clostridiales_Family_XVIII_Incertae_Sedis	g__Symbiobacterium	s__Symbiobacterium_thermophilum	235	312	536	608	325	131	317	435	436	0	20	923	0	0	528	80	0	0	86	1	559	1	66	900	1761	608	390	540	801	505	873	264	926	1086	675	48	48	768	544	3	0	945
1277	d__Bacteria	p__Firmicutes	c__Clostridia	o__Clostridiales	f__Eubacteriaceae			6006	18960	13978	24027	12715	5894	9273	8788	14508	8	423	18114	16	3	9158	970	0	2	1136	10	14918	4	972	21236	23183	11292	8313	23107	430677	45422	12962	6517	31480	25430	35018	1279	1022	85263	16666	26	3	36738
1278	d__Bacteria	p__Firmicutes	c__Clostridia	o__Clostridiales	f__Eubacteriaceae	g__Acetobacterium		225	371	401	658	315	172	185	219	327	1	10	553	1	1	314	37	0	1	56	0	433	0	56	327	485	233	345	306	339	296	390	334	598	519	394	35	98	339	455	0	0	417
1279	d__Bacteria	p__Firmicutes	c__Clostridia	o__Clostridiales	f__Eubacteriaceae	g__Acetobacterium	s__Acetobacterium_woodii	225	371	401	658	315	172	185	219	327	1	10	553	1	1	314	37	0	1	56	0	433	0	56	327	485	233	345	306	339	296	390	334	598	519	394	35	98	339	455	0	0	417
1280	d__Bacteria	p__Firmicutes	c__Clostridia	o__Clostridiales	f__Eubacteriaceae	g__Eubacterium		5639	18394	13460	23123	12325	5610	9056	8511	14106	7	405	17144	15	2	8660	914	0	1	1057	10	14326	4	894	20855	22519	10990	7898	22741	430237	45051	12482	5969	30747	24827	34501	1228	911	84846	16000	26	3	36251
1281	d__Bacteria	p__Firmicutes	c__Clostridia	o__Clostridiales	f__Eubacteriaceae	g__Eubacterium	s__Eubacterium_eligens	1318	2648	3620	4950	3181	1232	2397	2588	4434	2	79	5118	3	0	2523	210	0	0	172	4	4426	0	219	4522	6327	3158	2143	4400	11499	3758	3477	1602	7843	7457	6307	234	304	9218	3908	7	0	9350
1282	d__Bacteria	p__Firmicutes	c__Clostridia	o__Clostridiales	f__Eubacteriaceae	g__Eubacterium	s__Eubacterium_limosum	637	979	1595	1802	1143	534	837	1193	1160	2	29	2062	2	1	1322	198	0	0	256	0	1851	2	181	1798	3224	1900	775	1179	2592	1024	2690	730	2286	2323	1875	87	139	1702	1298	4	0	2042
1283	d__Bacteria	p__Firmicutes	c__Clostridia	o__Clostridiales	f__Eubacteriaceae	g__Eubacterium	s__Eubacterium_rectale	3652	14690	8181	16238	7904	3817	5760	4663	8421	3	294	9851	10	1	4772	503	0	1	623	6	7969	2	491	14406	12818	5858	4947	17000	415646	40160	6260	3592	20410	14825	26167	907	461	73636	10704	15	3	24610
1284	d__Bacteria	p__Firmicutes	c__Clostridia	o__Clostridiales	f__Heliobacteriaceae			225	302	622	639	453	156	368	556	548	1	14	837	2	0	528	42	0	0	41	2	715	0	47	916	1750	505	336	626	777	409	1037	263	1045	1202	826	46	76	779	532	2	3	1046
1285	d__Bacteria	p__Firmicutes	c__Clostridia	o__Clostridiales	f__Heliobacteriaceae	g__Heliobacterium		225	302	622	639	453	156	368	556	548	1	14	837	2	0	528	42	0	0	41	2	715	0	47	916	1750	505	336	626	777	409	1037	263	1045	1202	826	46	76	779	532	2	3	1046
1286	d__Bacteria	p__Firmicutes	c__Clostridia	o__Clostridiales	f__Heliobacteriaceae	g__Heliobacterium	s__Heliobacterium_modesticaldum	225	302	622	639	453	156	368	556	548	1	14	837	2	0	528	42	0	0	41	2	715	0	47	916	1750	505	336	626	777	409	1037	263	1045	1202	826	46	76	779	532	2	3	1046
1287	d__Bacteria	p__Firmicutes	c__Clostridia	o__Clostridiales	f__Lachnospiraceae			24919	71338	63049	97598	55006	23736	38280	35322	55704	31	1587	77753	76	8	39376	3754	0	12	3784	31	62795	25	3975	91248	121833	93389	41784	68190	480198	98331	61372	25408	121234	97742	94266	5404	3920	133770	60863	72	31	125752
1288	d__Bacteria	p__Firmicutes	c__Clostridia	o__Clostridiales	f__Lachnospiraceae	g__Blautia		6521	12336	13403	24815	12449	6480	7602	7392	10243	6	330	16251	16	1	7816	731	0	2	702	5	12601	8	736	27181	32977	49419	17404	17347	357756	60819	11806	6011	27295	20850	24369	1179	861	41271	12977	13	5	27606
1289	d__Bacteria	p__Firmicutes	c__Clostridia	o__Clostridiales	f__Lachnospiraceae	g__Blautia	s__Ruminococcus_obeum	2805	5835	6513	9668	5825	2232	3693	3671	4691	4	166	7509	10	1	3533	361	0	1	293	2	5801	4	332	10665	16970	8887	3737	6644	40672	6463	5849	2550	12109	9713	8481	608	420	12506	5999	6	2	11873
1290	d__Bacteria	p__Firmicutes	c__Clostridia	o__Clostridiales	f__Lachnospiraceae	g__Blautia	s__Ruminococcus_torques	3661	6431	6776	14993	6531	4216	3858	3656	5471	2	158	8610	6	0	4223	367	0	1	404	3	6730	4	397	16346	15804	40392	13606	10582	316495	54259	5889	3430	15005	10992	15741	560	438	28499	6894	7	3	15506
1291	d__Bacteria	p__Firmicutes	c__Clostridia	o__Clostridiales	f__Lachnospiraceae	g__Butyrivibrio		1680	3193	4735	5942	3956	1689	2817	3045	5043	2	129	6942	7	0	3610	245	0	0	208	3	5732	5	239	5038	7944	4109	2230	4756	9586	3490	5411	2163	9682	8570	6688	400	351	9024	4989	10	2	10409
1292	d__Bacteria	p__Firmicutes	c__Clostridia	o__Clostridiales	f__Lachnospiraceae	g__Butyrivibrio	s__Butyrivibrio_fibrisolvens	851	1419	2311	2809	1807	811	1327	1526	2449	1	51	3246	1	0	1759	124	0	0	94	1	2794	2	111	2334	3788	2042	1088	2299	4669	1729	2637	1092	4804	4322	3206	177	159	4261	2414	7	2	4624
1293	d__Bacteria	p__Firmicutes	c__Clostridia	o__Clostridiales	f__Lachnospiraceae	g__Butyrivibrio	s__Butyrivibrio_proteoclasticus	812	1739	2364	3065	2093	858	1464	1491	2527	1	75	3638	6	0	1813	118	0	0	113	2	2876	3	123	2672	4099	2015	1125	2424	4859	1725	2695	1048	4807	4183	3411	218	189	4702	2526	3	0	5700
1294	d__Bacteria	p__Firmicutes	c__Clostridia	o__Clostridiales	f__Lachnospiraceae	g__Cellulosilyticum		1020	1737	2453	3559	2094	876	1136	1830	2560	3	67	4260	2	0	2381	249	0	2	270	3	3147	2	209	1916	2999	1573	1274	1728	3493	1614	2215	1410	4165	3467	2678	142	385	2802	2604	4	3	3052
1295	d__Bacteria	p__Firmicutes	c__Clostridia	o__Clostridiales	f__Lachnospiraceae	g__Cellulosilyticum	s__Cellulosilyticum_lentocellum	1020	1737	2453	3559	2094	876	1136	1830	2560	3	67	4260	2	0	2381	249	0	2	270	3	3147	2	209	1916	2999	1573	1274	1728	3493	1614	2215	1410	4165	3467	2678	142	385	2802	2604	4	3	3052
1296	d__Bacteria	p__Firmicutes	c__Clostridia	o__Clostridiales	f__Lachnospiraceae	g__Coprococcus		5395	33102	14670	26599	12824	5604	7487	4397	10157	9	326	12088	14	3	5411	986	0	1	1135	2	8530	1	954	11716	15342	9464	6546	11952	27623	10375	6685	4176	18334	13317	15468	1186	499	20778	10415	12	5	21696
1297	d__Bacteria	p__Firmicutes	c__Clostridia	o__Clostridiales	f__Lachnospiraceae	g__Coprococcus	s__Coprococcus_catus	4253	30913	11924	22293	10327	4539	5026	2598	6844	5	256	8062	11	1	3378	393	0	1	456	2	5405	0	484	8595	10397	7589	5399	6240	22671	8541	3918	2816	12331	8070	10681	893	328	13182	7203	10	4	10267
1298	d__Bacteria	p__Firmicutes	c__Clostridia	o__Clostridiales	f__Lachnospiraceae	g__Coprococcus	s__Coprococcus_sp_ART55/1	1109	2133	2597	4168	2420	1036	2401	1747	3232	4	69	3898	3	2	1975	590	0	0	675	0	3022	1	462	3024	4737	1792	1099	5644	4771	1767	2719	1328	5788	5075	4659	287	165	7462	3133	2	1	11265
1299	d__Bacteria	p__Firmicutes	c__Clostridia	o__Clostridiales	f__Lachnospiraceae	g__Lachnoclostridium		4327	8611	12216	15692	10384	4165	8386	8788	11889	3	336	17799	14	1	9998	834	0	5	775	13	15689	7	906	22529	28960	13321	6062	13290	28872	8188	16982	5440	27505	24025	18270	1193	900	21587	13608	18	9	25593
1300	d__Bacteria	p__Firmicutes	c__Clostridia	o__Clostridiales	f__Lachnospiraceae	g__Lachnoclostridium	s__Clostridium_saccharolyticum	3254	6797	9083	11916	7868	3230	6719	6843	8753	2	284	13540	12	0	7632	633	0	5	605	11	12047	7	727	19330	23864	10619	4517	10342	22535	6001	13783	3835	21297	18565	14011	989	612	16105	10315	14	7	19677
1301	d__Bacteria	p__Firmicutes	c__Clostridia	o__Clostridiales	f__Lachnospiraceae	g__Lachnoclostridium	s__Lachnoclostridium_phytofermentans	1020	1757	3005	3653	2422	886	1591	1871	3013	1	49	4087	2	1	2251	194	0	0	167	2	3490	0	176	2991	4866	2581	1482	2802	6116	2094	3066	1550	5961	5189	4059	201	281	5251	3155	4	2	5631
1302	d__Bacteria	p__Firmicutes	c__Clostridia	o__Clostridiales	f__Lachnospiraceae	g__Roseburia		5029	10307	13197	17698	11158	3998	9219	8063	13223	6	311	16496	22	3	8129	584	0	2	576	1	13779	0	770	18531	28024	13001	7122	16237	45949	12099	14953	5070	29133	22989	22751	987	767	33553	13570	10	5	31981
1303	d__Bacteria	p__Firmicutes	c__Clostridia	o__Clostridiales	f__Lachnospiraceae	g__Roseburia	s__Roseburia_hominis	1778	3647	4830	6502	3921	1471	3290	2911	4686	2	122	6104	6	1	3074	223	0	1	242	0	4870	0	299	7174	10546	4617	2432	5580	12900	3964	5346	1786	10146	8349	7466	395	302	11314	4741	5	2	11072
1304	d__Bacteria	p__Firmicutes	c__Clostridia	o__Clostridiales	f__Lachnospiraceae	g__Roseburia	s__Roseburia_intestinalis	3004	6164	7806	10348	6719	2332	5495	4732	7930	4	176	9549	13	2	4614	329	0	1	301	1	8198	0	426	10460	16074	7697	4291	9850	31288	7555	8843	3021	17427	13362	14161	541	437	20506	8146	5	3	19037
1305	d__Bacteria	p__Firmicutes	c__Clostridia	o__Clostridiales	f__Oscillospiraceae			2971	5621	14790	14069	9214	2946	8241	11356	10915	8	187	14500	9	1	10707	458	1	1	417	2	13940	7	588	24140	31434	12476	4828	10576	17858	5219	24155	4344	20519	24554	15351	625	654	15581	9495	15	6	23139
1306	d__Bacteria	p__Firmicutes	c__Clostridia	o__Clostridiales	f__Oscillospiraceae	g__Oscillibacter		2971	5621	14790	14069	9214	2946	8241	11356	10915	8	187	14500	9	1	10707	458	1	1	417	2	13940	7	588	24140	31434	12476	4828	10576	17858	5219	24155	4344	20519	24554	15351	625	654	15581	9495	15	6	23139
1307	d__Bacteria	p__Firmicutes	c__Clostridia	o__Clostridiales	f__Oscillospiraceae	g__Oscillibacter	s__Oscillibacter_valericigenes	2971	5621	14790	14069	9214	2946	8241	11356	10915	8	187	14500	9	1	10707	458	1	1	417	2	13940	7	588	24140	31434	12476	4828	10576	17858	5219	24155	4344	20519	24554	15351	625	654	15581	9495	15	6	23139
1308	d__Bacteria	p__Firmicutes	c__Clostridia	o__Clostridiales	f__Peptococcaceae			2815	4240	5889	7861	4129	2133	3173	3945	4645	5	148	9184	5	2	5594	1934	0	3	2456	5	6810	6	1426	6510	9954	3837	3550	5270	6100	3877	7410	3676	8838	8842	7122	547	1078	5575	6444	19	3	7515
1309	d__Bacteria	p__Firmicutes	c__Clostridia	o__Clostridiales	f__Peptococcaceae	g__Candidatus_Desulforudis		74	91	153	201	89	51	82	99	85	0	5	225	0	0	128	15	0	0	10	0	145	0	8	288	409	155	124	187	206	141	205	107	193	262	170	14	12	136	135	1	0	219
1310	d__Bacteria	p__Firmicutes	c__Clostridia	o__Clostridiales	f__Peptococcaceae	g__Candidatus_Desulforudis	s__Candidatus_Desulforudis_audaxviator	74	91	153	201	89	51	82	99	85	0	5	225	0	0	128	15	0	0	10	0	145	0	8	288	409	155	124	187	206	141	205	107	193	262	170	14	12	136	135	1	0	219
1311	d__Bacteria	p__Firmicutes	c__Clostridia	o__Clostridiales	f__Peptococcaceae	g__Dehalobacter		232	310	376	498	256	165	236	253	328	0	16	629	0	1	345	63	0	0	89	0	439	1	55	393	698	253	294	309	458	360	481	314	611	585	528	46	85	365	395	1	0	517
1312	d__Bacteria	p__Firmicutes	c__Clostridia	o__Clostridiales	f__Peptococcaceae	g__Dehalobacter	s__Dehalobacter_sp_CF	104	94	37	92	21	50	7	8	8	0	0	94	0	1	40	8	0	0	10	0	36	0	9	14	29	9	87	33	16	121	18	100	15	16	67	5	44	6	52	0	0	14
1313	d__Bacteria	p__Firmicutes	c__Clostridia	o__Clostridiales	f__Peptococcaceae	g__Dehalobacter	s__Dehalobacter_sp_DCA	6	12	30	22	28	6	28	25	25	0	2	29	0	0	16	4	0	0	2	0	29	0	2	25	109	9	3	37	33	8	61	12	102	81	37	0	1	66	18	0	0	69
1314	d__Bacteria	p__Firmicutes	c__Clostridia	o__Clostridiales	f__Peptococcaceae	g__Desulfitobacterium		599	956	1485	1624	961	450	784	991	1130	0	31	2233	1	0	1280	938	0	1	1027	1	1621	1	549	1874	2506	955	728	1362	1492	856	1933	763	2211	2349	1872	98	217	1509	1713	6	1	1993
1315	d__Bacteria	p__Firmicutes	c__Clostridia	o__Clostridiales	f__Peptococcaceae	g__Desulfitobacterium	s__Desulfitobacterium_dehalogenans	148	292	367	408	247	126	210	231	322	0	6	693	0	0	317	103	0	0	137	0	423	1	93	668	579	170	180	389	257	199	495	173	581	610	591	36	45	453	478	1	1	568
1316	d__Bacteria	p__Firmicutes	c__Clostridia	o__Clostridiales	f__Peptococcaceae	g__Desulfitobacterium	s__Desulfitobacterium_dichloroeliminans	183	205	323	396	257	133	197	230	259	0	9	622	1	0	408	740	0	1	787	1	445	0	376	407	697	226	209	394	326	279	419	241	541	603	453	24	76	404	704	2	0	501
1317	d__Bacteria	p__Firmicutes	c__Clostridia	o__Clostridiales	f__Peptococcaceae	g__Desulfitobacterium	s__Desulfitobacterium_hafniense	164	330	466	507	290	121	218	291	309	0	11	547	0	0	327	69	0	0	80	0	449	0	54	455	643	318	208	342	581	234	541	226	577	584	447	22	83	358	327	1	0	475
1318	d__Bacteria	p__Firmicutes	c__Clostridia	o__Clostridiales	f__Peptococcaceae	g__Desulfosporosinus		549	646	745	1275	562	411	385	442	581	1	21	1433	2	1	981	416	0	1	593	1	1003	1	357	686	950	384	725	680	670	713	813	701	1170	1019	940	76	294	654	1135	2	0	918
1319	d__Bacteria	p__Firmicutes	c__Clostridia	o__Clostridiales	f__Peptococcaceae	g__Desulfosporosinus	s__Desulfosporosinus_acidiphilus	138	150	214	321	176	83	141	156	209	1	10	393	2	1	279	66	0	0	66	0	341	0	46	205	227	92	153	192	144	172	249	134	447	385	278	51	145	206	249	1	0	280
1320	d__Bacteria	p__Firmicutes	c__Clostridia	o__Clostridiales	f__Peptococcaceae	g__Desulfosporosinus	s__Desulfosporosinus_meridiei	102	116	234	262	155	72	109	129	187	0	2	346	0	0	224	92	0	0	97	1	267	0	58	252	313	127	207	186	195	187	199	171	352	301	297	9	31	186	250	0	0	217
1321	d__Bacteria	p__Firmicutes	c__Clostridia	o__Clostridiales	f__Peptococcaceae	g__Desulfosporosinus	s__Desulfosporosinus_orientis	157	183	197	341	151	142	100	101	131	0	4	363	0	0	278	170	0	1	275	0	260	1	156	179	336	109	157	195	269	194	234	187	269	232	262	11	99	214	308	1	0	283
1322	d__Bacteria	p__Firmicutes	c__Clostridia	o__Clostridiales	f__Peptococcaceae	g__Desulfotomaculum		942	1531	2102	2943	1556	695	1149	1440	1643	3	54	3120	0	0	1889	234	0	0	343	1	2381	3	203	2118	3656	1387	1149	1879	2274	1244	2547	1212	2982	3052	2349	227	334	2005	1996	7	2	2510
1323	d__Bacteria	p__Firmicutes	c__Clostridia	o__Clostridiales	f__Peptococcaceae	g__Desulfotomaculum	s__Desulfotomaculum_acetoxidans	242	481	447	882	331	178	218	232	276	0	13	557	0	0	406	59	0	0	111	0	462	2	56	379	687	262	232	360	530	295	389	318	666	537	445	24	79	377	421	0	0	494
1324	d__Bacteria	p__Firmicutes	c__Clostridia	o__Clostridiales	f__Peptococcaceae	g__Desulfotomaculum	s__Desulfotomaculum_carboxydivorans	127	160	246	313	188	84	158	194	222	0	6	413	0	0	236	23	0	0	36	0	337	0	16	283	427	146	145	269	220	155	360	134	385	390	329	29	49	266	286	0	1	327
1325	d__Bacteria	p__Firmicutes	c__Clostridia	o__Clostridiales	f__Peptococcaceae	g__Desulfotomaculum	s__Desulfotomaculum_gibsoniae	209	288	395	482	243	163	169	219	289	1	12	702	0	0	322	56	0	0	96	1	384	0	56	345	770	242	185	335	395	211	338	321	472	485	398	122	38	475	372	1	1	375
1326	d__Bacteria	p__Firmicutes	c__Clostridia	o__Clostridiales	f__Peptococcaceae	g__Desulfotomaculum	s__Desulfotomaculum_kuznetsovii	100	186	316	398	278	81	219	295	300	1	11	470	0	0	316	21	0	0	19	0	402	0	8	402	654	230	143	280	340	181	530	120	441	563	370	21	30	282	234	1	0	391
1327	d__Bacteria	p__Firmicutes	c__Clostridia	o__Clostridiales	f__Peptococcaceae	g__Desulfotomaculum	s__Desulfotomaculum_reducens	114	185	257	322	181	86	131	178	193	0	5	363	0	0	236	22	0	0	28	0	310	0	20	223	334	158	154	244	194	170	327	122	347	371	299	9	44	204	262	1	0	323
1328	d__Bacteria	p__Firmicutes	c__Clostridia	o__Clostridiales	f__Peptococcaceae	g__Desulfotomaculum	s__Desulfotomaculum_ruminis	123	172	363	432	252	77	201	242	285	1	3	441	0	0	271	43	0	0	45	0	356	1	39	381	628	262	245	335	430	185	434	154	540	541	405	12	87	332	322	4	0	491
1329	d__Bacteria	p__Firmicutes	c__Clostridia	o__Clostridiales	f__Peptococcaceae	g__Pelotomaculum		112	147	259	364	147	89	108	129	179	0	1	345	0	0	210	36	0	0	46	0	247	0	41	304	542	197	203	251	271	189	330	154	283	332	298	17	27	213	243	2	0	272
1330	d__Bacteria	p__Firmicutes	c__Clostridia	o__Clostridiales	f__Peptococcaceae	g__Pelotomaculum	s__Pelotomaculum_thermopropionicum	112	147	259	364	147	89	108	129	179	0	1	345	0	0	210	36	0	0	46	0	247	0	41	304	542	197	203	251	271	189	330	154	283	332	298	17	27	213	243	2	0	272
1331	d__Bacteria	p__Firmicutes	c__Clostridia	o__Clostridiales	f__Peptococcaceae	g__Syntrophobotulus		128	252	336	372	227	118	176	241	335	1	9	460	1	0	264	28	0	0	40	1	377	0	32	343	479	224	161	261	303	150	454	174	571	497	451	21	48	319	305	0	0	363
1332	d__Bacteria	p__Firmicutes	c__Clostridia	o__Clostridiales	f__Peptococcaceae	g__Syntrophobotulus	s__Syntrophobotulus_glycolicus	128	252	336	372	227	118	176	241	335	1	9	460	1	0	264	28	0	0	40	1	377	0	32	343	479	224	161	261	303	150	454	174	571	497	451	21	48	319	305	0	0	363
1333	d__Bacteria	p__Firmicutes	c__Clostridia	o__Clostridiales	f__Peptococcaceae	g__Thermincola		81	159	236	319	178	67	142	173	178	0	6	356	1	0	208	152	0	1	231	1	250	0	118	293	458	172	83	184	252	116	358	114	430	343	283	26	36	197	267	0	0	340
1334	d__Bacteria	p__Firmicutes	c__Clostridia	o__Clostridiales	f__Peptococcaceae	g__Thermincola	s__Thermincola_potens	81	159	236	319	178	67	142	173	178	0	6	356	1	0	208	152	0	1	231	1	250	0	118	293	458	172	83	184	252	116	358	114	430	343	283	26	36	197	267	0	0	340
1335	d__Bacteria	p__Firmicutes	c__Clostridia	o__Clostridiales	f__Peptostreptococcaceae			5573	12976	5133	13106	7590	4196	2746	3286	5370	6	364	19742	21	3	7255	1333	0	2	1578	5	6793	5	981	2772	4616	2304	4706	3800	3435	5291	3767	6003	7766	5369	6319	869	1298	5472	9496	23	2	4551
1336	d__Bacteria	p__Firmicutes	c__Clostridia	o__Clostridiales	f__Peptostreptococcaceae	g__Filifactor		551	682	733	1122	512	366	280	317	489	0	21	1248	9	0	550	81	0	0	104	1	717	0	66	442	781	395	470	480	793	546	636	555	888	757	722	75	167	556	774	0	0	600
1337	d__Bacteria	p__Firmicutes	c__Clostridia	o__Clostridiales	f__Peptostreptococcaceae	g__Filifactor	s__Filifactor_alocis	551	682	733	1122	512	366	280	317	489	0	21	1248	9	0	550	81	0	0	104	1	717	0	66	442	781	395	470	480	793	546	636	555	888	757	722	75	167	556	774	0	0	600
1338	d__Bacteria	p__Firmicutes	c__Clostridia	o__Clostridiales	f__Peptostreptococcaceae	g__Peptoclostridium		5008	12258	4374	11930	7045	3820	2452	2948	4843	6	341	18419	12	3	6669	1243	0	2	1473	4	6023	5	909	2306	3800	1885	4214	3299	2590	4721	3103	5423	6792	4554	5561	794	1121	4899	8674	23	2	3923
1339	d__Bacteria	p__Firmicutes	c__Clostridia	o__Clostridiales	f__Peptostreptococcaceae	g__Peptoclostridium	s__Clostridium_sticklandii	728	1041	642	1244	629	511	278	315	549	0	24	1922	2	0	670	96	0	0	119	1	842	1	70	353	610	364	1079	598	713	1629	560	885	785	649	800	42	451	626	923	3	0	525
1340	d__Bacteria	p__Firmicutes	c__Clostridia	o__Clostridiales	f__Peptostreptococcaceae	g__Peptoclostridium	s__Peptoclostridium_difficile	4261	11164	3715	10619	6377	3291	2157	2624	4277	6	317	16408	10	3	5978	1139	0	2	1344	3	5159	4	831	1932	3168	1515	3121	2689	1872	3073	2535	4506	5979	3891	4738	750	668	4247	7719	20	2	3384
1341	d__Bacteria	p__Firmicutes	c__Clostridia	o__Clostridiales	f__Ruminococcaceae			23734	46735	68048	87468	50024	18069	45058	44885	51465	25	1321	72647	60	9	43359	2946	1	14	2829	30	62003	30	3185	95407	143369	70269	57679	69387	169904	72483	72112	25349	101415	95518	99667	3796	3445	198578	52300	66	14	119616
1342	d__Bacteria	p__Firmicutes	c__Clostridia	o__Clostridiales	f__Ruminococcaceae	g__Ethanoligenens		882	1298	2491	2834	1603	655	1339	1678	1705	2	43	2943	1	0	1872	107	0	0	99	0	2635	3	132	2197	4465	2057	851	1449	2300	1007	3315	1088	3118	3437	2486	169	142	1595	1745	5	0	2494
1343	d__Bacteria	p__Firmicutes	c__Clostridia	o__Clostridiales	f__Ruminococcaceae	g__Ethanoligenens	s__Ethanoligenens_harbinense	882	1298	2491	2834	1603	655	1339	1678	1705	2	43	2943	1	0	1872	107	0	0	99	0	2635	3	132	2197	4465	2057	851	1449	2300	1007	3315	1088	3118	3437	2486	169	142	1595	1745	5	0	2494
1344	d__Bacteria	p__Firmicutes	c__Clostridia	o__Clostridiales	f__Ruminococcaceae	g__Faecalibacterium		5334	11814	21435	25205	14937	4731	20249	17124	14574	13	515	24217	23	3	15264	962	1	9	947	11	22344	5	1059	64204	73010	35813	39530	37868	68723	46501	29168	7395	33561	36674	51692	1299	1180	157357	17197	21	4	60412
1345	d__Bacteria	p__Firmicutes	c__Clostridia	o__Clostridiales	f__Ruminococcaceae	g__Faecalibacterium	s__Faecalibacterium_prausnitzii	5334	11814	21435	25205	14937	4731	20249	17124	14574	13	515	24217	23	3	15264	962	1	9	947	11	22344	5	1059	64204	73010	35813	39530	37868	68723	46501	29168	7395	33561	36674	51692	1299	1180	157357	17197	21	4	60412
1346	d__Bacteria	p__Firmicutes	c__Clostridia	o__Clostridiales	f__Ruminococcaceae	g__Ruminiclostridium		3809	5861	11570	15070	9198	2953	6955	7892	9329	4	194	13101	9	0	7882	533	0	2	573	4	11705	6	560	7737	15957	6852	3573	9070	17254	4173	12397	4595	15498	14837	14977	582	681	8990	8616	13	2	22214
1347	d__Bacteria	p__Firmicutes	c__Clostridia	o__Clostridiales	f__Ruminococcaceae	g__Ruminiclostridium	s__Clostridium_clariflavum	339	611	865	1070	627	285	422	512	726	0	9	1144	0	0	702	67	0	0	85	0	979	1	78	645	1310	602	373	595	1082	496	993	503	1155	1143	1172	27	113	802	802	3	0	907
1348	d__Bacteria	p__Firmicutes	c__Clostridia	o__Clostridiales	f__Ruminococcaceae	g__Ruminiclostridium	s__Clostridium_stercorarium	362	608	822	1134	603	298	402	497	613	0	15	1083	2	0	639	66	0	0	57	0	849	1	58	568	1215	522	398	577	728	514	947	504	1062	965	987	59	57	614	697	1	0	829
1349	d__Bacteria	p__Firmicutes	c__Clostridia	o__Clostridiales	f__Ruminococcaceae	g__Ruminiclostridium	s__Eubacterium_siraeum	2764	4133	8810	11791	7289	2065	5576	6240	7214	4	158	9682	7	0	5790	343	0	0	363	4	8849	3	368	5876	11868	5011	2365	7249	14368	2671	9225	3127	11959	11398	11761	440	432	6846	6346	9	2	19519
1350	d__Bacteria	p__Firmicutes	c__Clostridia	o__Clostridiales	f__Ruminococcaceae	g__Ruminiclostridium	s__Ruminiclostridium_thermocellum	263	391	796	809	529	224	446	505	610	0	9	913	0	0	537	49	0	2	59	0	781	1	45	551	1229	575	327	510	828	392	934	353	1071	1073	841	36	62	599	600	0	0	811
1351	d__Bacteria	p__Firmicutes	c__Clostridia	o__Clostridiales	f__Ruminococcaceae	g__Ruminococcus		13130	26789	30607	42363	23105	9248	15509	16955	24404	6	539	30317	23	5	16870	1263	0	3	1127	13	23347	15	1332	19676	47145	24089	13173	19925	79802	20171	25002	11620	46775	37996	28690	1649	1346	29230	23368	26	6	32608
1352	d__Bacteria	p__Firmicutes	c__Clostridia	o__Clostridiales	f__Ruminococcaceae	g__Ruminococcus	s__Ruminococcus_albus	1314	2155	5175	5767	4260	1153	3081	3675	4648	0	76	5519	5	0	3376	193	0	0	168	3	4519	4	210	3587	7751	3507	1412	3510	4635	1774	5313	1854	8461	8645	5981	241	249	3999	3552	2	2	6700
1353	d__Bacteria	p__Firmicutes	c__Clostridia	o__Clostridiales	f__Ruminococcaceae	g__Ruminococcus	s__Ruminococcus_bromii	6881	12907	14341	18648	8517	4407	5230	5784	10736	3	208	11519	9	1	6007	417	0	1	389	3	8480	5	422	3433	15284	8486	5324	6310	21957	8348	8497	5322	18614	10833	7478	550	497	7763	10025	11	2	7432
1354	d__Bacteria	p__Firmicutes	c__Clostridia	o__Clostridiales	f__Ruminococcaceae	g__Ruminococcus	s__Ruminococcus_champanellensis	1666	2590	5948	6697	5014	1419	4062	4949	5534	1	96	7032	5	1	4552	256	0	1	222	5	5858	5	300	4745	11010	4481	1763	4065	6062	2167	7144	2296	10115	10981	7245	370	280	4578	4468	5	1	8276
1355	d__Bacteria	p__Firmicutes	c__Clostridia	o__Clostridiales	f__Ruminococcaceae	g__Ruminococcus	s__Ruminococcus_sp_SR1/5	2999	8710	4360	10232	4760	2032	2696	1995	2896	2	142	5127	3	3	2373	297	0	1	250	2	3682	1	305	7363	11684	6984	4285	5513	46375	7475	3131	1848	8394	6289	7100	463	281	12292	4673	8	1	9228
1356	d__Bacteria	p__Firmicutes	c__Clostridia	o__Clostridiales	f__Syntrophomonadaceae			222	393	406	573	324	178	223	266	374	0	11	768	1	0	618	368	0	0	447	0	548	0	339	313	620	266	256	345	328	305	472	444	629	566	711	18	79	334	475	2	1	471
1357	d__Bacteria	p__Firmicutes	c__Clostridia	o__Clostridiales	f__Syntrophomonadaceae	g__Syntrophomonas		155	256	261	378	208	119	153	187	242	0	4	494	0	0	496	307	0	0	369	0	387	0	276	203	316	175	184	232	179	221	360	341	395	389	527	15	63	198	294	2	1	288
1358	d__Bacteria	p__Firmicutes	c__Clostridia	o__Clostridiales	f__Syntrophomonadaceae	g__Syntrophomonas	s__Syntrophomonas_wolfei	155	256	261	378	208	119	153	187	242	0	4	494	0	0	496	307	0	0	369	0	387	0	276	203	316	175	184	232	179	221	360	341	395	389	527	15	63	198	294	2	1	288
1359	d__Bacteria	p__Firmicutes	c__Clostridia	o__Clostridiales	f__Syntrophomonadaceae	g__Syntrophothermus		42	72	118	136	101	32	62	72	113	0	5	153	0	0	75	34	0	0	58	0	115	0	45	105	272	76	48	93	129	61	103	67	203	169	153	3	11	109	109	0	0	171
1360	d__Bacteria	p__Firmicutes	c__Clostridia	o__Clostridiales	f__Syntrophomonadaceae	g__Syntrophothermus	s__Syntrophothermus_lipocalidus	42	72	118	136	101	32	62	72	113	0	5	153	0	0	75	34	0	0	58	0	115	0	45	105	272	76	48	93	129	61	103	67	203	169	153	3	11	109	109	0	0	171
1361	d__Bacteria	p__Firmicutes	c__Clostridia	o__Clostridiales		g__Gottschalkia		1557	2079	904	1742	862	1032	336	364	626	1	28	2012	2	0	826	85	0	6	135	0	1088	1	89	448	673	293	1178	668	565	1307	604	1851	999	794	1047	40	453	631	1047	0	0	600
1362	d__Bacteria	p__Firmicutes	c__Clostridia	o__Clostridiales		g__Gottschalkia	s__Gottschalkia_acidurici	1557	2079	904	1742	862	1032	336	364	626	1	28	2012	2	0	826	85	0	6	135	0	1088	1	89	448	673	293	1178	668	565	1307	604	1851	999	794	1047	40	453	631	1047	0	0	600
1363	d__Bacteria	p__Firmicutes	c__Clostridia	o__Clostridiales			s__butyrate-producing_bacterium_SS3/4	1410	3239	5080	6736	4806	1239	4318	3243	4603	7	115	6751	9	0	3275	244	0	1	335	2	5604	2	350	31340	12088	5777	7912	7365	12255	4100	5998	1759	11199	9992	9694	352	286	17061	5382	5	0	12790
1364	d__Bacteria	p__Firmicutes	c__Clostridia	o__Clostridiales			s__butyrate-producing_bacterium_SSC/2	1655	3831	3632	5881	3475	1473	1946	2178	3541	1	91	5153	2	0	2454	209	0	0	182	2	4196	0	194	5821	7822	5180	3047	4301	17511	7015	3377	1674	8267	6508	6448	382	271	13916	4312	5	5	11231
1365	d__Bacteria	p__Firmicutes	c__Clostridia	o__Clostridiales			s__Clostridiales_genomosp_BVAB3	367	495	989	1175	738	334	523	668	779	0	15	1426	1	0	866	426	0	0	505	0	1111	1	258	779	1017	632	608	726	845	657	1379	864	1405	1467	1802	132	93	761	984	1	0	1000
1366	d__Bacteria	p__Firmicutes	c__Clostridia	o__Halanaerobiales				1099	1347	997	1985	845	698	431	435	883	1	20	1982	4	2	938	267	1	1	419	1	1141	0	241	640	1119	420	1377	1037	942	1390	953	1380	1171	1046	1588	71	611	906	1268	7	0	910
1367	d__Bacteria	p__Firmicutes	c__Clostridia	o__Halanaerobiales	f__Halanaerobiaceae			614	811	598	1216	519	403	250	262	549	1	16	1167	2	1	602	173	0	0	274	0	709	0	140	386	630	248	778	647	548	744	595	842	726	619	950	34	348	524	714	6	0	531
1368	d__Bacteria	p__Firmicutes	c__Clostridia	o__Halanaerobiales	f__Halanaerobiaceae	g__Halanaerobium		528	737	513	1050	451	341	213	215	454	1	11	989	2	1	532	166	0	0	267	0	615	0	134	304	524	213	636	546	462	610	438	743	625	514	791	28	322	439	611	4	0	428
1369	d__Bacteria	p__Firmicutes	c__Clostridia	o__Halanaerobiales	f__Halanaerobiaceae	g__Halanaerobium	s__Halanaerobium_hydrogeniformans	225	324	204	462	161	150	86	89	199	1	8	407	1	0	172	57	0	0	87	0	225	0	42	112	214	73	292	253	201	248	180	325	228	150	244	4	87	163	273	3	0	167
1370	d__Bacteria	p__Firmicutes	c__Clostridia	o__Halanaerobiales	f__Halanaerobiaceae	g__Halanaerobium	s__Halanaerobium_praevalens	274	365	268	516	260	184	94	100	227	0	3	501	1	1	320	103	0	0	179	0	323	0	92	164	286	135	332	274	245	357	196	376	291	250	474	23	231	262	300	1	0	232
1371	d__Bacteria	p__Firmicutes	c__Clostridia	o__Halanaerobiales	f__Halanaerobiaceae	g__Halothermothrix		75	64	83	159	65	58	36	47	95	0	4	172	0	0	69	7	0	0	7	0	88	0	6	80	103	34	133	98	86	126	155	91	97	104	156	6	26	83	101	2	0	101
1372	d__Bacteria	p__Firmicutes	c__Clostridia	o__Halanaerobiales	f__Halanaerobiaceae	g__Halothermothrix	s__Halothermothrix_orenii	75	64	83	159	65	58	36	47	95	0	4	172	0	0	69	7	0	0	7	0	88	0	6	80	103	34	133	98	86	126	155	91	97	104	156	6	26	83	101	2	0	101
1373	d__Bacteria	p__Firmicutes	c__Clostridia	o__Halanaerobiales	f__Halobacteroidaceae			450	519	383	752	318	270	173	159	321	0	3	770	2	1	316	94	1	1	144	1	409	0	100	246	479	161	558	382	376	610	350	492	425	418	607	36	263	365	521	1	0	354
1374	d__Bacteria	p__Firmicutes	c__Clostridia	o__Halanaerobiales	f__Halobacteroidaceae	g__Acetohalobium		176	169	149	279	116	95	65	67	138	0	0	284	1	0	115	42	0	1	57	0	158	0	54	81	195	71	187	121	162	205	150	158	172	168	235	12	28	148	167	0	0	117
1375	d__Bacteria	p__Firmicutes	c__Clostridia	o__Halanaerobiales	f__Halobacteroidaceae	g__Acetohalobium	s__Acetohalobium_arabaticum	176	169	149	279	116	95	65	67	138	0	0	284	1	0	115	42	0	1	57	0	158	0	54	81	195	71	187	121	162	205	150	158	172	168	235	12	28	148	167	0	0	117
1376	d__Bacteria	p__Firmicutes	c__Clostridia	o__Halanaerobiales	f__Halobacteroidaceae	g__Halobacteroides		269	333	234	461	194	168	107	91	183	0	3	472	1	1	197	52	1	0	85	1	248	0	45	159	274	88	366	258	213	403	198	323	250	249	368	24	235	214	352	1	0	233
1377	d__Bacteria	p__Firmicutes	c__Clostridia	o__Halanaerobiales	f__Halobacteroidaceae	g__Halobacteroides	s__Halobacteroides_halobius	269	333	234	461	194	168	107	91	183	0	3	472	1	1	197	52	1	0	85	1	248	0	45	159	274	88	366	258	213	403	198	323	250	249	368	24	235	214	352	1	0	233
1378	d__Bacteria	p__Firmicutes	c__Clostridia	o__Natranaerobiales				108	141	157	224	162	103	70	91	201	0	4	300	0	0	144	13	0	0	33	0	217	0	23	108	268	95	118	155	194	141	137	174	214	196	236	18	45	140	209	1	0	162
1379	d__Bacteria	p__Firmicutes	c__Clostridia	o__Natranaerobiales	f__Natranaerobiaceae			108	141	157	224	162	103	70	91	201	0	4	300	0	0	144	13	0	0	33	0	217	0	23	108	268	95	118	155	194	141	137	174	214	196	236	18	45	140	209	1	0	162
1380	d__Bacteria	p__Firmicutes	c__Clostridia	o__Natranaerobiales	f__Natranaerobiaceae	g__Natranaerobius		108	141	157	224	162	103	70	91	201	0	4	300	0	0	144	13	0	0	33	0	217	0	23	108	268	95	118	155	194	141	137	174	214	196	236	18	45	140	209	1	0	162
1381	d__Bacteria	p__Firmicutes	c__Clostridia	o__Natranaerobiales	f__Natranaerobiaceae	g__Natranaerobius	s__Natranaerobius_thermophilus	108	141	157	224	162	103	70	91	201	0	4	300	0	0	144	13	0	0	33	0	217	0	23	108	268	95	118	155	194	141	137	174	214	196	236	18	45	140	209	1	0	162
1382	d__Bacteria	p__Firmicutes	c__Clostridia	o__Thermoanaerobacterales				2394	3535	3985	5988	3018	1906	1978	2299	3394	2	109	6655	8	1	3573	912	0	4	1077	6	4769	2	671	3682	5917	2368	3121	3490	4272	3626	4557	3435	5281	5167	5640	413	1146	3855	4276	13	3	4609
1383	d__Bacteria	p__Firmicutes	c__Clostridia	o__Thermoanaerobacterales	f__Thermoanaerobacteraceae			1155	1748	1756	2825	1289	941	817	954	1288	1	40	3078	5	0	1490	190	0	0	262	2	1944	0	174	1732	2700	1031	1613	1682	1850	1946	2005	1762	2051	2098	2717	176	446	1521	1835	8	1	1900
1384	d__Bacteria	p__Firmicutes	c__Clostridia	o__Thermoanaerobacterales	f__Thermoanaerobacteraceae	g__Ammonifex		32	78	108	142	71	34	73	107	86	0	4	186	0	0	114	8	0	0	5	0	127	0	6	204	194	80	74	108	153	79	193	52	169	170	162	15	21	114	94	2	0	168
1385	d__Bacteria	p__Firmicutes	c__Clostridia	o__Thermoanaerobacterales	f__Thermoanaerobacteraceae	g__Ammonifex	s__Ammonifex_degensii	32	78	108	142	71	34	73	107	86	0	4	186	0	0	114	8	0	0	5	0	127	0	6	204	194	80	74	108	153	79	193	52	169	170	162	15	21	114	94	2	0	168
1386	d__Bacteria	p__Firmicutes	c__Clostridia	o__Thermoanaerobacterales	f__Thermoanaerobacteraceae	g__Caldanaerobacter		61	105	111	191	108	61	58	62	103	0	1	235	0	0	130	31	0	0	41	0	139	0	30	95	173	65	128	114	99	140	149	110	132	130	162	56	62	92	141	0	0	103
1387	d__Bacteria	p__Firmicutes	c__Clostridia	o__Thermoanaerobacterales	f__Thermoanaerobacteraceae	g__Caldanaerobacter	s__Caldanaerobacter_subterraneus	61	105	111	191	108	61	58	62	103	0	1	235	0	0	130	31	0	0	41	0	139	0	30	95	173	65	128	114	99	140	149	110	132	130	162	56	62	92	141	0	0	103
1388	d__Bacteria	p__Firmicutes	c__Clostridia	o__Thermoanaerobacterales	f__Thermoanaerobacteraceae	g__Carboxydothermus		44	65	95	138	84	34	73	67	108	0	2	202	0	0	93	6	0	0	4	0	169	0	6	162	136	64	70	130	77	59	138	61	158	150	184	6	29	191	132	0	0	178
1389	d__Bacteria	p__Firmicutes	c__Clostridia	o__Thermoanaerobacterales	f__Thermoanaerobacteraceae	g__Carboxydothermus	s__Carboxydothermus_hydrogenoformans	44	65	95	138	84	34	73	67	108	0	2	202	0	0	93	6	0	0	4	0	169	0	6	162	136	64	70	130	77	59	138	61	158	150	184	6	29	191	132	0	0	178
1390	d__Bacteria	p__Firmicutes	c__Clostridia	o__Thermoanaerobacterales	f__Thermoanaerobacteraceae	g__Moorella		98	146	328	342	207	91	160	248	225	0	9	421	2	0	296	19	0	0	30	0	358	0	28	466	914	339	207	271	459	218	523	121	444	481	380	20	22	255	275	0	0	423
1391	d__Bacteria	p__Firmicutes	c__Clostridia	o__Thermoanaerobacterales	f__Thermoanaerobacteraceae	g__Moorella	s__Moorella_thermoacetica	98	146	328	342	207	91	160	248	225	0	9	421	2	0	296	19	0	0	30	0	358	0	28	466	914	339	207	271	459	218	523	121	444	481	380	20	22	255	275	0	0	423
1392	d__Bacteria	p__Firmicutes	c__Clostridia	o__Thermoanaerobacterales	f__Thermoanaerobacteraceae	g__Tepidanaerobacter		378	579	335	784	265	323	122	131	210	0	8	621	1	0	277	58	0	0	109	0	346	0	55	215	307	145	456	324	216	539	331	453	242	319	590	24	87	165	394	2	0	235
1393	d__Bacteria	p__Firmicutes	c__Clostridia	o__Thermoanaerobacterales	f__Thermoanaerobacteraceae	g__Tepidanaerobacter	s__Tepidanaerobacter_acetatoxydans	378	579	335	784	265	323	122	131	210	0	8	621	1	0	277	58	0	0	109	0	346	0	55	215	307	145	456	324	216	539	331	453	242	319	590	24	87	165	394	2	0	235
1394	d__Bacteria	p__Firmicutes	c__Clostridia	o__Thermoanaerobacterales	f__Thermoanaerobacteraceae	g__Thermacetogenium		90	117	186	250	117	86	64	85	108	0	6	283	0	0	137	8	0	0	12	0	159	0	6	176	316	97	193	237	166	251	151	331	206	216	404	16	47	144	176	2	0	195
1395	d__Bacteria	p__Firmicutes	c__Clostridia	o__Thermoanaerobacterales	f__Thermoanaerobacteraceae	g__Thermacetogenium	s__Thermacetogenium_phaeum	90	117	186	250	117	86	64	85	108	0	6	283	0	0	137	8	0	0	12	0	159	0	6	176	316	97	193	237	166	251	151	331	206	216	404	16	47	144	176	2	0	195
1396	d__Bacteria	p__Firmicutes	c__Clostridia	o__Thermoanaerobacterales	f__Thermoanaerobacteraceae	g__Thermoanaerobacter		440	635	558	926	410	293	248	232	408	1	9	1072	2	0	411	53	0	0	55	2	595	0	43	376	609	216	453	463	623	596	452	603	634	581	770	37	173	527	581	2	1	550
1397	d__Bacteria	p__Firmicutes	c__Clostridia	o__Thermoanaerobacterales	f__Thermoanaerobacteraceae	g__Thermoanaerobacter	s__Thermoanaerobacter_italicus	28	44	43	58	30	22	28	15	36	0	2	83	0	0	36	0	0	0	2	0	45	0	1	23	72	16	18	38	47	29	31	31	40	44	65	1	7	39	35	0	0	50
1398	d__Bacteria	p__Firmicutes	c__Clostridia	o__Thermoanaerobacterales	f__Thermoanaerobacteraceae	g__Thermoanaerobacter	s__Thermoanaerobacter_mathranii	16	27	26	41	21	11	15	18	21	0	0	51	0	0	11	2	0	0	7	0	31	0	1	17	41	7	18	29	23	19	31	14	35	38	33	1	17	35	26	0	0	30
1399	d__Bacteria	p__Firmicutes	c__Clostridia	o__Thermoanaerobacterales	f__Thermoanaerobacteraceae	g__Thermoanaerobacter	s__Thermoanaerobacter_pseudethanolicus	0	0	0	0	0	0	0	0	1	0	0	0	0	0	0	0	0	0	0	0	0	0	0	0	0	0	1	0	0	0	0	0	0	0	0	0	0	0	0	0	0	0
1400	d__Bacteria	p__Firmicutes	c__Clostridia	o__Thermoanaerobacterales	f__Thermoanaerobacteraceae	g__Thermoanaerobacter	s__Thermoanaerobacter_wiegelii	62	67	73	97	72	27	36	24	56	0	1	188	0	0	45	5	0	0	4	2	70	0	4	27	73	17	47	39	46	69	65	71	70	78	98	12	37	71	61	0	0	58
1401	d__Bacteria	p__Firmicutes	c__Clostridia	o__Thermoanaerobacterales	f__Thermoanaerobacterales_Family_III_Incertae_Sedis			1044	1437	1767	2571	1393	799	904	1012	1580	0	56	2910	3	0	1579	622	0	4	670	3	2195	2	401	1482	2495	1032	1283	1495	2006	1477	1948	1383	2533	2399	2345	193	602	1931	1942	4	2	2109
1402	d__Bacteria	p__Firmicutes	c__Clostridia	o__Thermoanaerobacterales	f__Thermoanaerobacterales_Family_III_Incertae_Sedis	g__Caldicellulosiruptor		482	602	821	1155	624	353	401	445	786	0	32	1228	0	0	688	141	0	1	140	1	1021	2	106	527	1059	442	643	707	835	692	870	653	1057	1015	1163	36	229	968	800	3	1	995
1403	d__Bacteria	p__Firmicutes	c__Clostridia	o__Thermoanaerobacterales	f__Thermoanaerobacterales_Family_III_Incertae_Sedis	g__Caldicellulosiruptor	s__Caldicellulosiruptor_bescii	26	49	42	81	32	20	20	10	36	0	4	93	0	0	38	26	0	0	26	0	62	0	20	14	44	10	38	24	28	51	47	31	51	46	44	0	5	37	61	0	0	44
1404	d__Bacteria	p__Firmicutes	c__Clostridia	o__Thermoanaerobacterales	f__Thermoanaerobacterales_Family_III_Incertae_Sedis	g__Caldicellulosiruptor	s__Caldicellulosiruptor_hydrothermalis	56	48	59	78	50	34	27	27	48	0	3	143	0	0	68	9	0	1	7	0	81	0	6	43	99	42	53	58	68	62	86	59	95	89	95	7	17	59	72	1	1	97
1405	d__Bacteria	p__Firmicutes	c__Clostridia	o__Thermoanaerobacterales	f__Thermoanaerobacterales_Family_III_Incertae_Sedis	g__Caldicellulosiruptor	s__Caldicellulosiruptor_kristjanssonii	8	24	37	26	17	3	9	13	25	0	1	38	0	0	20	1	0	0	2	0	27	0	4	6	12	6	16	15	16	9	23	13	21	27	23	0	5	18	16	1	0	15
1406	d__Bacteria	p__Firmicutes	c__Clostridia	o__Thermoanaerobacterales	f__Thermoanaerobacterales_Family_III_Incertae_Sedis	g__Caldicellulosiruptor	s__Caldicellulosiruptor_kronotskyensis	22	33	41	41	30	12	25	25	39	0	2	42	0	0	22	0	0	0	4	0	44	0	3	34	51	21	19	42	52	22	34	28	46	46	58	4	10	53	34	0	0	63
1407	d__Bacteria	p__Firmicutes	c__Clostridia	o__Thermoanaerobacterales	f__Thermoanaerobacterales_Family_III_Incertae_Sedis	g__Caldicellulosiruptor	s__Caldicellulosiruptor_lactoaceticus	19	21	13	25	13	14	11	5	20	0	0	32	0	0	10	0	0	0	0	0	20	0	4	18	23	5	12	19	12	14	10	27	38	24	27	1	17	26	22	0	0	30
1408	d__Bacteria	p__Firmicutes	c__Clostridia	o__Thermoanaerobacterales	f__Thermoanaerobacterales_Family_III_Incertae_Sedis	g__Caldicellulosiruptor	s__Caldicellulosiruptor_obsidiansis	35	27	77	95	46	26	41	34	62	0	1	110	0	0	43	6	0	0	3	1	89	0	0	29	68	36	73	57	59	44	58	73	91	93	159	3	8	77	49	0	0	89
1409	d__Bacteria	p__Firmicutes	c__Clostridia	o__Thermoanaerobacterales	f__Thermoanaerobacterales_Family_III_Incertae_Sedis	g__Caldicellulosiruptor	s__Caldicellulosiruptor_owensensis	47	67	51	138	57	44	26	28	67	0	1	104	0	0	77	3	0	0	4	0	84	0	4	41	53	43	60	65	50	74	69	86	86	87	105	2	71	71	74	0	0	68
1410	d__Bacteria	p__Firmicutes	c__Clostridia	o__Thermoanaerobacterales	f__Thermoanaerobacterales_Family_III_Incertae_Sedis	g__Caldicellulosiruptor	s__Caldicellulosiruptor_saccharolyticus	76	120	191	212	128	67	92	116	165	0	6	212	0	0	137	23	0	0	24	0	226	1	16	125	289	91	141	145	236	140	155	118	212	215	201	10	20	195	158	1	0	216
1411	d__Bacteria	p__Firmicutes	c__Clostridia	o__Thermoanaerobacterales	f__Thermoanaerobacterales_Family_III_Incertae_Sedis	g__Thermoanaerobacterium		490	747	736	1195	628	389	405	430	654	0	13	1429	3	0	732	469	0	3	516	1	921	0	280	752	1018	476	502	613	976	652	808	633	1157	1071	913	134	348	780	989	1	0	861
1412	d__Bacteria	p__Firmicutes	c__Clostridia	o__Thermoanaerobacterales	f__Thermoanaerobacterales_Family_III_Incertae_Sedis	g__Thermoanaerobacterium	s__Thermoanaerobacterium_thermosaccharolyticum	257	339	308	532	274	191	147	149	268	0	3	572	1	0	322	422	0	3	474	0	372	0	250	296	403	217	257	284	507	347	293	328	453	381	367	102	197	331	516	1	0	369
1413	d__Bacteria	p__Firmicutes	c__Clostridia	o__Thermoanaerobacterales	f__Thermoanaerobacterales_Family_III_Incertae_Sedis	g__Thermoanaerobacterium	s__Thermoanaerobacterium_xylanolyticum	101	172	184	264	163	98	96	93	150	0	0	307	1	0	171	23	0	0	16	1	222	0	12	163	246	105	137	153	213	168	201	141	316	261	239	20	120	237	198	0	0	209
1414	d__Bacteria	p__Firmicutes	c__Clostridia	o__Thermoanaerobacterales	f__Thermoanaerobacterales_Family_III_Incertae_Sedis	g__Thermosediminibacter		71	86	210	221	141	57	98	136	140	0	11	253	0	0	159	12	0	0	14	1	253	0	15	203	417	113	137	175	194	133	270	97	319	313	269	23	25	183	153	0	1	253
1415	d__Bacteria	p__Firmicutes	c__Clostridia	o__Thermoanaerobacterales	f__Thermoanaerobacterales_Family_III_Incertae_Sedis	g__Thermosediminibacter	s__Thermosediminibacter_oceani	71	86	210	221	141	57	98	136	140	0	11	253	0	0	159	12	0	0	14	1	253	0	15	203	417	113	137	175	194	133	270	97	319	313	269	23	25	183	153	0	1	253
1416	d__Bacteria	p__Firmicutes	c__Clostridia	o__Thermoanaerobacterales	f__Thermoanaerobacterales_Family_IV_Incertae_Sedis			104	173	272	336	217	99	144	206	325	1	9	420	0	0	270	37	0	0	48	1	407	0	34	293	368	192	127	173	232	107	349	174	496	474	334	33	30	218	309	0	0	326
1417	d__Bacteria	p__Firmicutes	c__Clostridia	o__Thermoanaerobacterales	f__Thermoanaerobacterales_Family_IV_Incertae_Sedis	g__Mahella		104	173	272	336	217	99	144	206	325	1	9	420	0	0	270	37	0	0	48	1	407	0	34	293	368	192	127	173	232	107	349	174	496	474	334	33	30	218	309	0	0	326
1418	d__Bacteria	p__Firmicutes	c__Clostridia	o__Thermoanaerobacterales	f__Thermoanaerobacterales_Family_IV_Incertae_Sedis	g__Mahella	s__Mahella_australiensis	104	173	272	336	217	99	144	206	325	1	9	420	0	0	270	37	0	0	48	1	407	0	34	293	368	192	127	173	232	107	349	174	496	474	334	33	30	218	309	0	0	326
1419	d__Bacteria	p__Firmicutes	c__Clostridia	o__Thermoanaerobacterales	f__Thermodesulfobiaceae			61	140	105	177	66	49	54	58	116	0	2	129	0	1	152	56	0	0	94	0	139	0	58	99	177	69	55	85	78	51	149	64	112	89	123	6	32	140	111	1	0	185
1420	d__Bacteria	p__Firmicutes	c__Clostridia	o__Thermoanaerobacterales	f__Thermodesulfobiaceae	g__Coprothermobacter		21	103	52	115	30	11	26	21	41	0	1	56	0	0	47	7	0	0	21	0	51	0	4	65	74	26	13	33	24	17	45	21	37	29	45	5	8	52	39	0	0	107
1421	d__Bacteria	p__Firmicutes	c__Clostridia	o__Thermoanaerobacterales	f__Thermodesulfobiaceae	g__Coprothermobacter	s__Coprothermobacter_proteolyticus	21	103	52	115	30	11	26	21	41	0	1	56	0	0	47	7	0	0	21	0	51	0	4	65	74	26	13	33	24	17	45	21	37	29	45	5	8	52	39	0	0	107
1422	d__Bacteria	p__Firmicutes	c__Clostridia	o__Thermoanaerobacterales	f__Thermodesulfobiaceae	g__Thermodesulfobium		40	37	53	62	36	38	28	37	75	0	1	73	0	1	105	49	0	0	73	0	88	0	54	34	103	43	42	52	54	34	104	43	75	60	78	1	24	88	72	1	0	78
1423	d__Bacteria	p__Firmicutes	c__Clostridia	o__Thermoanaerobacterales	f__Thermodesulfobiaceae	g__Thermodesulfobium	s__Thermodesulfobium_narugense	40	37	53	62	36	38	28	37	75	0	1	73	0	1	105	49	0	0	73	0	88	0	54	34	103	43	42	52	54	34	104	43	75	60	78	1	24	88	72	1	0	78
1424	d__Bacteria	p__Firmicutes	c__Erysipelotrichia					1224	2082	1849	3235	1374	924	879	997	1416	3	56	3024	5	0	1429	359	0	0	485	2	2067	0	318	2107	3757	2478	1563	1686	4456	2346	2181	1359	2989	2365	2278	130	190	2087	2138	4	0	2365
1425	d__Bacteria	p__Firmicutes	c__Erysipelotrichia	o__Erysipelotrichales				1224	2082	1849	3235	1374	924	879	997	1416	3	56	3024	5	0	1429	359	0	0	485	2	2067	0	318	2107	3757	2478	1563	1686	4456	2346	2181	1359	2989	2365	2278	130	190	2087	2138	4	0	2365
1426	d__Bacteria	p__Firmicutes	c__Erysipelotrichia	o__Erysipelotrichales	f__Erysipelotrichaceae			1224	2082	1849	3235	1374	924	879	997	1416	3	56	3024	5	0	1429	359	0	0	485	2	2067	0	318	2107	3757	2478	1563	1686	4456	2346	2181	1359	2989	2365	2278	130	190	2087	2138	4	0	2365
1427	d__Bacteria	p__Firmicutes	c__Erysipelotrichia	o__Erysipelotrichales	f__Erysipelotrichaceae	g__Erysipelothrix		602	967	590	1266	403	423	246	303	485	0	28	1354	2	0	640	249	0	0	319	0	725	0	204	313	952	624	609	513	873	798	570	780	704	614	718	53	99	448	922	4	0	406
1428	d__Bacteria	p__Firmicutes	c__Erysipelotrichia	o__Erysipelotrichales	f__Erysipelotrichaceae	g__Erysipelothrix	s__Erysipelothrix_rhusiopathiae	602	967	590	1266	403	423	246	303	485	0	28	1354	2	0	640	249	0	0	319	0	725	0	204	313	952	624	609	513	873	798	570	780	704	614	718	53	99	448	922	4	0	406
1429	d__Bacteria	p__Firmicutes	c__Erysipelotrichia	o__Erysipelotrichales	f__Erysipelotrichaceae		s__Eubacterium_cylindroides	589	1096	1205	1901	939	480	618	674	912	3	26	1577	3	0	742	94	0	0	147	2	1295	0	107	1730	2718	1724	907	1145	3505	1491	1527	542	2179	1690	1504	73	87	1614	1164	0	0	1895
1430	d__Bacteria	p__Firmicutes	c__Negativicutes					2056	3640	6152	7997	5037	1857	4097	6234	7109	5	206	14153	14	12	6192	1413	0	2	1551	4	10279	2	1226	21472	11036	4810	3878	9172	7046	4156	9822	3335	12128	11627	12962	692	819	14871	8694	20	5	18825
1431	d__Bacteria	p__Firmicutes	c__Negativicutes	o__Selenomonadales				2056	3640	6152	7997	5037	1857	4097	6234	7109	5	206	14153	14	12	6192	1413	0	2	1551	4	10279	2	1226	21472	11036	4810	3878	9172	7046	4156	9822	3335	12128	11627	12962	692	819	14871	8694	20	5	18825
1432	d__Bacteria	p__Firmicutes	c__Negativicutes	o__Selenomonadales	f__Acidaminococcaceae			528	949	1756	2181	1339	486	1252	1548	1872	1	52	4408	5	2	1522	144	0	0	172	1	2444	0	151	4822	3225	1273	808	2530	1737	859	3040	840	2865	3093	3507	157	205	3292	1959	6	1	3744
1433	d__Bacteria	p__Firmicutes	c__Negativicutes	o__Selenomonadales	f__Acidaminococcaceae	g__Acidaminococcus		528	949	1756	2181	1339	486	1252	1548	1872	1	52	4408	5	2	1522	144	0	0	172	1	2444	0	151	4822	3225	1273	808	2530	1737	859	3040	840	2865	3093	3507	157	205	3292	1959	6	1	3744
1434	d__Bacteria	p__Firmicutes	c__Negativicutes	o__Selenomonadales	f__Acidaminococcaceae	g__Acidaminococcus	s__Acidaminococcus_fermentans	314	559	1022	1238	718	292	590	861	808	0	23	2270	3	1	801	60	0	0	66	0	1133	0	58	1836	2197	897	406	1077	1165	493	1586	456	1432	1582	1491	75	102	1238	915	5	1	1689
1435	d__Bacteria	p__Firmicutes	c__Negativicutes	o__Selenomonadales	f__Acidaminococcaceae	g__Acidaminococcus	s__Acidaminococcus_intestini	148	261	494	596	401	125	436	461	708	0	15	1533	1	1	475	51	0	0	84	1	851	0	70	1858	699	233	251	926	414	247	893	235	890	935	1223	57	56	1649	684	1	0	1586
1436	d__Bacteria	p__Firmicutes	c__Negativicutes	o__Selenomonadales	f__Veillonellaceae			1502	2643	4276	5679	3615	1336	2741	4509	5069	4	148	9469	9	10	4528	1263	0	2	1373	3	7565	2	1059	16191	7689	3456	2974	6406	5225	3212	6562	2446	9047	8248	9132	521	596	11177	6510	14	4	14611
1437	d__Bacteria	p__Firmicutes	c__Negativicutes	o__Selenomonadales	f__Veillonellaceae	g__Megamonas		242	498	621	860	564	189	325	545	678	0	17	1128	0	0	561	136	0	1	88	0	1004	0	85	1176	803	345	430	785	762	503	761	358	1183	1078	1106	64	137	1602	830	1	0	1432
1438	d__Bacteria	p__Firmicutes	c__Negativicutes	o__Selenomonadales	f__Veillonellaceae	g__Megamonas	s__Megamonas_hypermegale	242	498	621	860	564	189	325	545	678	0	17	1128	0	0	561	136	0	1	88	0	1004	0	85	1176	803	345	430	785	762	503	761	358	1183	1078	1106	64	137	1602	830	1	0	1432
1439	d__Bacteria	p__Firmicutes	c__Negativicutes	o__Selenomonadales	f__Veillonellaceae	g__Megasphaera		265	467	861	1161	733	235	569	653	803	1	35	2075	4	0	871	158	0	0	154	0	1390	0	132	7715	1732	712	443	1101	971	540	1397	476	1530	1524	2011	69	105	1511	1121	0	2	1962
1440	d__Bacteria	p__Firmicutes	c__Negativicutes	o__Selenomonadales	f__Veillonellaceae	g__Megasphaera	s__Megasphaera_elsdenii	265	467	861	1161	733	235	569	653	803	1	35	2075	4	0	871	158	0	0	154	0	1390	0	132	7715	1732	712	443	1101	971	540	1397	476	1530	1524	2011	69	105	1511	1121	0	2	1962
1441	d__Bacteria	p__Firmicutes	c__Negativicutes	o__Selenomonadales	f__Veillonellaceae	g__Selenomonas		758	1434	2357	3066	1985	736	1589	2929	3167	2	78	5226	5	2	2464	273	0	1	273	1	4363	2	364	6267	4603	2123	1805	3782	3075	1855	3668	1269	5399	4769	5167	167	233	7124	3545	7	1	10165
1442	d__Bacteria	p__Firmicutes	c__Negativicutes	o__Selenomonadales	f__Veillonellaceae	g__Selenomonas	s__Selenomonas_ruminantium	488	895	1736	2041	1445	469	1175	2236	2390	1	48	3658	4	2	1781	196	0	0	194	1	3288	0	245	4698	3299	1562	1372	2892	2358	1285	2539	840	4112	3574	3915	96	170	5468	2615	4	1	8015
1443	d__Bacteria	p__Firmicutes	c__Negativicutes	o__Selenomonadales	f__Veillonellaceae	g__Selenomonas	s__Selenomonas_sputigena	198	370	515	739	447	207	353	598	666	1	28	1314	1	0	588	66	0	1	68	0	913	2	100	1347	1214	491	329	739	636	414	1034	326	1138	1042	1085	64	52	1337	738	2	0	1807
1444	d__Bacteria	p__Firmicutes	c__Negativicutes	o__Selenomonadales	f__Veillonellaceae	g__Veillonella		230	211	391	516	287	165	186	239	271	1	15	772	0	8	539	690	0	0	851	2	593	0	463	652	477	227	257	464	334	278	606	308	703	652	563	217	115	503	829	5	0	580
1445	d__Bacteria	p__Firmicutes	c__Negativicutes	o__Selenomonadales	f__Veillonellaceae	g__Veillonella	s__Veillonella_parvula	230	211	391	516	287	165	186	239	271	1	15	772	0	8	539	690	0	0	851	2	593	0	463	652	477	227	257	464	334	278	606	308	703	652	563	217	115	503	829	5	0	580
1446	d__Bacteria	p__Fusobacteria						1580	2474	1882	3754	1671	1167	706	800	1589	7	72	3159	25	3	1385	187	0	1	333	1	2042	3	170	1968	1895	674	1538	1544	1599	1826	1418	2045	2206	1803	2702	290	2048	1892	2140	7	0	1659
1447	d__Bacteria	p__Fusobacteria	c__Fusobacteriia					1580	2474	1882	3754	1671	1167	706	800	1589	7	72	3159	25	3	1385	187	0	1	333	1	2042	3	170	1968	1895	674	1538	1544	1599	1826	1418	2045	2206	1803	2702	290	2048	1892	2140	7	0	1659
1448	d__Bacteria	p__Fusobacteria	c__Fusobacteriia	o__Fusobacteriales				1580	2474	1882	3754	1671	1167	706	800	1589	7	72	3159	25	3	1385	187	0	1	333	1	2042	3	170	1968	1895	674	1538	1544	1599	1826	1418	2045	2206	1803	2702	290	2048	1892	2140	7	0	1659
1449	d__Bacteria	p__Fusobacteria	c__Fusobacteriia	o__Fusobacteriales	f__Fusobacteriaceae			946	1383	1060	2106	942	660	419	445	878	1	42	1743	15	2	777	104	0	1	199	1	1204	2	88	1394	1031	294	845	834	794	980	859	1180	1306	1029	1681	106	1444	1049	1163	5	0	932
1450	d__Bacteria	p__Fusobacteria	c__Fusobacteriia	o__Fusobacteriales	f__Fusobacteriaceae	g__Fusobacterium		712	1112	826	1723	783	509	337	352	681	1	33	1315	15	2	580	80	0	1	171	1	942	1	74	1106	787	208	641	646	596	762	708	859	993	813	1365	84	1155	834	904	4	0	720
1451	d__Bacteria	p__Fusobacteria	c__Fusobacteriia	o__Fusobacteriales	f__Fusobacteriaceae	g__Fusobacterium	s__Fusobacterium_nucleatum	712	1112	826	1723	783	509	337	352	681	1	33	1315	15	2	580	80	0	1	171	1	942	1	74	1106	787	208	641	646	596	762	708	859	993	813	1365	84	1155	834	904	4	0	720
1452	d__Bacteria	p__Fusobacteria	c__Fusobacteriia	o__Fusobacteriales	f__Fusobacteriaceae	g__Ilyobacter		225	250	218	348	148	143	75	87	184	0	8	402	0	0	178	24	0	0	25	0	241	1	13	269	210	80	202	177	189	218	139	308	274	199	289	20	255	206	236	1	0	197
1453	d__Bacteria	p__Fusobacteria	c__Fusobacteriia	o__Fusobacteriales	f__Fusobacteriaceae	g__Ilyobacter	s__Ilyobacter_polytropus	225	250	218	348	148	143	75	87	184	0	8	402	0	0	178	24	0	0	25	0	241	1	13	269	210	80	202	177	189	218	139	308	274	199	289	20	255	206	236	1	0	197
1454	d__Bacteria	p__Fusobacteria	c__Fusobacteriia	o__Fusobacteriales	f__Leptotrichiaceae			618	1068	803	1625	707	501	279	348	697	6	29	1383	10	1	595	83	0	0	132	0	814	1	82	569	841	379	669	697	791	819	548	847	886	760	998	181	569	808	948	2	0	712
1455	d__Bacteria	p__Fusobacteria	c__Fusobacteriia	o__Fusobacteriales	f__Leptotrichiaceae	g__Leptotrichia		225	351	213	581	206	179	100	117	202	3	4	451	2	1	206	32	0	0	40	0	272	0	16	239	282	161	226	248	348	286	191	301	287	229	304	45	276	240	307	1	0	248
1456	d__Bacteria	p__Fusobacteria	c__Fusobacteriia	o__Fusobacteriales	f__Leptotrichiaceae	g__Leptotrichia	s__Leptotrichia_buccalis	225	351	213	581	206	179	100	117	202	3	4	451	2	1	206	32	0	0	40	0	272	0	16	239	282	161	226	248	348	286	191	301	287	229	304	45	276	240	307	1	0	248
1457	d__Bacteria	p__Fusobacteria	c__Fusobacteriia	o__Fusobacteriales	f__Leptotrichiaceae	g__Sebaldella		115	293	208	377	196	117	67	87	200	1	8	335	2	0	159	13	0	0	20	0	213	0	20	122	192	107	156	150	161	172	127	139	228	188	232	6	109	207	212	1	0	182
1458	d__Bacteria	p__Fusobacteria	c__Fusobacteriia	o__Fusobacteriales	f__Leptotrichiaceae	g__Sebaldella	s__Sebaldella_termitidis	115	293	208	377	196	117	67	87	200	1	8	335	2	0	159	13	0	0	20	0	213	0	20	122	192	107	156	150	161	172	127	139	228	188	232	6	109	207	212	1	0	182
1459	d__Bacteria	p__Fusobacteria	c__Fusobacteriia	o__Fusobacteriales	f__Leptotrichiaceae	g__Streptobacillus		255	400	351	625	280	194	98	134	273	2	17	560	6	0	204	35	0	0	69	0	298	1	44	182	340	98	275	262	267	338	199	377	323	299	412	130	168	328	408	0	0	237
1460	d__Bacteria	p__Fusobacteria	c__Fusobacteriia	o__Fusobacteriales	f__Leptotrichiaceae	g__Streptobacillus	s__Streptobacillus_moniliformis	255	400	351	625	280	194	98	134	273	2	17	560	6	0	204	35	0	0	69	0	298	1	44	182	340	98	275	262	267	338	199	377	323	299	412	130	168	328	408	0	0	237
1461	d__Bacteria	p__Gemmatimonadetes						54	62	108	134	56	41	85	63	89	0	9	529	1	1	318	24	0	1	40	1	209	0	26	192	230	84	80	162	107	96	133	87	146	156	156	15	73	200	333	3	1	208
1462	d__Bacteria	p__Gemmatimonadetes	c__Gemmatimonadetes					54	62	108	134	56	41	85	63	89	0	9	529	1	1	318	24	0	1	40	1	209	0	26	192	230	84	80	162	107	96	133	87	146	156	156	15	73	200	333	3	1	208
1463	d__Bacteria	p__Gemmatimonadetes	c__Gemmatimonadetes	o__Gemmatimonadales				54	62	108	134	56	41	85	63	89	0	9	529	1	1	318	24	0	1	40	1	209	0	26	192	230	84	80	162	107	96	133	87	146	156	156	15	73	200	333	3	1	208
1464	d__Bacteria	p__Gemmatimonadetes	c__Gemmatimonadetes	o__Gemmatimonadales	f__Gemmatimonadaceae			54	62	108	134	56	41	85	63	89	0	9	529	1	1	318	24	0	1	40	1	209	0	26	192	230	84	80	162	107	96	133	87	146	156	156	15	73	200	333	3	1	208
1465	d__Bacteria	p__Gemmatimonadetes	c__Gemmatimonadetes	o__Gemmatimonadales	f__Gemmatimonadaceae	g__Gemmatimonas		54	62	108	134	56	41	85	63	89	0	9	529	1	1	318	24	0	1	40	1	209	0	26	192	230	84	80	162	107	96	133	87	146	156	156	15	73	200	333	3	1	208
1466	d__Bacteria	p__Gemmatimonadetes	c__Gemmatimonadetes	o__Gemmatimonadales	f__Gemmatimonadaceae	g__Gemmatimonas	s__Gemmatimonas_aurantiaca	54	62	108	134	56	41	85	63	89	0	9	529	1	1	318	24	0	1	40	1	209	0	26	192	230	84	80	162	107	96	133	87	146	156	156	15	73	200	333	3	1	208
1467	d__Bacteria	p__Ignavibacteriae						232	407	328	809	270	200	158	180	298	0	6	678	1	0	300	45	0	0	50	0	359	0	47	379	438	134	350	345	263	335	395	431	378	321	425	12	151	435	504	5	0	353
1468	d__Bacteria	p__Ignavibacteriae	c__Ignavibacteria					232	407	328	809	270	200	158	180	298	0	6	678	1	0	300	45	0	0	50	0	359	0	47	379	438	134	350	345	263	335	395	431	378	321	425	12	151	435	504	5	0	353
1469	d__Bacteria	p__Ignavibacteriae	c__Ignavibacteria	o__Ignavibacteriales				232	407	328	809	270	200	158	180	298	0	6	678	1	0	300	45	0	0	50	0	359	0	47	379	438	134	350	345	263	335	395	431	378	321	425	12	151	435	504	5	0	353
1470	d__Bacteria	p__Ignavibacteriae	c__Ignavibacteria	o__Ignavibacteriales	f__Ignavibacteriaceae			102	154	210	323	159	67	105	126	199	0	4	355	0	0	183	21	0	0	28	0	237	0	25	209	305	93	177	201	150	128	269	169	254	216	288	1	89	270	219	1	0	212
1471	d__Bacteria	p__Ignavibacteriae	c__Ignavibacteria	o__Ignavibacteriales	f__Ignavibacteriaceae	g__Ignavibacterium		102	154	210	323	159	67	105	126	199	0	4	355	0	0	183	21	0	0	28	0	237	0	25	209	305	93	177	201	150	128	269	169	254	216	288	1	89	270	219	1	0	212
1472	d__Bacteria	p__Ignavibacteriae	c__Ignavibacteria	o__Ignavibacteriales	f__Ignavibacteriaceae	g__Ignavibacterium	s__Ignavibacterium_album	102	154	210	323	159	67	105	126	199	0	4	355	0	0	183	21	0	0	28	0	237	0	25	209	305	93	177	201	150	128	269	169	254	216	288	1	89	270	219	1	0	212
1473	d__Bacteria	p__Ignavibacteriae	c__Ignavibacteria	o__Ignavibacteriales	f__Melioribacteraceae			19	33	61	91	47	27	38	44	92	0	1	109	0	0	59	8	0	0	3	0	77	0	5	144	107	25	28	75	62	30	110	46	105	88	105	7	48	132	64	3	0	131
1474	d__Bacteria	p__Ignavibacteriae	c__Ignavibacteria	o__Ignavibacteriales	f__Melioribacteraceae	g__Melioribacter		19	33	61	91	47	27	38	44	92	0	1	109	0	0	59	8	0	0	3	0	77	0	5	144	107	25	28	75	62	30	110	46	105	88	105	7	48	132	64	3	0	131
1475	d__Bacteria	p__Ignavibacteriae	c__Ignavibacteria	o__Ignavibacteriales	f__Melioribacteraceae	g__Melioribacter	s__Melioribacter_roseus	19	33	61	91	47	27	38	44	92	0	1	109	0	0	59	8	0	0	3	0	77	0	5	144	107	25	28	75	62	30	110	46	105	88	105	7	48	132	64	3	0	131
1476	d__Bacteria	p__Nitrospirae						134	144	306	345	204	75	154	195	305	0	9	421	0	0	242	64	0	1	70	0	301	0	81	202	371	119	158	253	180	184	320	152	333	342	355	63	2926	169	251	3	0	286
1477	d__Bacteria	p__Nitrospirae	c__Nitrospira					134	144	306	345	204	75	154	195	305	0	9	421	0	0	242	64	0	1	70	0	301	0	81	202	371	119	158	253	180	184	320	152	333	342	355	63	2926	169	251	3	0	286
1478	d__Bacteria	p__Nitrospirae	c__Nitrospira	o__Nitrospirales				134	144	306	345	204	75	154	195	305	0	9	421	0	0	242	64	0	1	70	0	301	0	81	202	371	119	158	253	180	184	320	152	333	342	355	63	2926	169	251	3	0	286
1479	d__Bacteria	p__Nitrospirae	c__Nitrospira	o__Nitrospirales	f__Nitrospiraceae			134	144	306	345	204	75	154	195	305	0	9	421	0	0	242	64	0	1	70	0	301	0	81	202	371	119	158	253	180	184	320	152	333	342	355	63	2926	169	251	3	0	286
1480	d__Bacteria	p__Nitrospirae	c__Nitrospira	o__Nitrospirales	f__Nitrospiraceae	g__Leptospirillum		36	34	81	78	35	18	22	29	67	0	3	98	0	0	60	37	0	0	43	0	66	0	46	43	56	38	67	64	70	83	90	42	74	83	78	4	17	33	63	1	0	46
1481	d__Bacteria	p__Nitrospirae	c__Nitrospira	o__Nitrospirales	f__Nitrospiraceae	g__Leptospirillum	s__Leptospirillum_ferriphilum	10	13	15	27	12	6	12	17	29	0	2	35	0	0	23	17	0	0	19	0	27	0	30	19	23	5	24	17	13	31	34	6	15	29	22	2	6	15	20	1	0	24
1482	d__Bacteria	p__Nitrospirae	c__Nitrospira	o__Nitrospirales	f__Nitrospiraceae	g__Leptospirillum	s__Leptospirillum_ferrooxidans	19	17	54	37	19	12	8	11	35	0	1	48	0	0	30	20	0	0	24	0	25	0	16	19	30	10	41	38	24	44	46	27	44	45	50	2	10	18	31	0	0	17
1483	d__Bacteria	p__Nitrospirae	c__Nitrospira	o__Nitrospirales	f__Nitrospiraceae	g__Nitrospira		40	51	103	123	92	20	83	114	136	0	5	170	0	0	102	22	0	1	22	0	119	0	22	106	189	46	45	94	54	32	137	35	103	149	153	21	2776	58	87	2	0	138
1484	d__Bacteria	p__Nitrospirae	c__Nitrospira	o__Nitrospirales	f__Nitrospiraceae	g__Nitrospira	s__Candidatus_Nitrospira_defluvii	40	51	103	123	92	20	83	114	136	0	5	170	0	0	102	22	0	1	22	0	119	0	22	106	189	46	45	94	54	32	137	35	103	149	153	21	2776	58	87	2	0	138
1485	d__Bacteria	p__Nitrospirae	c__Nitrospira	o__Nitrospirales	f__Nitrospiraceae	g__Thermodesulfovibrio		58	59	120	143	76	37	48	52	102	0	1	149	0	0	80	5	0	0	5	0	116	0	13	53	124	35	44	94	55	66	92	75	156	109	123	37	133	78	99	0	0	102
1486	d__Bacteria	p__Nitrospirae	c__Nitrospira	o__Nitrospirales	f__Nitrospiraceae	g__Thermodesulfovibrio	s__Thermodesulfovibrio_yellowstonii	58	59	120	143	76	37	48	52	102	0	1	149	0	0	80	5	0	0	5	0	116	0	13	53	124	35	44	94	55	66	92	75	156	109	123	37	133	78	99	0	0	102
1487	d__Bacteria	p__Planctomycetes						426	415	669	1396	454	288	378	354	523	2	49	1986	2	1	1211	127	0	1	146	1	937	0	102	996	1015	413	585	1051	520	751	970	536	620	820	789	94	228	792	1050	11	2	845
1488	d__Bacteria	p__Planctomycetes	c__Phycisphaerae					98	94	116	191	82	49	58	68	107	0	17	476	0	0	230	21	0	0	18	0	168	0	23	189	262	107	157	213	124	201	168	145	118	187	176	18	75	147	194	1	1	174
1489	d__Bacteria	p__Planctomycetes	c__Phycisphaerae	o__Phycisphaerales				98	94	116	191	82	49	58	68	107	0	17	476	0	0	230	21	0	0	18	0	168	0	23	189	262	107	157	213	124	201	168	145	118	187	176	18	75	147	194	1	1	174
1490	d__Bacteria	p__Planctomycetes	c__Phycisphaerae	o__Phycisphaerales	f__Phycisphaeraceae			98	94	116	191	82	49	58	68	107	0	17	476	0	0	230	21	0	0	18	0	168	0	23	189	262	107	157	213	124	201	168	145	118	187	176	18	75	147	194	1	1	174
1491	d__Bacteria	p__Planctomycetes	c__Phycisphaerae	o__Phycisphaerales	f__Phycisphaeraceae	g__Phycisphaera		98	94	116	191	82	49	58	68	107	0	17	476	0	0	230	21	0	0	18	0	168	0	23	189	262	107	157	213	124	201	168	145	118	187	176	18	75	147	194	1	1	174
1492	d__Bacteria	p__Planctomycetes	c__Phycisphaerae	o__Phycisphaerales	f__Phycisphaeraceae	g__Phycisphaera	s__Phycisphaera_mikurensis	98	94	116	191	82	49	58	68	107	0	17	476	0	0	230	21	0	0	18	0	168	0	23	189	262	107	157	213	124	201	168	145	118	187	176	18	75	147	194	1	1	174
1493	d__Bacteria	p__Planctomycetes	c__Planctomycetia					328	321	553	1204	372	239	320	286	416	2	32	1508	2	1	980	106	0	1	128	1	768	0	79	807	753	306	428	836	396	550	802	391	502	633	613	76	153	645	855	10	1	671
1494	d__Bacteria	p__Planctomycetes	c__Planctomycetia	o__Planctomycetales				328	321	553	1204	372	239	320	286	416	2	32	1508	2	1	980	106	0	1	128	1	768	0	79	807	753	306	428	836	396	550	802	391	502	633	613	76	153	645	855	10	1	671
1495	d__Bacteria	p__Planctomycetes	c__Planctomycetia	o__Planctomycetales	f__Planctomycetaceae			328	321	553	1204	372	239	320	286	416	2	32	1508	2	1	980	106	0	1	128	1	768	0	79	807	753	306	428	836	396	550	802	391	502	633	613	76	153	645	855	10	1	671
1496	d__Bacteria	p__Planctomycetes	c__Planctomycetia	o__Planctomycetales	f__Planctomycetaceae	g__Isosphaera		58	55	89	172	79	45	69	84	89	1	3	222	0	1	129	20	0	1	9	0	143	0	13	191	200	78	87	190	98	99	193	68	117	170	156	7	17	205	134	2	0	151
1497	d__Bacteria	p__Planctomycetes	c__Planctomycetia	o__Planctomycetales	f__Planctomycetaceae	g__Isosphaera	s__Isosphaera_pallida	58	55	89	172	79	45	69	84	89	1	3	222	0	1	129	20	0	1	9	0	143	0	13	191	200	78	87	190	98	99	193	68	117	170	156	7	17	205	134	2	0	151
1498	d__Bacteria	p__Planctomycetes	c__Planctomycetia	o__Planctomycetales	f__Planctomycetaceae	g__Pirellula		18	39	101	169	39	25	39	36	49	0	6	170	1	0	131	8	0	0	11	0	77	0	7	71	53	25	36	104	39	40	91	35	58	65	89	10	14	102	87	1	0	90
1499	d__Bacteria	p__Planctomycetes	c__Planctomycetia	o__Planctomycetales	f__Planctomycetaceae	g__Pirellula	s__Pirellula_staleyi	18	39	101	169	39	25	39	36	49	0	6	170	1	0	131	8	0	0	11	0	77	0	7	71	53	25	36	104	39	40	91	35	58	65	89	10	14	102	87	1	0	90
1500	d__Bacteria	p__Planctomycetes	c__Planctomycetia	o__Planctomycetales	f__Planctomycetaceae	g__Planctomyces		50	71	145	288	90	55	75	54	95	1	3	285	0	0	189	22	0	0	27	1	165	0	20	152	204	97	81	213	104	90	195	90	117	148	140	18	47	105	153	4	1	135
1501	d__Bacteria	p__Planctomycetes	c__Planctomycetia	o__Planctomycetales	f__Planctomycetaceae	g__Planctomyces	s__Planctomyces_brasiliensis	33	31	87	203	61	36	44	35	64	0	2	175	0	0	120	13	0	0	14	1	99	0	9	85	139	67	67	158	57	69	154	74	89	94	86	8	27	65	97	2	0	87
1502	d__Bacteria	p__Planctomycetes	c__Planctomycetia	o__Planctomycetales	f__Planctomycetaceae	g__Planctomyces	s__Planctomyces_limnophilus	16	39	57	84	26	18	28	17	29	1	1	105	0	0	66	7	0	0	10	0	58	0	8	67	65	30	14	55	47	21	41	15	28	52	53	10	20	40	54	2	1	48
1503	d__Bacteria	p__Planctomycetes	c__Planctomycetia	o__Planctomycetales	f__Planctomycetaceae	g__Rhodopirellula		119	76	105	308	78	56	62	37	59	0	7	458	0	0	315	17	0	0	42	0	208	0	19	179	108	16	79	126	42	109	132	96	63	78	87	11	33	85	259	3	0	72
1504	d__Bacteria	p__Planctomycetes	c__Planctomycetia	o__Planctomycetales	f__Planctomycetaceae	g__Rhodopirellula	s__Rhodopirellula_baltica	119	76	105	308	78	56	62	37	59	0	7	458	0	0	315	17	0	0	42	0	208	0	19	179	108	16	79	126	42	109	132	96	63	78	87	11	33	85	259	3	0	72
1505	d__Bacteria	p__Planctomycetes	c__Planctomycetia	o__Planctomycetales	f__Planctomycetaceae	g__Singulisphaera		67	57	78	145	48	37	53	58	97	0	11	266	1	0	163	32	0	0	32	0	118	0	17	169	168	84	139	180	101	200	118	85	101	133	98	22	33	126	151	0	0	186
1506	d__Bacteria	p__Planctomycetes	c__Planctomycetia	o__Planctomycetales	f__Planctomycetaceae	g__Singulisphaera	s__Singulisphaera_acidiphila	67	57	78	145	48	37	53	58	97	0	11	266	1	0	163	32	0	0	32	0	118	0	17	169	168	84	139	180	101	200	118	85	101	133	98	22	33	126	151	0	0	186
1507	d__Bacteria	p__Proteobacteria						322751	64872	78294	134961	51513	204164	44992	54334	72150	5751	15487	1157480	6105	5926	2432609	4477205	2809	6595	5826502	5598	731948	16913	2977708	266901	211636	169407	308193	764040	126402	229320	260424	262903	111720	107140	172865	182460	1054932	128073	1989021	149637	11886	158089
1508	d__Bacteria	p__Proteobacteria	c__Alphaproteobacteria					26681	9850	14548	22120	9381	6153	7711	10370	12174	124	2122	69562	539	193	40306	18485	35	298	22162	108	28001	125	13390	19152	37208	12752	20824	41690	17612	23615	18902	14622	19468	21796	20061	13277	17107	16727	36105	1181	137	19737
1509	d__Bacteria	p__Proteobacteria	c__Alphaproteobacteria			g__Candidatus_Pelagibacter		110	115	87	149	68	65	43	56	129	0	3	177	0	0	98	7	0	0	23	0	146	0	8	72	124	30	143	153	95	128	99	202	93	104	172	21	96	116	134	0	0	116
1510	d__Bacteria	p__Proteobacteria	c__Alphaproteobacteria			g__Candidatus_Pelagibacter	s__Candidatus_Pelagibacter_sp_IMCC963	52	42	34	58	34	34	24	28	49	0	1	78	0	0	43	5	0	0	11	0	68	0	4	28	50	4	69	77	36	77	41	108	36	50	73	20	35	51	53	0	0	58
1511	d__Bacteria	p__Proteobacteria	c__Alphaproteobacteria			g__Candidatus_Pelagibacter	s__Candidatus_Pelagibacter_ubique	58	73	53	91	34	31	19	28	80	0	2	99	0	0	55	2	0	0	12	0	78	0	4	44	74	26	74	76	59	51	57	94	57	54	99	1	61	65	81	0	0	58
1512	d__Bacteria	p__Proteobacteria	c__Alphaproteobacteria			g__Candidatus_Puniceispirillum		90	124	86	154	51	52	28	46	81	0	2	298	0	0	306	276	0	0	423	1	139	0	267	64	135	59	60	90	117	59	69	90	102	99	102	15	70	90	191	1	0	79
1513	d__Bacteria	p__Proteobacteria	c__Alphaproteobacteria			g__Candidatus_Puniceispirillum	s__Candidatus_Puniceispirillum_marinum	90	124	86	154	51	52	28	46	81	0	2	298	0	0	306	276	0	0	423	1	139	0	267	64	135	59	60	90	117	59	69	90	102	99	102	15	70	90	191	1	0	79
1514	d__Bacteria	p__Proteobacteria	c__Alphaproteobacteria			g__Micavibrio		106	73	104	159	70	39	65	108	155	0	5	255	0	1	178	39	0	1	63	2	177	1	41	317	191	101	115	283	138	97	253	153	230	254	247	29	68	264	188	13	3	187
1515	d__Bacteria	p__Proteobacteria	c__Alphaproteobacteria			g__Micavibrio	s__Micavibrio_aeruginosavorus	106	73	104	159	70	39	65	108	155	0	5	255	0	1	178	39	0	1	63	2	177	1	41	317	191	101	115	283	138	97	253	153	230	254	247	29	68	264	188	13	3	187
1516	d__Bacteria	p__Proteobacteria	c__Alphaproteobacteria	o__Caulobacterales				1051	424	743	1078	403	292	363	564	628	10	132	4600	42	25	3291	941	2	74	1042	13	1809	34	619	862	2537	586	1089	2534	910	1268	902	804	1245	1264	912	885	773	873	2392	79	7	1010
1517	d__Bacteria	p__Proteobacteria	c__Alphaproteobacteria	o__Caulobacterales	f__Caulobacteraceae			1051	424	743	1078	403	292	363	564	628	10	132	4600	42	25	3291	941	2	74	1042	13	1809	34	619	862	2537	586	1089	2534	910	1268	902	804	1245	1264	912	885	773	873	2392	79	7	1010
1518	d__Bacteria	p__Proteobacteria	c__Alphaproteobacteria	o__Caulobacterales	f__Caulobacteraceae	g__Asticcacaulis		88	55	102	147	66	55	57	81	99	1	4	414	0	4	451	675	0	3	798	1	192	1	414	150	199	78	76	198	84	96	135	83	116	180	139	148	60	97	484	11	1	152
1519	d__Bacteria	p__Proteobacteria	c__Alphaproteobacteria	o__Caulobacterales	f__Caulobacteraceae	g__Asticcacaulis	s__Asticcacaulis_excentricus	88	55	102	147	66	55	57	81	99	1	4	414	0	4	451	675	0	3	798	1	192	1	414	150	199	78	76	198	84	96	135	83	116	180	139	148	60	97	484	11	1	152
1520	d__Bacteria	p__Proteobacteria	c__Alphaproteobacteria	o__Caulobacterales	f__Caulobacteraceae	g__Brevundimonas		182	46	112	157	61	32	55	86	131	1	27	1149	23	12	934	47	1	36	36	5	466	15	49	119	430	117	153	515	173	170	114	87	167	161	119	104	178	163	501	6	0	174
1521	d__Bacteria	p__Proteobacteria	c__Alphaproteobacteria	o__Caulobacterales	f__Caulobacteraceae	g__Brevundimonas	s__Brevundimonas_subvibrioides	182	46	112	157	61	32	55	86	131	1	27	1149	23	12	934	47	1	36	36	5	466	15	49	119	430	117	153	515	173	170	114	87	167	161	119	104	178	163	501	6	0	174
1522	d__Bacteria	p__Proteobacteria	c__Alphaproteobacteria	o__Caulobacterales	f__Caulobacteraceae	g__Caulobacter		525	200	312	509	167	140	143	231	228	5	58	1937	15	8	1194	134	1	26	143	4	763	13	98	391	983	254	574	1151	369	672	414	446	569	544	410	448	390	306	872	47	5	411
1523	d__Bacteria	p__Proteobacteria	c__Alphaproteobacteria	o__Caulobacterales	f__Caulobacteraceae	g__Caulobacter	s__Caulobacter_segnis	143	44	80	134	33	48	24	39	49	2	20	497	4	3	323	29	0	5	45	0	182	3	21	103	190	52	206	372	74	229	75	151	82	106	100	94	105	63	244	20	1	76
1524	d__Bacteria	p__Proteobacteria	c__Alphaproteobacteria	o__Caulobacterales	f__Caulobacteraceae	g__Caulobacter	s__Caulobacter_sp_K31	197	69	119	154	52	44	58	96	86	1	17	687	4	3	414	66	0	11	51	1	276	5	47	131	444	105	197	372	158	230	148	133	161	217	135	117	153	146	291	15	4	182
1525	d__Bacteria	p__Proteobacteria	c__Alphaproteobacteria	o__Caulobacterales	f__Caulobacteraceae	g__Caulobacter	s__Caulobacter_vibrioides	108	50	80	139	49	27	43	70	68	1	17	485	5	2	284	23	0	8	32	3	161	4	16	131	213	58	118	276	108	155	117	113	121	131	121	177	93	75	221	10	0	132
1526	d__Bacteria	p__Proteobacteria	c__Alphaproteobacteria	o__Caulobacterales	f__Caulobacteraceae	g__Phenylobacterium		228	94	166	224	83	55	88	134	135	3	39	960	2	1	601	77	0	5	61	3	329	5	52	152	822	113	257	592	244	295	190	170	343	321	202	169	132	273	458	9	1	232
1527	d__Bacteria	p__Proteobacteria	c__Alphaproteobacteria	o__Caulobacterales	f__Caulobacteraceae	g__Phenylobacterium	s__Phenylobacterium_zucineum	228	94	166	224	83	55	88	134	135	3	39	960	2	1	601	77	0	5	61	3	329	5	52	152	822	113	257	592	244	295	190	170	343	321	202	169	132	273	458	9	1	232
1528	d__Bacteria	p__Proteobacteria	c__Alphaproteobacteria	o__Magnetococcales				70	43	90	114	63	24	71	70	89	1	3	160	1	0	130	28	0	0	76	0	143	0	27	157	302	80	60	208	96	93	142	75	157	158	133	12	56	211	133	5	2	263
1529	d__Bacteria	p__Proteobacteria	c__Alphaproteobacteria	o__Magnetococcales	f__Magnetococcaceae			70	43	90	114	63	24	71	70	89	1	3	160	1	0	130	28	0	0	76	0	143	0	27	157	302	80	60	208	96	93	142	75	157	158	133	12	56	211	133	5	2	263
1530	d__Bacteria	p__Proteobacteria	c__Alphaproteobacteria	o__Magnetococcales	f__Magnetococcaceae	g__Magnetococcus		70	43	90	114	63	24	71	70	89	1	3	160	1	0	130	28	0	0	76	0	143	0	27	157	302	80	60	208	96	93	142	75	157	158	133	12	56	211	133	5	2	263
1531	d__Bacteria	p__Proteobacteria	c__Alphaproteobacteria	o__Magnetococcales	f__Magnetococcaceae	g__Magnetococcus	s__Magnetococcus_marinus	70	43	90	114	63	24	71	70	89	1	3	160	1	0	130	28	0	0	76	0	143	0	27	157	302	80	60	208	96	93	142	75	157	158	133	12	56	211	133	5	2	263
1532	d__Bacteria	p__Proteobacteria	c__Alphaproteobacteria	o__Parvularculales				63	33	53	74	24	11	26	40	43	1	1	159	0	0	172	210	0	1	281	0	85	0	201	44	67	20	102	100	35	114	57	36	44	45	58	8	10	37	154	2	0	55
1533	d__Bacteria	p__Proteobacteria	c__Alphaproteobacteria	o__Parvularculales	f__Parvularculaceae			63	33	53	74	24	11	26	40	43	1	1	159	0	0	172	210	0	1	281	0	85	0	201	44	67	20	102	100	35	114	57	36	44	45	58	8	10	37	154	2	0	55
1534	d__Bacteria	p__Proteobacteria	c__Alphaproteobacteria	o__Parvularculales	f__Parvularculaceae	g__Parvularcula		63	33	53	74	24	11	26	40	43	1	1	159	0	0	172	210	0	1	281	0	85	0	201	44	67	20	102	100	35	114	57	36	44	45	58	8	10	37	154	2	0	55
1535	d__Bacteria	p__Proteobacteria	c__Alphaproteobacteria	o__Parvularculales	f__Parvularculaceae	g__Parvularcula	s__Parvularcula_bermudensis	63	33	53	74	24	11	26	40	43	1	1	159	0	0	172	210	0	1	281	0	85	0	201	44	67	20	102	100	35	114	57	36	44	45	58	8	10	37	154	2	0	55
1536	d__Bacteria	p__Proteobacteria	c__Alphaproteobacteria	o__Rhizobiales				10075	3950	5843	9039	3770	2506	3019	4087	4691	66	870	28437	346	86	15140	7319	17	141	9267	64	10777	61	5775	7905	14803	5275	9544	18410	7323	10635	7847	6469	7768	8672	8310	8087	5830	6466	14014	598	69	7890
1537	d__Bacteria	p__Proteobacteria	c__Alphaproteobacteria	o__Rhizobiales	f__Bartonellaceae			176	206	199	313	153	115	98	129	252	0	9	528	1	1	607	844	0	1	1010	3	364	1	589	231	225	93	325	372	210	261	224	209	277	253	360	21	263	333	577	8	1	265
1538	d__Bacteria	p__Proteobacteria	c__Alphaproteobacteria	o__Rhizobiales	f__Bartonellaceae	g__Bartonella		176	206	199	313	153	115	98	129	252	0	9	528	1	1	607	844	0	1	1010	3	364	1	589	231	225	93	325	372	210	261	224	209	277	253	360	21	263	333	577	8	1	265
1539	d__Bacteria	p__Proteobacteria	c__Alphaproteobacteria	o__Rhizobiales	f__Bartonellaceae	g__Bartonella	s__Bartonella_australis	14	28	16	44	16	8	6	8	12	0	1	37	1	0	14	2	0	0	1	0	15	0	1	18	13	8	47	38	21	41	18	11	9	14	41	0	43	47	26	0	0	19
1540	d__Bacteria	p__Proteobacteria	c__Alphaproteobacteria	o__Rhizobiales	f__Bartonellaceae	g__Bartonella	s__Bartonella_bacilliformis	25	26	42	35	34	15	25	33	51	0	0	59	0	0	79	31	0	1	63	0	58	0	46	32	61	35	12	26	59	22	32	31	58	56	57	6	16	55	58	3	0	41
1541	d__Bacteria	p__Proteobacteria	c__Alphaproteobacteria	o__Rhizobiales	f__Bartonellaceae	g__Bartonella	s__Bartonella_clarridgeiae	22	66	29	45	12	12	8	26	38	0	3	71	0	0	55	141	0	0	149	0	44	0	90	33	32	10	60	51	21	47	24	41	38	33	57	1	90	65	76	1	0	57
1542	d__Bacteria	p__Proteobacteria	c__Alphaproteobacteria	o__Rhizobiales	f__Bartonellaceae	g__Bartonella	s__Bartonella_grahamii	20	11	11	28	15	15	8	15	24	0	0	74	0	0	49	167	0	0	169	1	32	0	98	33	27	2	18	44	36	15	30	21	30	30	44	0	15	49	114	2	0	23
1543	d__Bacteria	p__Proteobacteria	c__Alphaproteobacteria	o__Rhizobiales	f__Bartonellaceae	g__Bartonella	s__Bartonella_henselae	21	13	18	21	11	10	7	8	24	0	0	19	0	1	9	4	0	0	9	0	28	0	4	8	11	8	52	31	10	18	13	13	23	28	24	5	11	10	23	0	0	10
1544	d__Bacteria	p__Proteobacteria	c__Alphaproteobacteria	o__Rhizobiales	f__Bartonellaceae	g__Bartonella	s__Bartonella_quintana	22	7	6	17	5	18	10	9	21	0	1	85	0	0	56	251	0	0	313	2	29	0	147	10	11	5	29	28	12	23	20	20	23	21	38	3	15	17	148	0	1	20
1545	d__Bacteria	p__Proteobacteria	c__Alphaproteobacteria	o__Rhizobiales	f__Bartonellaceae	g__Bartonella	s__Bartonella_tribocorum	19	24	19	38	17	22	6	12	20	0	2	68	0	0	51	40	0	0	49	0	33	0	30	14	18	5	23	59	8	30	13	26	27	21	31	3	8	26	30	0	0	21
1546	d__Bacteria	p__Proteobacteria	c__Alphaproteobacteria	o__Rhizobiales	f__Bartonellaceae	g__Bartonella	s__Bartonella_vinsonii	7	16	13	36	12	3	11	7	29	0	1	18	0	0	10	10	0	0	8	0	22	0	3	29	22	9	32	32	22	38	20	36	16	16	37	0	25	27	33	2	0	33
1547	d__Bacteria	p__Proteobacteria	c__Alphaproteobacteria	o__Rhizobiales	f__Beijerinckiaceae			155	59	93	152	58	37	51	81	86	0	9	457	1	2	255	134	0	0	194	0	181	0	111	138	279	89	101	283	112	101	139	83	162	167	129	51	91	83	215	6	1	168
1548	d__Bacteria	p__Proteobacteria	c__Alphaproteobacteria	o__Rhizobiales	f__Beijerinckiaceae	g__Beijerinckia		49	17	31	60	17	13	20	47	38	0	1	157	1	0	95	30	0	0	59	0	60	0	52	72	129	26	38	116	31	36	62	23	81	75	70	18	42	43	70	1	0	87
1549	d__Bacteria	p__Proteobacteria	c__Alphaproteobacteria	o__Rhizobiales	f__Beijerinckiaceae	g__Beijerinckia	s__Beijerinckia_indica	49	17	31	60	17	13	20	47	38	0	1	157	1	0	95	30	0	0	59	0	60	0	52	72	129	26	38	116	31	36	62	23	81	75	70	18	42	43	70	1	0	87
1550	d__Bacteria	p__Proteobacteria	c__Alphaproteobacteria	o__Rhizobiales	f__Beijerinckiaceae	g__Methylocella		106	42	62	92	41	23	31	34	48	0	8	299	0	2	157	102	0	0	133	0	121	0	57	66	150	63	63	167	81	65	77	60	81	92	59	33	49	40	145	5	1	81
1551	d__Bacteria	p__Proteobacteria	c__Alphaproteobacteria	o__Rhizobiales	f__Beijerinckiaceae	g__Methylocella	s__Methylocella_silvestris	106	42	62	92	41	23	31	34	48	0	8	299	0	2	157	102	0	0	133	0	121	0	57	66	150	63	63	167	81	65	77	60	81	92	59	33	49	40	145	5	1	81
1552	d__Bacteria	p__Proteobacteria	c__Alphaproteobacteria	o__Rhizobiales	f__Bradyrhizobiaceae			1972	777	1238	1892	742	547	599	818	971	14	211	7049	37	17	3474	1710	7	24	1957	11	2400	6	1125	1537	3221	1094	2147	4060	1626	2535	1599	1503	1580	1768	1718	1927	1277	1337	3337	135	20	1655
1553	d__Bacteria	p__Proteobacteria	c__Alphaproteobacteria	o__Rhizobiales	f__Bradyrhizobiaceae	g__Bradyrhizobium		847	319	544	801	324	221	263	365	423	6	106	3099	20	8	1421	301	3	10	303	5	1008	3	230	664	1507	463	916	1654	707	1079	728	642	742	803	754	1018	555	647	1262	57	11	715
1554	d__Bacteria	p__Proteobacteria	c__Alphaproteobacteria	o__Rhizobiales	f__Bradyrhizobiaceae	g__Bradyrhizobium	s__Bradyrhizobium_diazoefficiens	124	62	99	141	56	46	39	76	67	0	18	490	1	0	230	37	1	2	24	1	162	0	23	111	275	80	131	248	133	138	137	120	168	176	120	185	56	84	185	9	2	135
1555	d__Bacteria	p__Proteobacteria	c__Alphaproteobacteria	o__Rhizobiales	f__Bradyrhizobiaceae	g__Bradyrhizobium	s__Bradyrhizobium_japonicum	100	56	116	101	50	26	51	48	50	1	14	427	1	0	214	27	0	1	47	1	141	0	42	88	189	74	110	194	96	123	123	57	86	111	113	169	80	73	181	7	2	84
1556	d__Bacteria	p__Proteobacteria	c__Alphaproteobacteria	o__Rhizobiales	f__Bradyrhizobiaceae	g__Bradyrhizobium	s__Bradyrhizobium_oligotrophicum	138	51	93	116	57	29	23	41	54	0	13	459	3	2	219	103	1	3	79	1	144	0	52	98	164	62	196	286	85	207	102	145	83	98	108	95	72	185	196	7	2	95
1557	d__Bacteria	p__Proteobacteria	c__Alphaproteobacteria	o__Rhizobiales	f__Bradyrhizobiaceae	g__Bradyrhizobium	s__Bradyrhizobium_sp_BTAi1	151	38	61	149	54	38	46	53	68	1	18	441	8	3	212	45	0	2	76	1	138	1	37	99	266	66	145	236	107	173	94	110	115	100	91	151	111	91	177	10	1	122
1558	d__Bacteria	p__Proteobacteria	c__Alphaproteobacteria	o__Rhizobiales	f__Bradyrhizobiaceae	g__Bradyrhizobium	s__Bradyrhizobium_sp_ORS_278	116	57	60	109	47	34	43	61	63	1	15	423	3	0	203	35	0	0	36	0	163	1	33	134	230	60	119	227	134	149	101	102	132	121	105	96	83	100	191	9	1	103
1559	d__Bacteria	p__Proteobacteria	c__Alphaproteobacteria	o__Rhizobiales	f__Bradyrhizobiaceae	g__Bradyrhizobium	s__Bradyrhizobium_sp_S23321	89	25	56	90	27	23	26	43	64	0	9	425	1	3	148	27	0	2	23	1	123	1	26	60	199	72	104	220	78	151	92	62	79	89	118	172	78	53	167	9	1	80
1560	d__Bacteria	p__Proteobacteria	c__Alphaproteobacteria	o__Rhizobiales	f__Bradyrhizobiaceae	g__Nitrobacter		171	61	93	165	54	53	41	62	82	1	18	584	1	1	252	37	0	1	31	3	162	1	22	131	220	76	165	370	115	190	131	118	108	150	147	123	82	115	250	14	1	137
1561	d__Bacteria	p__Proteobacteria	c__Alphaproteobacteria	o__Rhizobiales	f__Bradyrhizobiaceae	g__Nitrobacter	s__Nitrobacter_hamburgensis	97	28	49	70	23	31	16	34	36	1	5	266	0	1	118	17	0	0	21	1	78	1	13	43	110	15	96	204	35	114	59	53	52	75	66	67	35	31	115	11	0	55
1562	d__Bacteria	p__Proteobacteria	c__Alphaproteobacteria	o__Rhizobiales	f__Bradyrhizobiaceae	g__Nitrobacter	s__Nitrobacter_winogradskyi	71	31	44	92	30	21	25	28	45	0	13	309	1	0	133	20	0	1	10	2	80	0	9	83	105	57	68	157	80	76	68	64	54	70	78	56	47	75	132	3	1	80
1563	d__Bacteria	p__Proteobacteria	c__Alphaproteobacteria	o__Rhizobiales	f__Bradyrhizobiaceae	g__Oligotropha		111	38	44	76	32	18	28	31	41	0	6	271	1	1	140	22	1	4	32	0	103	1	23	80	135	42	65	222	70	105	76	38	42	63	75	74	65	67	115	0	1	101
1564	d__Bacteria	p__Proteobacteria	c__Alphaproteobacteria	o__Rhizobiales	f__Bradyrhizobiaceae	g__Oligotropha	s__Oligotropha_carboxidovorans	111	38	44	76	32	18	28	31	41	0	6	271	1	1	140	22	1	4	32	0	103	1	23	80	135	42	65	222	70	105	76	38	42	63	75	74	65	67	115	0	1	101
1565	d__Bacteria	p__Proteobacteria	c__Alphaproteobacteria	o__Rhizobiales	f__Bradyrhizobiaceae	g__Rhodopseudomonas		760	313	478	749	276	225	223	287	336	7	69	2689	12	5	1430	1201	3	8	1443	3	974	1	769	548	1201	434	894	1537	635	1051	542	652	565	627	624	638	506	425	1493	59	7	589
1566	d__Bacteria	p__Proteobacteria	c__Alphaproteobacteria	o__Rhizobiales	f__Bradyrhizobiaceae	g__Rhodopseudomonas	s__Rhodopseudomonas_palustris	760	313	478	749	276	225	223	287	336	7	69	2689	12	5	1430	1201	3	8	1443	3	974	1	769	548	1201	434	894	1537	635	1051	542	652	565	627	624	638	506	425	1493	59	7	589
1567	d__Bacteria	p__Proteobacteria	c__Alphaproteobacteria	o__Rhizobiales	f__Brucellaceae			500	104	208	250	98	80	96	124	167	1	16	674	2	2	516	259	0	0	377	2	372	0	215	231	447	124	196	732	168	253	270	114	233	308	345	365	143	196	364	28	1	213
1568	d__Bacteria	p__Proteobacteria	c__Alphaproteobacteria	o__Rhizobiales	f__Brucellaceae	g__Brucella		158	43	70	100	51	30	37	49	64	1	5	232	1	2	245	108	0	0	170	1	140	0	106	87	195	73	70	258	86	98	92	40	83	103	105	27	61	61	128	8	0	72
1569	d__Bacteria	p__Proteobacteria	c__Alphaproteobacteria	o__Rhizobiales	f__Brucellaceae	g__Brucella	s__Brucella_abortus	1	0	0	0	0	0	0	0	0	0	0	1	0	0	0	0	0	0	2	0	1	0	0	0	0	0	0	0	1	0	0	1	0	0	0	0	0	0	0	0	0	0
1570	d__Bacteria	p__Proteobacteria	c__Alphaproteobacteria	o__Rhizobiales	f__Brucellaceae	g__Brucella	s__Brucella_canis	1	0	0	0	0	0	0	0	0	0	0	2	0	0	0	0	0	0	0	0	1	0	0	1	0	0	0	2	0	0	0	0	0	0	0	0	0	0	0	1	0	0
1571	d__Bacteria	p__Proteobacteria	c__Alphaproteobacteria	o__Rhizobiales	f__Brucellaceae	g__Brucella	s__Brucella_ceti	3	0	0	0	0	0	0	0	0	0	0	1	0	0	0	0	0	0	0	0	0	0	0	0	1	0	0	0	0	0	0	0	0	0	1	0	0	0	2	0	0	0
1572	d__Bacteria	p__Proteobacteria	c__Alphaproteobacteria	o__Rhizobiales	f__Brucellaceae	g__Brucella	s__Brucella_melitensis	1	0	1	3	0	2	0	2	0	0	0	2	0	0	7	6	0	0	3	0	2	0	3	1	2	4	2	3	0	1	3	1	1	2	3	0	1	1	8	0	0	1
1573	d__Bacteria	p__Proteobacteria	c__Alphaproteobacteria	o__Rhizobiales	f__Brucellaceae	g__Brucella	s__Brucella_microti	2	0	0	0	0	0	1	0	0	0	0	1	0	0	1	0	0	0	0	0	0	0	0	1	1	0	1	0	0	0	0	1	0	0	1	0	1	0	2	0	0	0
1574	d__Bacteria	p__Proteobacteria	c__Alphaproteobacteria	o__Rhizobiales	f__Brucellaceae	g__Brucella	s__Brucella_ovis	0	1	1	0	0	0	0	0	0	0	0	1	0	0	1	0	0	0	0	0	2	0	0	2	0	0	0	1	1	1	0	0	0	1	1	0	0	0	1	0	0	1
1575	d__Bacteria	p__Proteobacteria	c__Alphaproteobacteria	o__Rhizobiales	f__Brucellaceae	g__Brucella	s__Brucella_pinnipedialis	1	1	0	0	0	0	0	0	0	0	0	0	0	0	0	0	0	0	0	0	0	0	0	0	0	0	0	1	0	0	0	0	0	0	0	0	4	0	1	0	0	0
1576	d__Bacteria	p__Proteobacteria	c__Alphaproteobacteria	o__Rhizobiales	f__Brucellaceae	g__Brucella	s__Brucella_suis	1	0	3	1	0	0	0	0	2	0	0	3	0	0	3	0	0	0	0	0	3	0	0	1	0	0	0	1	0	0	4	0	0	2	1	1	0	0	3	0	0	0
1577	d__Bacteria	p__Proteobacteria	c__Alphaproteobacteria	o__Rhizobiales	f__Brucellaceae	g__Ochrobactrum		309	54	127	134	42	45	56	63	94	0	11	404	1	0	251	150	0	0	206	1	213	0	108	114	245	51	121	427	76	153	169	71	138	191	216	337	73	123	220	20	1	127
1578	d__Bacteria	p__Proteobacteria	c__Alphaproteobacteria	o__Rhizobiales	f__Brucellaceae	g__Ochrobactrum	s__Ochrobactrum_anthropi	309	54	127	134	42	45	56	63	94	0	11	404	1	0	251	150	0	0	206	1	213	0	108	114	245	51	121	427	76	153	169	71	138	191	216	337	73	123	220	20	1	127
1579	d__Bacteria	p__Proteobacteria	c__Alphaproteobacteria	o__Rhizobiales	f__Hyphomicrobiaceae			1365	381	426	784	282	196	244	242	318	0	75	1939	5	2	1003	521	0	6	1216	1	778	0	1101	635	919	304	594	1247	425	707	527	368	505	565	537	169	300	478	1019	26	4	580
1580	d__Bacteria	p__Proteobacteria	c__Alphaproteobacteria	o__Rhizobiales	f__Hyphomicrobiaceae	g__Hyphomicrobium		304	172	269	397	166	101	145	141	175	0	28	1009	1	2	561	414	0	4	1093	0	433	0	1031	356	512	185	366	595	259	421	271	225	300	328	331	93	167	361	506	16	2	368
1581	d__Bacteria	p__Proteobacteria	c__Alphaproteobacteria	o__Rhizobiales	f__Hyphomicrobiaceae	g__Hyphomicrobium	s__Hyphomicrobium_denitrificans	134	60	93	127	55	35	52	58	79	0	6	335	0	1	218	89	0	1	112	0	146	0	97	167	216	45	129	252	94	149	110	105	132	132	153	24	65	214	163	7	1	152
1582	d__Bacteria	p__Proteobacteria	c__Alphaproteobacteria	o__Rhizobiales	f__Hyphomicrobiaceae	g__Hyphomicrobium	s__Hyphomicrobium_nitrativorans	80	41	93	110	42	24	37	42	44	0	10	325	1	0	165	12	0	0	16	0	124	0	11	120	186	85	108	161	106	133	74	56	86	86	99	32	49	83	114	2	1	126
1583	d__Bacteria	p__Proteobacteria	c__Alphaproteobacteria	o__Rhizobiales	f__Hyphomicrobiaceae	g__Hyphomicrobium	s__Hyphomicrobium_sp_MC1	59	29	50	79	37	26	40	32	46	0	9	259	0	1	150	182	0	1	241	0	119	0	119	61	95	49	63	113	45	67	76	27	66	91	57	36	44	57	150	7	0	82
1584	d__Bacteria	p__Proteobacteria	c__Alphaproteobacteria	o__Rhizobiales	f__Hyphomicrobiaceae	g__Pelagibacterium		928	54	69	116	51	37	28	43	59	0	40	574	1	0	259	42	0	2	58	1	227	0	30	115	203	49	132	447	81	173	108	55	88	98	85	44	80	52	321	7	2	87
1585	d__Bacteria	p__Proteobacteria	c__Alphaproteobacteria	o__Rhizobiales	f__Hyphomicrobiaceae	g__Pelagibacterium	s__Pelagibacterium_halotolerans	928	54	69	116	51	37	28	43	59	0	40	574	1	0	259	42	0	2	58	1	227	0	30	115	203	49	132	447	81	173	108	55	88	98	85	44	80	52	321	7	2	87
1586	d__Bacteria	p__Proteobacteria	c__Alphaproteobacteria	o__Rhizobiales	f__Hyphomicrobiaceae	g__Rhodomicrobium		86	50	70	101	46	26	67	56	83	0	4	290	3	0	163	62	0	0	61	0	104	0	39	161	199	70	61	186	83	86	146	52	115	136	106	32	52	64	136	3	0	124
1587	d__Bacteria	p__Proteobacteria	c__Alphaproteobacteria	o__Rhizobiales	f__Hyphomicrobiaceae	g__Rhodomicrobium	s__Rhodomicrobium_vannielii	86	50	70	101	46	26	67	56	83	0	4	290	3	0	163	62	0	0	61	0	104	0	39	161	199	70	61	186	83	86	146	52	115	136	106	32	52	64	136	3	0	124
1588	d__Bacteria	p__Proteobacteria	c__Alphaproteobacteria	o__Rhizobiales	f__Methylobacteriaceae			1004	344	597	930	361	241	298	394	396	34	132	3465	257	46	1813	439	7	85	413	30	1204	36	262	973	1753	576	1203	2088	798	1311	707	761	753	876	859	3546	467	710	1569	68	17	836
1589	d__Bacteria	p__Proteobacteria	c__Alphaproteobacteria	o__Rhizobiales	f__Methylobacteriaceae	g__Methylobacterium		1004	344	597	930	361	241	298	394	396	34	132	3465	257	46	1813	439	7	85	413	30	1204	36	262	973	1753	576	1203	2088	798	1311	707	761	753	876	859	3546	467	710	1569	68	17	836
[truncated: 2,373 more rows]
[truncated: 45 more columns]

## Sheet: Figure 7B model output
Source Data for Figure 7B -- output of fitZig model on genus-level microbiome counts, comparing all pre- and post-slaughter samples
[truncated: 764 more rows]

[truncated: 1 more sheets: Figure 7 supp. model output]
