# Supplementary material for: Resistome diversity in cattle and the environment decreases during beef production
Source: eLife. 2016 Mar 8;5:e13195. doi: 10.7554/eLife.13195 (PMC4798965; doi:10.7554/eLife.13195)
Supplement: Supplementary file 1. — DOI: http://dx.doi.org/10.7554/eLife.13195.017 [file elife-13195-supp1.xlsx]

## Sheet: all_samples
Supplemental File 1 -- Sequencing, filtering, host removal and ARD alignment statistics for all samples
sample ID	matrix	feedlot	location	pen	mean phred score	number of raw paired-end reads	number of trimmed paired-end reads	% of reads removed due to low quality	number of trimmed, non-bovine, paired-end reads	% of trimmed reads classified as Bos taurus	number of reads aligning to ARD database	% of reads aligned to ARD database
1	fecal	D	Arrival	D2	35.55	59427820	57322818	0.0354212	55096004	0.0388469	54228	0.000984246
2	fecal	B	Arrival	B2	34.95	47282734	44502872	0.0587923	44000086	0.0112978	52851	0.00120116
3	fecal	C	Arrival	C1	35.58	55369520	53162216	0.039865	52804610	0.00672669	42246	0.000800044
4	fecal	C	Arrival	C2	35.36	58363326	55703874	0.0455672	54857176	0.0152	41614	0.000758588
5	fecal	D	Arrival	D1	36.14	56670748	55037284	0.0288238	54594438	0.00804629	40571	0.000743134
6	soil	B	Arrival	B2	34.72	49629616	46737530	0.0582734	39474780	0.155394	27324	0.000692189
7	soil	B	Arrival	B1	34.27	31318034	29302462	0.0643582	29132358	0.00580511	13109	0.000449981
8	soil	C	Arrival	C1	35.38	56398652	53562296	0.0502912	52216592	0.0251241	20063	0.000384227
9	soil	D	Arrival	D1	35.9	54208356	52263262	0.0358818	51090292	0.0224435	29692	0.000581167
22	fecal	B	Arrival	B1	35.22	59698512	57378212	0.038867	57056428	0.00560812	49372	0.000865319
23	fecal	A	Arrival	A1	34.58	24496768	23223778	0.0519656	22651630	0.0246363	13885	0.00061298
24	soil	A	Arrival	A2	34.28	46659558	41669740	0.106941	41446926	0.00534714	27283	0.000658264
25	soil	C	Arrival	C2	36.03	61087432	59297100	0.0293077	58516366	0.0131665	26351	0.000450318
26	fecal	A	Arrival	A2	36.08	38251946	37081482	0.0305988	36775990	0.0082384	23348	0.000634871
27	soil	A	Arrival	A1	34.4	47446746	44351260	0.0652413	44158334	0.00434996	23733	0.000537452
32	soil	A	Exit	A2	35.86	33306856	32145300	0.0348744	32074398	0.00220567	10593	0.000330263
33	fecal	A	Holding	A2	36.07	53685438	51778500	0.0355206	51044382	0.014178	30790	0.000603201
34	fecal	A	Exit	A2	35.95	55920910	53758684	0.0386658	53084306	0.0125445	30719	0.000578683
35	soil	D	Arrival	D2	35.25	68813044	65506106	0.0480568	58122368	0.112718	39110	0.000672891
38	water	A	Holding	A2	35.17	12014250	11453692	0.0466578	8719800	0.238691	2894	0.000331888
39	water	A	Exit	A2	36.07	62582998	60695152	0.0301655	25526474	0.579431	2758	0.000108045
40	sponges	A	Truck	A2	34.86	76361896	72252976	0.0538085	71909324	0.00475623	25594	0.00035592
41	sponges	A	Plant	A2	35.36	54276404	51827076	0.0451269	1190442	0.977031	0	0
42	trimmings	A	Plant	A2	35.18	49973922	47573708	0.0480293	253262	0.994676	0	0
50	fecal	A	Exit	A1	36.3	41387542	40254606	0.0273738	39405084	0.0211037	22585	0.000573149
51	soil	A	Exit	A1	36.2	55213978	53768708	0.0261758	53470946	0.00553783	25018	0.00046788
61	water	D	Holding	D1	34.65	45783290	43586342	0.0479858	43426386	0.00366987	106	2.44091e-06
62	water	C	Exit	C2	35.75	47882554	46220178	0.0347178	41876750	0.0939726	47837	0.00114233
63	water	C	Arrival	C2	34.67	36219232	34539472	0.0463776	32064936	0.0716437	330	1.02916e-05
64	water	D	Exit	D2	35.82	52566832	50703998	0.0354374	50525842	0.00351365	12940	0.000256107
65	water	A	Exit	A1	35.86	48691606	47167702	0.0312971	46274992	0.0189263	7629	0.000164862
66	water	C	Arrival	C1	35.86	55750340	54035266	0.0307635	38145418	0.294064	13041	0.000341876
67	water	B	Exit	B1	35.61	40448572	38991640	0.0360194	38814896	0.00453287	337	8.68223e-06
68	water	D	Arrival	D1	35.46	37997030	36628904	0.0360061	23181582	0.367123	8063	0.000347819
69	water	C	Exit	C1	35.82	46251206	44840312	0.030505	37820150	0.156559	9700	0.000256477
70	water	B	Exit	B2	35.48	51255394	49361538	0.0369494	47528158	0.0371419	3774	7.94056e-05
71	water	D	Arrival	D2	34.72	41413014	39533208	0.0453917	37675678	0.0469866	6539	0.00017356
72	water	D	Exit	D1	35.62	39373676	38051522	0.0335796	37906574	0.00380926	11350	0.00029942
73	water	D	Holding	D2	34.31	40251626	37976028	0.0565343	37866262	0.0028904	46	1.2148e-06
74	water	B	Arrival	B2	34.96	54714950	52159158	0.046711	51759668	0.00765906	3126	6.03945e-05
75	water	A	Arrival	A2	34.87	42266876	40337484	0.0456478	40140514	0.00488305	316	7.87235e-06
76	water	A	Arrival	A1	34.82	34906226	33267894	0.0469352	33214776	0.00159667	839	2.52598e-05
77	water	C	Holding	C2	34.4	36119110	34137726	0.0548569	34124124	0.000398445	1276	3.73929e-05
78	water	B	Arrival	B1	34.95	39557166	37726166	0.0462874	37658708	0.0017881	522	1.38613e-05
79	water	A	Holding	A1	34.12	31062642	29268568	0.0577566	27833880	0.049018	1099	3.94843e-05
80	water	C	Holding	C1	33.65	23589798	21925074	0.0705697	21888282	0.00167808	1012	4.62348e-05
82	water	B	Holding	B2	35.83	48793128	47189078	0.0328745	35636860	0.244807	26862	0.00075377
83	fecal	A	Holding	A1	35.45	17702144	16993114	0.0400533	16466198	0.0310076	8942	0.000543052
84	fecal	B	Holding	B1	35.34	21845398	20734914	0.0508338	20550760	0.00888135	14631	0.000711944
85	fecal	C	Exit	C2	35.28	17819716	17040714	0.0437157	16938138	0.00601947	8938	0.000527685
86	fecal	D	Holding	D1	35.58	22375372	21515804	0.0384158	21397906	0.0054796	9943	0.000464672
87	fecal	C	Holding	C2	35.43	19992200	19186860	0.0402827	18664870	0.0272056	10123	0.000542356
88	fecal	B	Holding	B2	35.38	18483990	17653120	0.0449508	17109146	0.0308146	12323	0.000720258
89	fecal	B	Exit	B1	35.18	13566878	12908308	0.0485425	12833452	0.00579906	9963	0.00077633
90	fecal	C	Holding	C1	35.45	17193292	16508572	0.0398248	16423034	0.00518143	7397	0.000450404
91	fecal	D	Holding	D2	35.51	18581128	17853758	0.0391456	17120960	0.0410445	8594	0.000501958
92	fecal	D	Exit	D2	34.25	12533618	11415270	0.0892279	11089610	0.0285285	5676	0.00051183
93	trimmings	C	Plant	C2	35.2	65160818	61970822	0.0489557	217006	0.996498	0	0
94	trimmings	B	Plant	B1	35.21	51935740	49478494	0.0473132	191640	0.996127	0	0
95	trimmings	D	Plant	D2	34.48	85742330	79791470	0.069404	305228	0.996175	0	0
96	trimmings	A	Plant	A1	34.41	62840664	31194956	0.503586	116506	0.996265	0	0
97	trimmings	B	Plant	B2	34.46	56336564	52524756	0.0676614	200222	0.996188	0	0
98	trimmings	D	Plant	D1	34.42	60513232	56270778	0.0701079	224352	0.996013	0	0
99	trimmings	C	Plant	C1	34.43	51126362	47285714	0.0751207	185442	0.996078	0	0
100	soil	B	Exit	B2	34.58	27009520	24723962	0.0846205	24710116	0.000560024	9688	0.000392066
101	soil	D	Exit	D2	35.66	33018876	31665394	0.0409912	31598390	0.002116	13210	0.000418059
102	soil	D	Exit	D1	35.74	43273022	41459758	0.0419029	41289172	0.0041145	19142	0.000463608
103	soil	C	Exit	C2	35.69	63433996	60982984	0.0386388	60475600	0.00832009	24219	0.000400476
104	soil	C	Exit	C1	34.28	34623034	32145560	0.0715557	31193688	0.0296113	12823	0.000411077
105	soil	B	Exit	B1	33.75	20129570	18404226	0.0857119	18240748	0.00888263	8678	0.000475748
106	fecal	C	Exit	C1	34.78	23043188	21776314	0.0549782	21687758	0.00406662	10417	0.000480317
107	fecal	B	Exit	B2	34.64	25562866	24152154	0.055186	24074656	0.00320874	20306	0.00084346
108	fecal	D	Exit	D1	35.04	38093162	36225164	0.0490376	36029038	0.00541408	17526	0.000486441
109	sponges	C	Plant	C1	35.4	60611904	57874942	0.0451555	130732	0.997741	0	0
110	sponges	C	Truck	C2	34.48	65223814	61552710	0.0562847	57302604	0.0690482	23283	0.000406317
111	sponges	A	Truck	A1	34.64	86966306	82054170	0.0564832	80800412	0.0152796	28677	0.000354912
112	sponges	A	Plant	A1	35.39	72218596	68889398	0.0460989	306856	0.995546	0	0
113	sponges	B	Plant	B2	35.47	52894340	50535072	0.0446034	239592	0.995259	0	0
114	sponges	B	Truck	B1	35.05	61762418	59006816	0.0446162	58792646	0.00362958	17572	0.000298881
115	sponges	C	Truck	C1	35.21	59876664	57301702	0.0430044	57101704	0.00349026	12095	0.000211815
116	sponges	B	Plant	B1	35.65	67628278	64985354	0.0390802	46682	0.999282	0	0
117	sponges	D	Plant	D1	35.7	61762448	59529724	0.0361502	302768	0.994914	0	0
118	sponges	D	Truck	D1	35.47	93353050	89856730	0.0374527	89715916	0.00156709	15829	0.000176435
119	sponges	C	Plant	C2	35.06	57484240	54599858	0.0501769	280352	0.994865	0	0
120	sponges	B	Truck	B2	34.73	59148482	56203354	0.0497921	55832006	0.00660722	32636	0.000584539
121	sponges	D	Plant	D2	34.99	46550954	44250232	0.0494237	277286	0.993734	0	0
122	sponges	D	Truck	D2	34.91	56189044	53359802	0.0503522	53216870	0.00267865	5589	0.000105023
