# Supplementary material for: Resistome diversity in cattle and the environment decreases during beef production
Source: eLife. 2016 Mar 8;5:e13195. doi: 10.7554/eLife.13195 (PMC4798965; doi:10.7554/eLife.13195)
Supplement: Supplementary file 2. — DOI: http://dx.doi.org/10.7554/eLife.13195.018 [file elife-13195-supp2.xlsx]

## Sheet: Sheet1
Supplemental File 2 -- List of 319 ARDs identified across all 87 samples.
ARD ID	Resistance Class	Resistance Mechanism	Originating Database for ARD ID
(AGly)Aac)-IVa:X01385:244-1029:786	Aminoglycoside	Aminoglycoside acetyltransferase	ARG-ANNOT
(AGly)AadA1-pm:JQ690540:7968-8798:831	Aminoglycoside	Aminoglycoside adenyltransferase	ARG-ANNOT
(AGly)AadA1:M95287:3320-4111:792	Aminoglycoside	Aminoglycoside adenyltransferase	ARG-ANNOT
(AGly)AadA11:AJ567827:1-792:792	Aminoglycoside	Aminoglycoside adenyltransferase	ARG-ANNOT
(AGly)AadA24:HQ123586:88-768:781	Aminoglycoside	Aminoglycoside adenyltransferase	ARG-ANNOT
(AGly)AadA5:AF137361:64-852:789	Aminoglycoside	Aminoglycoside adenyltransferase	ARG-ANNOT
(AGly)AadA7:AF224733:32-829:798	Aminoglycoside	Aminoglycoside adenyltransferase	ARG-ANNOT
(AGly)AadA9:AJ420072:26773-27609:837	Aminoglycoside	Aminoglycoside adenyltransferase	ARG-ANNOT
(AGly)AadD:AF181950:3176-3946:771	Aminoglycoside	Aminoglycoside adenyltransferase	ARG-ANNOT
(AGly)Ant6-Ia:AF330699:22-930:909	Aminoglycoside	Aminoglycoside adenyltransferase	ARG-ANNOT
(AGly)Ant6-Ib:FN594949:27482-28339:858	Aminoglycoside	Aminoglycoside adenyltransferase	ARG-ANNOT
(AGly)Aph3-Ia:HQ840942:23569-24384:816	Aminoglycoside	Aminoglycoside phosphotransferase	ARG-ANNOT
(AGly)Aph3-III:V01547:535-1329:795	Aminoglycoside	Aminoglycoside phosphotransferase	ARG-ANNOT
(AGly)Aph3Ia:FJ172370:38668-39483:816	Aminoglycoside	Aminoglycoside phosphotransferase	ARG-ANNOT
(AGly)Aph4-Ia:V01499:231-1256:1026	Aminoglycoside	Aminoglycoside phosphotransferase	ARG-ANNOT
(AGly)Sat-2A:X51546:518-1042:525	Aminoglycoside	Aminoglycoside acetyltransferase	ARG-ANNOT
(AGly)Sat4A:X92945:38870-39412:543	Aminoglycoside	Aminoglycoside acetyltransferase	ARG-ANNOT
(AGly)Spc:X02588:331-1113:783	Spectinomycin	Spectinomycin adenyltrasnferase	ARG-ANNOT
(AGly)Str:X92946:18908-18060:849	Aminoglycoside	Aminoglycoside adenyltransferase	ARG-ANNOT
(AGly)StrA:AB366441:22458-23261:804	Aminoglycoside	Aminoglycoside phosphotransferase	ARG-ANNOT
(AGly)StrB:FJ474091:264-1100:837	Aminoglycoside	Aminoglycoside phosphotransferase	ARG-ANNOT
(Bla)ACI-1:AJ007350:240-1094:855	β-lactam	Class A β-lactamase	ARG-ANNOT
(Bla)AmpC1_Ecoli:FN649414:2765051-2766355:1302	β-lactam	Class C β-lactamase	ARG-ANNOT
(Bla)AmpC2_Ecoli:CP002970:332756-333889:1134	β-lactam	Class C β-lactamase	ARG-ANNOT
(Bla)AMPH_Ecoli:AP012030:395554-396711:1158	β-lactam	Class C β-lactamase	ARG-ANNOT
(Bla)CARB-10:EU850412:2270-3166:897	β-lactam	Class A β-lactamase	ARG-ANNOT
(Bla)CARB-4:AY913772:1600-2466:867	β-lactam	Class A β-lactamase	ARG-ANNOT
(Bla)CARB-5:AF135373:12-908:897	β-lactam	Class A β-lactamase	ARG-ANNOT
(Bla)cfxA:U38243:150-1115:966	β-lactam	Class A β-lactamase	ARG-ANNOT
(Bla)cfxA4:AY769933:1-966:966	β-lactam	Class A β-lactamase	ARG-ANNOT
(Bla)cfxA5:AY769934:28-993:966	β-lactam	Class A β-lactamase	ARG-ANNOT
(Bla)cfxA6:GQ342996:798-1793:966	β-lactam	Class A β-lactamase	ARG-ANNOT
(Bla)cphA5:AY227051:1-765:765	β-lactam	Class B (metallo-)β-lactamase	ARG-ANNOT
(Bla)OXA-235:JQ820240:591-1421:831	β-lactam	Class D β-lactamase	ARG-ANNOT
(Bla)OXA-347:JN086160:1583-2407:825	β-lactam	Class D β-lactamase	ARG-ANNOT
(Bla)Penicillin_Binding_Protein_Ecoli:CP002291:664439-666340:1902	β-lactam	Genes modulating β-lactam resistance	ARG-ANNOT
(Bla)ROB-1:AF022114:303-1220:918	β-lactam	Class A β-lactamase	ARG-ANNOT
(Bla)TEM-116:AY425988:6-866:861	β-lactam	Class A β-lactamase	ARG-ANNOT
(Gly)VanA-G:AY271782:157-606:450	Glycopeptide	Van	ARG-ANNOT
(MLS)CfrA:AM408573:10028-11077:1050	MLS	Cfr 23S rRNA methyltransferase	ARG-ANNOT
(MLS)Erm33:AJ313523:163-894:732	MLS	Erm 23S rRNA methyltransferase	ARG-ANNOT
(MLS)Erm35:AF319779:33-833:801	MLS	Erm 23S rRNA methyltransferase	ARG-ANNOT
(MLS)Erm42:FR734406:1-906:906	MLS	Erm 23S rRNA methyltransferase	ARG-ANNOT
(MLS)ErmA:X03216:4551-5282:732	MLS	Erm 23S rRNA methyltransferase	ARG-ANNOT
(MLS)ErmB:M11180:714-1451:738	MLS	Erm 23S rRNA methyltransferase	ARG-ANNOT
(MLS)ErmC:M19652:988-1722:735	MLS	Erm 23S rRNA methyltransferase	ARG-ANNOT
(MLS)ErmF:M14730:241-1041:801	MLS	Erm 23S rRNA methyltransferase	ARG-ANNOT
(MLS)ErmG:M15332:672-1406:735	MLS	Erm 23S rRNA methyltransferase	ARG-ANNOT
(MLS)ErmQ:L22689:262-1035:774	MLS	Erm 23S rRNA methyltransferase	ARG-ANNOT
(MLS)ErmT:M64090:168-902:735	MLS	Erm 23S rRNA methyltransferase	ARG-ANNOT
(MLS)ErmX:M36726:296-1150:855	MLS	Erm 23S rRNA methyltransferase	ARG-ANNOT
(MLS)ErmY:AB014481:556-1290:735	MLS	Erm 23S rRNA methyltransferase	ARG-ANNOT
(MLS)LnuB:AJ238249:127-930:804	MLS	Lincosamide nucleotidyltransferase (Lin)	ARG-ANNOT
(MLS)LnuC:AY928180:1150-1644:495	MLS	Lincosamide nucleotidyltransferase (Lin)	ARG-ANNOT
(MLS)LsaB:AJ579365:4150-5628:1479	MLS	Streptogramin resistance ATP-binding cassette (ABC) efflux pumps	ARG-ANNOT
(MLS)MefA:U70055:314-1531:1218	MLS	Macrolide resistance efflux pumps	ARG-ANNOT
(MLS)MefB:FJ196385:11084-12313:1230	MLS	Macrolide resistance efflux pumps	ARG-ANNOT
(MLS)MphB:D85892:1159-2067:909	MLS	Macrolide phosphotransferase (MPH)	ARG-ANNOT
(MLS)MphE:JF769133:8777-9661:885	MLS	Macrolide phosphotransferase (MPH)	ARG-ANNOT
(MLS)MsrD:AF274302:2462-3925:1464	MLS	Macrolide resistance efflux pumps	ARG-ANNOT
(MLS)MsrE:JF769133:7246-8721:1476	MLS	Macrolide resistance efflux pumps	ARG-ANNOT
(MLS)VgaD:GQ205627:1394-2971:1578	Efflux pumps conferring antibiotic resistance	ABC antibiotic efflux pump	ARG-ANNOT
(Phe)CatB10:AJ878850:1197-1829:633	Phenicol	Chloramphenicol acetyltransferase (CAT)	ARG-ANNOT
(Phe)CatQ:M55620459-1118:660	Phenicol	Chloramphenicol acetyltransferase (CAT)	ARG-ANNOT
(Phe)Cmr:U85507:3518-4693:1172	Phenicol	Chloramphenicol active extrusion	ARG-ANNOT
(Phe)FexA:JQ041372:14024-15451:1428	Phenicol	Florfenicol and chloramphenicol resistance efflux pump	ARG-ANNOT
(Phe)FloR:AKLJ01000508:383-1597:1215	Phenicol	Florfenicol and chloramphenicol resistance efflux pump	ARG-ANNOT
(Sul)SulII:EU360945:1617-2432:816	Sulfonamide	Sulfonamide-resistant dihydropteroate synthase	ARG-ANNOT
(Tet)Tet-31:AJ250203:1651-2883:1233	Tetracycline	Tetracycline resistance major facilitator superfamily (MFS) efflux pump	ARG-ANNOT
(Tet)Tet-32:DQ647324:181-2100:1920	Tetracycline	Tetracycline resistance ribosomal protection protein	ARG-ANNOT
(Tet)Tet-33:AJ420072:22940-24163:1224	Tetracycline	Tetracycline resistance major facilitator superfamily (MFS) efflux pump	ARG-ANNOT
(Tet)Tet-36:AJ514254:2534-4456:1923	Tetracycline	Tetracycline resistance ribosomal protection protein	ARG-ANNOT
(Tet)Tet-39:AY743590:749-1936:1188	Tetracycline	Tetracycline resistance major facilitator superfamily (MFS) efflux pump	ARG-ANNOT
(Tet)Tet-40:AM419751:14211-15431:1221	Tetracycline	Tetracycline resistance ribosomal protection protein	ARG-ANNOT
(Tet)Tet-44:FN594949:25245-27167:1923	Tetracycline	Tetracycline resistance ribosomal protection protein	ARG-ANNOT
(Tet)TetA-P:L20800:	Tetracycline	Tetracycline resistance major facilitator superfamily (MFS) efflux pump	ARG-ANNOT
(Tet)TetA:JX424423:94438-95712:1275	Tetracycline	Tetracycline resistance major facilitator superfamily (MFS) efflux pump	ARG-ANNOT
(Tet)TetB-P:L20800:2309-4267:1959	Tetracycline	Tetracycline resistance ribosomal protection protein	ARG-ANNOT
(Tet)TetC:EU751612:1-1191:1191	Tetracycline	Tetracycline resistance major facilitator superfamily (MFS) efflux pump	ARG-ANNOT
(Tet)TetE:DQ366299:36-1253:1218	Tetracycline	Tetracycline resistance major facilitator superfamily (MFS) efflux pump	ARG-ANNOT
(Tet)TetL:FN435329:1-1377:1377	Tetracycline	Tetracycline resistance major facilitator superfamily (MFS) efflux pump	ARG-ANNOT
(Tet)TetM:U08812:1981-3900:1920	Tetracycline	Tetracycline resistance ribosomal protection protein	ARG-ANNOT
(Tet)TetO:M18896:207-2126:1920	Tetracycline	Tetracycline resistance ribosomal protection protein	ARG-ANNOT
(Tet)TetQ:Z21523:362-2287:1926	Tetracycline	Tetracycline resistance ribosomal protection protein	ARG-ANNOT
(Tet)TetR:HF545434:53576-54226:651	Tetracycline	Tetracycline resistance ribosomal protection protein	ARG-ANNOT
(Tet)TetS:L09756:447-2372:1926	Tetracycline	Tetracycline resistance ribosomal protection protein	ARG-ANNOT
(Tet)TetT:L42544:478-2433:1956	Tetracycline	Tetracycline resistance ribosomal protection protein	ARG-ANNOT
(Tet)TetW:AJ222769:3687-5606:1920	Tetracycline	Tetracycline resistance ribosomal protection protein	ARG-ANNOT
(Tet)TetX:M37699:586-1752:1167	Tetracycline	Tetracycline inactivation enzyme TetX	ARG-ANNOT
(Tet)TetY:AF070999:1680-2855:1176	Tetracycline	Tetracycline resistance major facilitator superfamily (MFS) efflux pump	ARG-ANNOT
(Tet)TetZ:AF121000:11880-13034:1155	Tetracycline	Tetracycline resistance major facilitator superfamily (MFS) efflux pump	ARG-ANNOT
(Tmt)DfrA3:J03306:103-591:489	Trimethoprim	dihydrofolate reductase	ARG-ANNOT
aadA1_1_X02340	Aminoglycoside	Aminoglycoside adenyltransferase	Resfinder
aadA1_2_JN815078	Aminoglycoside	Aminoglycoside adenyltransferase	Resfinder
aadA1_3_JQ414041	Aminoglycoside	Aminoglycoside adenyltransferase	Resfinder
aadA1_5_JQ480156	Aminoglycoside	Aminoglycoside adenyltransferase	Resfinder
aadA1_5_JX185132	Aminoglycoside	Aminoglycoside adenyltransferase	Resfinder
aadA11_1_AY144590	Aminoglycoside	Aminoglycoside adenyltransferase	Resfinder
AB104852.1.gene4	Aminoglycoside	Aminoglycoside adenyltransferase	CARD
AF024666.2.gene33	Phenicol	Chloramphenicol efflux	CARD
AF047479.2.gene12	Sulfonamide	Sulfonamide-resistant dihydropteroate synthase	CARD
AF118107.1.gene1	Phenicol	Florfenicol and chloramphenicol resistance efflux pump	CARD
AF118110.1.gene1	β-lactam	Class A β-lactamase	CARD
AF205943.1.gene15	Aminoglycoside	Aminoglycoside adenyltransferase	CARD
AF231986.2.gene2	Phenicol	Florfenicol and chloramphenicol resistance efflux pump	CARD
AF252855.1.gene1	Phenicol	Florfenicol and chloramphenicol resistance efflux pump	CARD
AF313472.2.gene15	Aminoglycoside	Aminoglycoside phosphotransferase	CARD
AF313472.2.gene16	Aminoglycoside	Aminoglycoside phosphotransferase	CARD
AF332662.1.gene1	Phenicol	Florfenicol and chloramphenicol resistance efflux pump	CARD
AJ223604.1.gene9	Efflux pumps conferring antibiotic resistance	Small multidrug resistance (SMR) antibiotic efflux pump	CARD
AJ295238.gene	Tetracycline	Tetracycline resistance ribosomal protection protein	CARD
AJ518835.1.gene6	Phenicol	Florfenicol and chloramphenicol resistance efflux pump	CARD
AJ549214.1.gene2	Phenicol	Florfenicol and chloramphenicol resistance efflux pump	CARD
AM180355.1.gene636	Tetracycline	Tetracycline resistance ribosomal protection protein	CARD
AM296480.1.gene1	Phenicol	Florfenicol and chloramphenicol resistance efflux pump	CARD
AM399080.1.gene2	MLS	Lincosamide nucleotidyltransferase (Lin)	CARD
AP009048.1.gene1101	Efflux pumps conferring antibiotic resistance	MFS antibiotic efflux pump	CARD
AP009048.1.gene1113	Efflux pumps conferring antibiotic resistance	MFS antibiotic efflux pump	CARD
AP009048.1.gene1178	Genes modulating antibiotic efflux	Regulatory system	CARD
AP009048.1.gene1179	Genes modulating antibiotic efflux	Regulatory system	CARD
AP009048.1.gene1295	Genes modulating antibiotic efflux	Regulatory system	CARD
AP009048.1.gene1587	Genes modulating antibiotic efflux	Regulatory system	CARD
AP009048.1.gene1721	Efflux pumps conferring antibiotic resistance	Multidrug and toxic compound extrusion (MATE) transporter	CARD
AP009048.1.gene2132	Efflux pumps conferring antibiotic resistance	Resistance-nodulation-cell division (RND) efflux pump	CARD
AP009048.1.gene2133	Efflux pumps conferring antibiotic resistance	Resistance-nodulation-cell division (RND) efflux pump	CARD
AP009048.1.gene2134	Efflux pumps conferring antibiotic resistance	Resistance-nodulation-cell division (RND) efflux pump	CARD
AP009048.1.gene2135	Efflux pumps conferring antibiotic resistance	MFS antibiotic efflux pump	CARD
AP009048.1.gene2136	Genes modulating antibiotic efflux	Regulatory system	CARD
AP009048.1.gene2137	Genes modulating antibiotic efflux	Regulatory system	CARD
AP009048.1.gene2287	Fluoroquinolone	Fluoroquinolone-resistant DNA topoisomerases	CARD
AP009048.1.gene2312	Polymyxin B	bifunctional polymyxin resistance protein	CARD
AP009048.1.gene2427	Efflux pumps conferring antibiotic resistance	MFS antibiotic efflux pump	CARD
AP009048.1.gene2430	Genes modulating antibiotic efflux	Regulatory system	CARD
AP009048.1.gene2520	Efflux pumps conferring antibiotic resistance	Resistance-nodulation-cell division (RND) efflux pump	CARD
AP009048.1.gene2734	Efflux pumps conferring antibiotic resistance	MFS antibiotic efflux pump	CARD
AP009048.1.gene2735	Efflux pumps conferring antibiotic resistance	MFS antibiotic efflux pump	CARD
AP009048.1.gene3066	Fluoroquinolone	Fluoroquinolone-resistant DNA topoisomerases	CARD
AP009048.1.gene3077	Aminocoumarins	Aminocoumarin-resistant DNA topoisomerases	CARD
AP009048.1.gene3103	Bacitracin	phosphatase	CARD
AP009048.1.gene3222	Sulfonamide	Sulfonamide-resistant dihydropteroate synthase	CARD
AP009048.1.gene3307	Genes modulating antibiotic efflux	Regulatory system	CARD
AP009048.1.gene3308	Efflux pumps conferring antibiotic resistance	Resistance-nodulation-cell division (RND) efflux pump	CARD
AP009048.1.gene3309	Efflux pumps conferring antibiotic resistance	Resistance-nodulation-cell division (RND) efflux pump	CARD
AP009048.1.gene3341	Rifampin	Rifampin-resistant beta-subunit of RNA polymerase (RpoB)	CARD
AP009048.1.gene3414	Genes modulating antibiotic efflux	Regulatory system	CARD
AP009048.1.gene3415	Genes modulating antibiotic efflux	Regulatory system	CARD
AP009048.1.gene3616	Efflux pumps conferring antibiotic resistance	MFS antibiotic efflux pump	CARD
AP009048.1.gene3819	Genes modulating antibiotic efflux	Regulatory system	CARD
AP009048.1.gene3822	Efflux pumps conferring antibiotic resistance	Resistance-nodulation-cell division (RND) efflux pump	CARD
AP009048.1.gene3823	Efflux pumps conferring antibiotic resistance	Resistance-nodulation-cell division (RND) efflux pump	CARD
AP009048.1.gene3929	Genes reducing permeability to antibiotics	Porin modification	CARD
AP009048.1.gene3975	Genes modulating antibiotic efflux	Regulatory system	CARD
AP009048.1.gene596	Efflux pumps conferring antibiotic resistance	Small multidrug resistance (SMR) antibiotic efflux pump	CARD
aph(3)-Ia_1_V00359	Aminoglycoside	Aminoglycoside phosphotransferase	Resfinder
AY034138.1.gene10	Phenicol	Florfenicol and chloramphenicol resistance efflux pump	CARD
AY115475.1.gene3	Aminoglycoside	Aminoglycoside adenyltransferase	CARD
AY171578.gene	Tetracycline	Tetracycline resistance major facilitator superfamily (MFS) efflux pump	CARD
AY216678.1.gene1	Aminoglycoside	Aminoglycoside acetyltransferase	CARD
AY339625.2.gene5	Aminoglycoside	Aminoglycoside phosphotransferase	CARD
AY712687.1.gene1	Aminoglycoside	Aminoglycoside adenyltransferase	CARD
AY758206.1.gene7	Sulfonamide	Sulfonamide-resistant dihydropteroate synthase	CARD
blaCARB-8_1_AY178993	β-lactam	Class A β-lactamase	Resfinder
blaROB-1_1_DQ840517	β-lactam	Class A β-lactamase	Resfinder
blaTEM-1A_4_HM749966	β-lactam	Class A β-lactamase	Resfinder
cat_2_M35190	Phenicol	Chloramphenicol acetyltransferase (CAT)	Resfinder
cfxA3_1_AF472622	β-lactam	Class A β-lactamase	Resfinder
CP000034.1.gene2186	Genes modulating antibiotic efflux	Regulatory system	CARD
CP000034.1.gene2198	Genes reducing permeability to antibiotics	Unknown	CARD
CP000034.1.gene2328	β-lactam	Mutant porin proteins conferring antibiotic resistance	CARD
CP000034.1.gene2879	Efflux pumps conferring antibiotic resistance	MFS antibiotic efflux pump	CARD
CP000034.1.gene3210	Aminocoumarins	Aminocoumarin-resistant DNA topoisomerase	CARD
CP000034.1.gene3741	Rifampin	Rifampin-resistant beta-subunit of RNA polymerase (RpoB)	CARD
CP000034.1.gene3834	Genes modulating antibiotic efflux	Regulatory system	CARD
CP000647.1.gene3761	Elfamycins	EF-Tu inhibition	CARD
CP000647.1.gene4394	Elfamycins	EF-Tu inhibition	CARD
cphA1_4_AY261376	β-lactam	Class B (metallo-)β-lactamase	Resfinder
D78168.1.gene1	Efflux pumps conferring antibiotic resistance	MFS antibiotic efflux pump	CARD
D78168.1.gene2	Efflux pumps conferring antibiotic resistance	MFS antibiotic efflux pump	CARD
DQ464881.1.gene4	Aminoglycoside	Aminoglycoside phosphotransferase	CARD
DQ516954.1.gene1	Efflux pumps conferring antibiotic resistance	ABC antibiotic efflux pump	CARD
DQ516970.1.gene1	Efflux pumps conferring antibiotic resistance	ABC antibiotic efflux pump	CARD
DQ677333.1.gene1	Aminoglycoside	Aminoglycoside adenyltransferase	CARD
EF118171.1.gene7	Sulfonamide	Sulfonamide-resistant dihydropteroate synthase	CARD
erm(42)_2_AB601890	MLS	Erm 23S rRNA methyltransferase	Resfinder
erm(A)_3_EU348758	MLS	Erm 23S rRNA methyltransferase	Resfinder
erm(B)_1_JN899585	MLS	Erm 23S rRNA methyltransferase	Resfinder
erm(B)_12_U18931	MLS	Erm 23S rRNA methyltransferase	Resfinder
erm(B)_16_X82819	MLS	Erm 23S rRNA methyltransferase	Resfinder
erm(B)_17_X64695	MLS	Erm 23S rRNA methyltransferase	Resfinder
erm(B)_18_X66468	MLS	Erm 23S rRNA methyltransferase	Resfinder
erm(B)_7_AF368302	MLS	Erm 23S rRNA methyltransferase	Resfinder
erm(B)_9_AF299292	MLS	Erm 23S rRNA methyltransferase	Resfinder
erm(C)_1_V01278	MLS	Erm 23S rRNA methyltransferase	Resfinder
erm(C)_12_Y09003	MLS	Erm 23S rRNA methyltransferase	Resfinder
erm(C)_13_M13761	MLS	Erm 23S rRNA methyltransferase	Resfinder
erm(C)_15_U82607	MLS	Erm 23S rRNA methyltransferase	Resfinder
erm(F)_3_M17808	MLS	Erm 23S rRNA methyltransferase	Resfinder
erm(F)_4_M62487	MLS	Erm 23S rRNA methyltransferase	Resfinder
erm(G)_2_L42817	MLS	Erm 23S rRNA methyltransferase	Resfinder
erm(T)_2_AY894138	MLS	Erm 23S rRNA methyltransferase	Resfinder
erm(T)_3_AF310974	MLS	Erm 23S rRNA methyltransferase	Resfinder
erm(X)_2_X51472	MLS	Erm 23S rRNA methyltransferase	Resfinder
erm(X)_3_U21300	MLS	Erm 23S rRNA methyltransferase	Resfinder
erm(X)_4_NC_005206	MLS	Erm 23S rRNA methyltransferase	Resfinder
EU434751.1.gene2	Tetracycline	Tetracycline resistance ribosomal protection protein	CARD
fexA_1_AJ549214	Phenicol	Florfenicol and chloramphenicol resistance efflux pump	Resfinder
FJ768952.1.gene1	Efflux pumps conferring antibiotic resistance	Resistance-nodulation-cell division (RND) efflux pump	CARD
floR_1_AF071555	Phenicol	Florfenicol and chloramphenicol resistance efflux pump	Resfinder
floR_2_AF118107	Phenicol	Florfenicol and chloramphenicol resistance efflux pump	Resfinder
FQ312006.1.gene706	Aminoglycoside	Aminoglycoside phosphotransferase	CARD
GQ149347.1.gene3	Glycopeptide	BRP	CARD
GQ205627.2.gene3	MLS	Streptogramin Vat acetyltransferase	CARD
GQ465831.1.gene2	Genes reducing permeability to antibiotics	Porin modification	CARD
GU060319.1.gene3	Aminoglycoside	Aminoglycoside adenyltransferase	CARD
GU371926.1.gene94	β-lactam	Class A β-lactamase	CARD
JQ364968.1.gene6	β-lactam	Class A β-lactamase	CARD
JQ394987.1.gene1	Efflux pumps conferring antibiotic resistance	MFS antibiotic efflux pump	CARD
JQ740052.1.gene2	Tetracycline	Tetracycline resistance ribosomal protection protein	CARD
JQ861959.1.gene11	MLS	Lincosamide nucleotidyltransferase (Lin)	CARD
JX560992.1.gene10	Spectinomycin	Spectinomycin adenyltrasnferase	CARD
JX560992.1.gene8	Aminoglycoside	Aminoglycoside adenyltransferase	CARD
L22689.1.gene1	MLS	Erm 23S rRNA methyltransferase	CARD
M12730.1.gene3	MLS	Erm 23S rRNA methyltransferase	CARD
M58408.gene	Fluoroquinolone	Fluoroquinolone-resistant DNA topoisomerases	CARD
M62487.1.gene1	MLS	Erm 23S rRNA methyltransferase	CARD
M86701.1.gene1	Aminoglycoside	Aminoglycoside phosphotransferase	CARD
M86913.1.gene3	Aminoglycoside	Aminoglycoside adenyltransferase	CARD
mph(E)_3_EU294228	MLS	Macrolide phosphotransferase (MPH)	Resfinder
msr(D)_3_AF227520	MLS	Macrolide resistance efflux pumps	Resfinder
NC_002695.1.914983	Genes modulating antibiotic efflux	Regulatory system	CARD
NC_002695.1.915041	Genes modulating antibiotic efflux	Regulatory system	CARD
NC_002695.1.915651	Genes modulating antibiotic efflux	Regulatory system	CARD
NC_002695.1.916016	Genes modulating antibiotic efflux	Regulatory system	CARD
NC_002695.1.916103	Sulfonamide	Sulfonamide-resistant dihydropteroate synthase	CARD
NC_002695.1.916234	Bacitracin	phosphatase	CARD
NC_002695.1.916274	Fluoroquinolone	Fluoroquinolone-resistant DNA topoisomerases	CARD
NC_002695.1.917339	Genes modulating antibiotic efflux	Regulatory system	CARD
NC_004973.1.1449625	Aminoglycoside	Aminoglycoside phosphotransferase	CARD
NC_004973.1.1449626	Aminoglycoside	Aminoglycoside phosphotransferase	CARD
NC_011595.7072242	Elfamycins	EF-Tu inhibition	CARD
NC_023287.1.18156494	MLS	Macrolide resistance efflux pumps	CARD
str_2_FN435330	Aminoglycoside	Aminoglycoside adenyltransferase	Resfinder
strA_2_M28829	Aminoglycoside	Aminoglycoside phosphotransferase	Resfinder
strA_3_AF024602	Aminoglycoside	Aminoglycoside phosphotransferase	Resfinder
strA_4_NC_003384	Aminoglycoside	Aminoglycoside phosphotransferase	Resfinder
strA_5_AF321550	Aminoglycoside	Aminoglycoside phosphotransferase	Resfinder
strB_3_AF024602	Aminoglycoside	Aminoglycoside phosphotransferase	Resfinder
sul1_2_CP002151	Sulfonamide	Sulfonamide-resistant dihydropteroate synthase	Resfinder
sul1_9_AY963803	Sulfonamide	Sulfonamide-resistant dihydropteroate synthase	Resfinder
sul2_1_AF542061	Sulfonamide	Sulfonamide-resistant dihydropteroate synthase	Resfinder
sul2_10_AM183225	Sulfonamide	Sulfonamide-resistant dihydropteroate synthase	Resfinder
sul2_11_AY232670	Sulfonamide	Sulfonamide-resistant dihydropteroate synthase	Resfinder
sul2_12_AF497970	Sulfonamide	Sulfonamide-resistant dihydropteroate synthase	Resfinder
sul2_13_AJ289135	Sulfonamide	Sulfonamide-resistant dihydropteroate synthase	Resfinder
sul2_14_AJ514834	Sulfonamide	Sulfonamide-resistant dihydropteroate synthase	Resfinder
sul2_15_FJ968160	Sulfonamide	Sulfonamide-resistant dihydropteroate synthase	Resfinder
sul2_17_U57647	Sulfonamide	Sulfonamide-resistant dihydropteroate synthase	Resfinder
sul2_18_AJ830714	Sulfonamide	Sulfonamide-resistant dihydropteroate synthase	Resfinder
sul2_19_AJ319822	Sulfonamide	Sulfonamide-resistant dihydropteroate synthase	Resfinder
sul2_20_AJ830710	Sulfonamide	Sulfonamide-resistant dihydropteroate synthase	Resfinder
sul2_3_HQ840942	Sulfonamide	Sulfonamide-resistant dihydropteroate synthase	Resfinder
sul2_6_FN995456	Sulfonamide	Sulfonamide-resistant dihydropteroate synthase	Resfinder
sul2_7_HM486907	Sulfonamide	Sulfonamide-resistant dihydropteroate synthase	Resfinder
sul2_8_AJ877041	Sulfonamide	Sulfonamide-resistant dihydropteroate synthase	Resfinder
sul2_9_FJ197818	Sulfonamide	Sulfonamide-resistant dihydropteroate synthase	Resfinder
tet(31)_1_GQ283908	Tetracycline	Unknown	Resfinder
tet(32)_1_EU722333	Tetracycline	Tetracycline resistance ribosomal protection protein	Resfinder
tet(33)_1_DQ077487	Tetracycline	Tetracycline resistance major facilitator superfamily (MFS) efflux pump	Resfinder
tet(33)_3_DQ390458	Tetracycline	Tetracycline resistance major facilitator superfamily (MFS) efflux pump	Resfinder
tet(39)_2_EU495991	Tetracycline	Tetracycline resistance major facilitator superfamily (MFS) efflux pump	Resfinder
tet(40)_1_FJ158002	Tetracycline	Tetracycline resistance ribosomal protection protein	Resfinder
tet(40)_2_FJ158002	Tetracycline	Tetracycline resistance ribosomal protection protein	Resfinder
tet(44)_1_NZ_ABDU01000081	Tetracycline	Tetracycline resistance ribosomal protection protein	Resfinder
tet(A)_2_X00006	Tetracycline	Tetracycline resistance major facilitator superfamily (MFS) efflux pump	Resfinder
tet(A)_3_AY196695	Tetracycline	Tetracycline resistance ribosomal protection protein	Resfinder
tet(A)_4_AJ517790	Tetracycline	Tetracycline resistance ribosomal protection protein	Resfinder
tet(A)_5_AJ419171	Tetracycline	Tetracycline resistance major facilitator superfamily (MFS) efflux pump	Resfinder
tet(A)_6_AJ313332	Tetracycline	Tetracycline resistance major facilitator superfamily (MFS) efflux pump	Resfinder
tet(B)_3_AP000342	Tetracycline	Tetracycline resistance major facilitator superfamily (MFS) efflux pump	Resfinder
tet(C)_1_NC_002109	Tetracycline	Tetracycline resistance major facilitator superfamily (MFS) efflux pump	Resfinder
tet(C)_2_NC_003123	Tetracycline	Tetracycline resistance major facilitator superfamily (MFS) efflux pump	Resfinder
tet(C)_6_Y19114	Tetracycline	Tetracycline resistance major facilitator superfamily (MFS) efflux pump	Resfinder
tet(C)_9_AY046276	Tetracycline	Tetracycline resistance major facilitator superfamily (MFS) efflux pump	Resfinder
tet(G)_2_AF133139	Tetracycline	Tetracycline resistance major facilitator superfamily (MFS) efflux pump	Resfinder
tet(H)_1_Y16103	Tetracycline	Tetracycline resistance major facilitator superfamily (MFS) efflux pump	Resfinder
tet(H)_2_AJ245947	Tetracycline	Tetracycline resistance major facilitator superfamily (MFS) efflux pump	Resfinder
tet(H)_3_Y15510	Tetracycline	Tetracycline resistance major facilitator superfamily (MFS) efflux pump	Resfinder
tet(H)_4_U00792	Tetracycline	Tetracycline resistance major facilitator superfamily (MFS) efflux pump	Resfinder
tet(L)_1_HM235948	Tetracycline	Tetracycline resistance major facilitator superfamily (MFS) efflux pump	Resfinder
tet(L)_4_M11036	Tetracycline	Tetracycline resistance major facilitator superfamily (MFS) efflux pump	Resfinder
tet(L)_5_D00006	Tetracycline	Tetracycline resistance major facilitator superfamily (MFS) efflux pump	Resfinder
tet(M)_1_X92947	Tetracycline	Tetracycline resistance ribosomal protection protein	Resfinder
tet(M)_11_JN846696	Tetracycline	Tetracycline resistance ribosomal protection protein	Resfinder
tet(M)_12_FR671418	Tetracycline	Tetracycline resistance ribosomal protection protein	Resfinder
tet(M)_13_AM990992	Tetracycline	Tetracycline resistance ribosomal protection protein	Resfinder
tet(M)_2_X90939	Tetracycline	Tetracycline resistance ribosomal protection protein	Resfinder
tet(M)_4_X75073	Tetracycline	Tetracycline resistance ribosomal protection protein	Resfinder
tet(M)_5_U58985	Tetracycline	Tetracycline resistance ribosomal protection protein	Resfinder
tet(M)_6_M21136	Tetracycline	Tetracycline resistance ribosomal protection protein	Resfinder
tet(M)_7_FN433596	Tetracycline	Tetracycline resistance ribosomal protection protein	Resfinder
tet(M)_8_X04388	Tetracycline	Tetracycline resistance ribosomal protection protein	Resfinder
tet(M)_9_X56353	Tetracycline	Tetracycline resistance ribosomal protection protein	Resfinder
tet(O)_2_M20925	Tetracycline	Tetracycline resistance ribosomal protection protein	Resfinder
tet(O)_3_Y07780	Tetracycline	Tetracycline resistance ribosomal protection protein	Resfinder
tet(Q)_1_L33696	Tetracycline	Tetracycline resistance ribosomal protection protein	Resfinder
tet(Q)_2_X58717	Tetracycline	Tetracycline resistance ribosomal protection protein	Resfinder
tet(Q)_3_U73497	Tetracycline	Tetracycline resistance ribosomal protection protein	Resfinder
tet(S)_1_DQ377340	Tetracycline	Tetracycline resistance ribosomal protection protein	Resfinder
tet(S)_3_X92946	Tetracycline	Tetracycline resistance ribosomal protection protein	Resfinder
tet(T)_2_AY660530	Tetracycline	Tetracycline resistance ribosomal protection protein	Resfinder
tet(W)_1_DQ060146	Tetracycline	Tetracycline resistance ribosomal protection protein	Resfinder
tet(W)_2_AY049983	Tetracycline	Tetracycline resistance ribosomal protection protein	Resfinder
tet(W)_5_AJ427421	Tetracycline	Tetracycline resistance ribosomal protection protein	Resfinder
tet(W)_6_FN396364	Tetracycline	Tetracycline resistance ribosomal protection protein	Resfinder
tet(X)_1_GU014535	Tetracycline	Tetracycline inactivation enzyme TetX	Resfinder
tet(X)_3_AB097942	Tetracycline	Tetracycline inactivation enzyme TetX	Resfinder
tetA(P)_1_AB054980	Tetracycline	Tetracycline resistance major facilitator superfamily (MFS) efflux pump	Resfinder
tetA(P)_4_AB001076	Tetracycline	Tetracycline resistance major facilitator superfamily (MFS) efflux pump	Resfinder
U01945.1.gene1	Aminoglycoside	Aminoglycoside acetyltransferase	CARD
