# Supplementary material for: Resistome diversity in cattle and the environment decreases during beef production
Source: eLife. 2016 Mar 8;5:e13195. doi: 10.7554/eLife.13195 (PMC4798965; doi:10.7554/eLife.13195)
Supplement: Supplementary file 3. — DOI: http://dx.doi.org/10.7554/eLife.13195.019 [file elife-13195-supp3.xlsx]

## Sheet: Sheet1
Supplemental File 3 -- Resistance classification by class and mechanism.
Classes of Resistance -- Specific	Mechanisms of Resistance
Aminocoumarins	Aminocoumarin-resistant DNA topoisomerases
Aminoglycosides	Aminoglycoside acetyltransferases
	Aminoglycoside adenyltransferases
	Aminoglycoside phosphotransferases
Bacitracin	Bacitracin phosphatases
Elfamycins	EF-Tu inhibition
Fluoroquinolones	Fluoroquinolone-resistant DNA topoisomerase
Glycopeptides	Bleomycin resistance proteins
	Vancomycin resistance proteins
Macrolide-Lincosamide-Streptogramin	Macrolide phosphotransferases
	Macrolide resistance efflux pumps
	Erm 23S rRNA methyltransferases
	Cfr 23S rRNA methyltransferases
	Lincosamide nucleotidyltransferases
	Streptogramin resistance ATP-binding cassette efflux pumps
	Streptogramin acetyltransferases
Phenicol	Florfenicol and chloramphenicol resistance efflux pumps
	Chloramphenicol acetyltransferases
	Chloramphenicol active extrusion
	Chloramphenicol efflux
Polymyxin B	Bifunctional polymyxin resistance proteins
Rifampin	Rifampin-resistant beta-subunit of RNA polymerase
Spectinomycin	Spectinomycin adenyltrasnferases
Sulfonamide	Sulfonamide-resistant dihydropteroate synthase
Tetracycline	Tetracycline inactivation enzyme (TetX)
	Tetracycline major facilitator superfamily efflux pumps
	Tetracycline ribosomal protection proteins
	Unknown (Tet31)
Trimethoprim	Trimethoprim dihydrofolate reductases
β-Lactam	Class A β-lactamases
	Class B β-lactamases
	Class C β-lactamases
	Class D β-lactamases
	Genes modulating β-lactam resistance
	Mutant porin proteins conferring antibiotic resistance
Classes of Resistance -- General	Mechanism
Genes modulating antibiotic efflux	Regulatory system
Genes reducing permeability to antibiotics	Porin modification
	Unknown
Efflux pumps conferring antibiotic resistance	Major facilitator superfamily antibiotic efflux pumps
	Multidrug and toxic compound extrusion transporters
	Resistance-nodulation-cell division efflux pumps
	Small multidrug resistance antibiotic efflux pumps
	ATP-binding cassette antibiotic efflux pumps
